# Supplementary material for: The Identification of Proteolytic Substrates of Calpain-5 with N-Terminomics
Source: Int J Mol Sci. 2025 Jul 4;26(13):6459. doi: 10.3390/ijms26136459 (PMC12249614; doi:10.3390/ijms26136459)
Supplement: Supplementary file 1 [file ijms-26-06459-s001.zip]

Archive with 6 entries (6 files):
- ijms-3701211-supplementary/CAPN5_TAILS_uncropped_images.zip
- ijms-3701211-supplementary/Figure S1.pdf
- ijms-3701211-supplementary/Table S1.xlsx
- ijms-3701211-supplementary/Table S2.xlsx
- ijms-3701211-supplementary/Table S3.xlsx
- ijms-3701211-supplementary/Table S4.pdf
