# Supplementary material for: The Identification of Proteolytic Substrates of Calpain-5 with N-Terminomics
Source: Int J Mol Sci. 2025 Jul 4;26(13):6459. doi: 10.3390/ijms26136459 (PMC12249614; doi:10.3390/ijms26136459)
Supplement: Supplementary file 1 [file ijms-26-06459-s001.zip › ijms-3701211-supplementary/Table S1.xlsx]

## Sheet: Pre-TAILS shotgun proteomics
Blue highlight	Higher in the parental SH-SY5Y cells
No highlight	At similar levels in both cell lines
Green highlight	Higher in the CAPN5-null cells
Sequence	K Count	Modifications	Mass	Mass Fractional Part	Protein Groups	Proteins	Gene Names	Protein Names	Unique (Groups)	Unique (Proteins)	Acetyl (N-term)	Oxidation (M)	Missed cleavages	Identification type 1	Identification type 2	Identification type 3	Fraction Average	Fraction Std. Dev.	Fraction 1	Fraction 2	Experiment 1	Experiment 2	Experiment 3	Retention time	Calibrated retention time	Charges	PEP	MS/MS scan number	Raw file	Score	Delta score	Ratio H/L	Ratio H/L normalized	Ratio H/L variability [%]	Ratio H/L count	Ratio H/L iso-count	Ratio H/L type	Ratio H/L 1	Ratio H/L normalized 1	Ratio H/L variability [%] 1	Ratio H/L count 1	Ratio H/L iso-count 1	Ratio H/L type 1	Ratio H/L 2	Ratio H/L normalized 2	Ratio H/L variability [%] 2	Ratio H/L count 2	Ratio H/L iso-count 2	Ratio H/L type 2
EEAENTLQSFR	0	Unmodified	1322.61	0.610259	1866	P08670;B0YJC4;B0YJC5	VIM	Vimentin	yes	no	0	0	0	By MS/MS	By MS/MS	By MS/MS	1.44	0.497	5	4	2	3	4	51.059	49.639	2	5.56e-78	19498	S10256_27_Pretails_WT3_C53_200107	264.62	187.94	0.0085187	0.0083136	37.047	2	0	Median	NaN	NaN	NaN	0	0	Median	0.01069	0.010803	NaN	1	0	Median
AASALLLR	0	Acetyl (N-term)	855.518	0.517802	480	B3KQ30;F5H672;F5H5N2;B4DNC9;Q9H1K1	ISCU	Iron-sulfur cluster assembly enzyme ISCU, mitochondrial	yes	no	1	0	0	By MS/MS		By MS/MS	1.67	0.471	1	2	2		1	45.623	44.852	2	0.050811	19269	S10254_25_Pretails_WT1_C51_200107	97.602	28.219	0.013325	0.014516	NaN	1	1	Median	0.013325	0.014516	NaN	1	1	Median	NaN	NaN	NaN	0	0	Median
TDTGEPMGR	0	Unmodified	962.413	0.412745	1854	P07900;P07900-2	HSP90AA1	Heat shock protein HSP 90-alpha	yes	no	0	0	0	By MS/MS	By MS/MS	By MS/MS	1.6	0.49	2	3	1	3	1	15.024	14.925	1;2	0.0008249	5124	S10258_29_TAILS_WT2_C52_200107	153.04	114.23	0.01526	0.014618	NaN	1	0	Median	0.01526	0.014618	NaN	1	0	Median	NaN	NaN	NaN	0	0	Median
QEELEKQR	1	Unmodified	1058.54	0.535637	3827	Q9UQL6-2;Q9UQL6;Q9UQL6-3	HDAC5	Histone deacetylase 5	yes	no	0	0	0		By MS/MS		1.5	0.5	1	1		2		49.282	47.94	2	0.030264	22778	S10258_29_TAILS_WT2_C52_200107	86.472	6.0099	0.015871	0.015475	53.317	2	2	Median	NaN	NaN	NaN	0	0	Median	0.015871	0.015475	53.317	2	2	Median
LAADDFR	0	Unmodified	806.392	0.392267	690;1836;707;684;693;704;679;692;685	P05783;F8VZY9;CON__P05784;CON__Q148H6;CON__Q7Z3Y7;Q7Z3Y7;CON__P08727;P08727;C9JM50;CON__P19001;CON__P19012;P19012;K7EPJ9;CON__Q9Z2K1;CON__Q3ZAW8;CON__Q9QWL7;CON__Q04695;Q04695;F5GWP8;CON__A2A4G1;CON__P02533;P02533;CON__P08779;P08779;CON__P08730-1;CON__Q2M2I5;Q2M2I5;CON__P13645;P13645;CON__P02535-1;CON__Q6IFX2	KRT18;KRT28;KRT19;KRT15;KRT17;KRT14;KRT16;KRT24;KRT10	Keratin, type I cytoskeletal 18;Keratin, type I cytoskeletal 28;Keratin, type I cytoskeletal 19;Keratin, type I cytoskeletal 15;Keratin, type I cytoskeletal 17;Keratin, type I cytoskeletal 14;Keratin, type I cytoskeletal 16;Keratin, type I cytoskeletal 24;Keratin, type I cytoskeletal 10	no	no	0	0	0	By MS/MS	By MS/MS	By MS/MS	1.25	0.433	3	1	1	1	2	38.191	36.327	2	1.07e-05	16022	S10257_28_TAILS_WT1_C51_200107	159.19	78.815	0.014946	0.01625	NaN	1	0	Median	NaN	NaN	NaN	0	0	Median	NaN	NaN	NaN	0	0	Median
MLSPKDILR	1	Unmodified	1071.61	0.611051	742	D6RD70;O43704	SULT1B1	Sulfotransferase;Sulfotransferase family cytosolic 1B member 1	yes	no	0	0	0	By MS/MS	By MS/MS	By MS/MS	2	0		3	1	1	1	99.382	99.308	2	0.0080196	46372	S10255_26_Pretails_WT2_C52_200107	95.741	39.195	0.016975	0.016505	NaN	1	1	Median	0.016975	0.016505	NaN	1	1	Median	NaN	NaN	NaN	0	0	Median
PGLSPYR	0	Unmodified	788.418	0.418088	2661;2660	Q14697-2;Q14697	GANAB	Neutral alpha-glucosidase AB	no	no	0	0	0	By MS/MS	By MS/MS		2	0		2	1	1		29.36	29.434	2	9.83e-06	11320	S10254_25_Pretails_WT1_C51_200107	160.17	85.574	0.020386	0.020561	NaN	1	0	Median	NaN	NaN	NaN	0	0	Median	0.020386	0.020561	NaN	1	0	Median
ELEKELQNVVGR	1	Unmodified	1412.76	0.762343	3385	Q9BQS8;Q9BQS8-4	FYCO1	FYVE and coiled-coil domain-containing protein 1	yes	no	0	0	0	By MS/MS	By MS/MS	By MS/MS	1.4	0.49	3	2	2	1	2	101.66	99.173	3	0.028477	46766	S10254_25_Pretails_WT1_C51_200107	57.52	25.081	0.020797	0.020625	76.442	3	3	Median	0.020797	0.020625	NaN	1	1	Median	NaN	NaN	NaN	0	0	Median
QEFQQAKQDEDVEDRR	1	Unmodified	2019.92	0.92461	2862	Q5VWV2;Q8TEW0-5;Q8TEW0-3;Q8TEW0-7;Q8TEW0-6;Q8TEW0-4;Q8TEW0-11;Q8TEW0-2;Q8TEW0	PARD3	Partitioning defective 3 homolog	yes	no	0	0	1	By MS/MS	By MS/MS	By MS/MS	1.75	0.433	1	3	1	2	1	122.19	120.92	3	0.0083164	49563	S10256_27_Pretails_WT3_C53_200107	68.283	20.662	0.02222	0.023945	95.081	4	4	Median	0.075904	0.073553	NaN	1	1	Median	0.011389	0.011531	48.437	2	2	Median
FEELNADLFR	0	Unmodified	1252.61	0.608802	1897	P11142;E9PKE3;P11142-2;E9PNE6;E9PN89;A8K7Q2;P54652	HSPA8;HSPA2	Heat shock cognate 71 kDa protein;Heat shock-related 70 kDa protein 2	yes	no	0	0	0	By MS/MS	By MS/MS	By MS/MS	1.33	0.471	6	3	3	3	3	95.613	92.878	2	1.02e-18	47774	S10257_28_TAILS_WT1_C51_200107	198.65	157.22	0.028664	0.027145	NaN	1	0	Median	NaN	NaN	NaN	0	0	Median	NaN	NaN	NaN	0	0	Median
ASGVQVADEVCR	0	Acetyl (N-term)	1331.61	0.613964	1026	F6RFD5;P60981	DSTN	Destrin	yes	no	1	0	0	By MS/MS	By MS/MS	By MS/MS	1.43	0.495	4	3	2	2	3	69.273	67.614	2	1.49e-15	35494	S10259_30_TAILS_WT3_C53_200107	195.27	158.57	0.029735	0.028132	NaN	1	0	Median	0.029735	0.028132	NaN	1	0	Median	NaN	NaN	NaN	0	0	Median
GNLLRVFRQVEKVR	1	Acetyl (N-term)	1755.03	0.0267709	3529	Q9H4B8	DPEP3	Dipeptidase 3	yes	yes	1	0	2	By MS/MS	By MS/MS	By MS/MS	1.25	0.433	3	1	1	1	2	52.03	50.116	4	0.030508	23210	S10257_28_TAILS_WT1_C51_200107	62.298	31.3	0.028475	0.029271	15.114	2	2	Median	0.029302	0.032572	NaN	1	1	Median	NaN	NaN	NaN	0	0	Median
VCTLAIIDPGDSDIIR	0	Unmodified	1756.9	0.902935	234	A0A0B4J213;A0A0C4DH44;P62888;E5RI99	RPL30	60S ribosomal protein L30	yes	no	0	0	0	By MS/MS	By MS/MS	By MS/MS	1.55	0.497	9	11	6	7	7	107.69	105.75	2;3	1.49e-51	50282	S10254_25_Pretails_WT1_C51_200107	202.65	172.72	0.031077	0.029392	NaN	1	0	Median	0.031077	0.029392	NaN	1	0	Median	NaN	NaN	NaN	0	0	Median
SDSFENPVLQQHFR	0	Unmodified	1702.81	0.806333	1924	P12956-2;P12956;B1AHC9	XRCC6	X-ray repair cross-complementing protein 6	yes	no	0	0	0	By MS/MS	By MS/MS	By MS/MS	1.55	0.498	5	6	3	4	4	69.054	67.84	2;3	7.64e-57	26089	S10256_27_Pretails_WT3_C53_200107	244.27	205.39	0.027098	0.029491	NaN	1	0	Median	NaN	NaN	NaN	0	0	Median	NaN	NaN	NaN	0	0	Median
DIDEVSSLLR	0	Unmodified	1145.59	0.592818	2270	P50990-2;P50990;P50990-3;H7C4C8	CCT8	T-complex protein 1 subunit theta	yes	no	0	0	0	By MS/MS	By MS/MS	By MS/MS	1.5	0.5	3	3	2	2	2	94.754	92.653	2	1.32e-13	44563	S10254_25_Pretails_WT1_C51_200107	160.88	118.28	0.038674	0.038185	29.877	2	0	Median	0.032257	0.030913	NaN	1	0	Median	0.046368	0.047167	NaN	1	0	Median
PGSGFTNTMR	0	Unmodified	1066.49	0.486578	1937	P14618;P14618-2;B4DNK4;P14618-3;H3BR70	PKM	Pyruvate kinase PKM;Pyruvate kinase	yes	no	0	0	0	By MS/MS	By MS/MS	By MS/MS	1.75	0.433	1	3	1	2	1	29.953	29.414	2	0.010777	11211	S10255_26_Pretails_WT2_C52_200107	96.668	79.428	0.038609	0.038482	NaN	1	0	Median	NaN	NaN	NaN	0	0	Median	0.038609	0.038482	NaN	1	0	Median
GTEDITSPHGIPLDLLDR	0	Unmodified	1947.99	0.99017	3833	Q9Y265;J3QLR1;H7C4G5;E7ETR0;Q9Y265-2	RUVBL1	RuvB-like 1	yes	no	0	0	0	By MS/MS	By MS/MS	By MS/MS	1.57	0.495	3	4	2	2	3	100.96	98.862	2;3	1.34e-08	46912	S10254_25_Pretails_WT1_C51_200107	127.3	94.481	0.04133	0.039244	NaN	1	0	Median	0.04133	0.039244	NaN	1	0	Median	NaN	NaN	NaN	0	0	Median
SLATKDPTAVER	1	Unmodified	1286.68	0.68303	3162	Q8WXA3-3	RUFY2	RUN and FYVE domain-containing protein 2	yes	yes	0	0	0	By MS/MS	By MS/MS	By MS/MS	1.5	0.5	3	3	2	2	2	87.559	85.492	2	0.0068048	47339	S10259_30_TAILS_WT3_C53_200107	88.177	54.088	0.043287	0.04183	106.69	5	5	Median	0.10049	0.10365	128.33	2	2	Median	0.01962	0.01925	26.699	2	2	Median
VCKGDMGGARTLQR	1	Acetyl (N-term)	1589.78	0.776629	3478	Q9C0C4	SEMA4C	Semaphorin-4C	yes	yes	1	0	1	By MS/MS	By MS/MS	By MS/MS	1.33	0.471	2	1	1	1	1	125.86	122.77	2	2.27e-06	51402	S10256_27_Pretails_WT3_C53_200107	136.02	101.3	0.037729	0.044781	NaN	1	1	Median	NaN	NaN	NaN	0	0	Median	NaN	NaN	NaN	0	0	Median
HMMIRGENMSKILKAR	2	2 Oxidation (M)	1946	0.00122611	1636	O43776	NARS	Asparagine--tRNA ligase, cytoplasmic	yes	yes	0	2	1	By MS/MS	By MS/MS		1.33	0.471	2	1	2	1		115.77	112.99	2	0.023553	53309	S10255_26_Pretails_WT2_C52_200107	60.255	37.474	0.047779	0.050258	56.495	2	2	Median	0.070754	0.074937	NaN	1	1	Median	0.032264	0.033707	NaN	1	1	Median
QEEKELQR	1	Unmodified	1058.54	0.535637	1579	O15085-2	ARHGEF11	Rho guanine nucleotide exchange factor 11	yes	yes	0	0	0			By MS/MS	2	0		1			1	48.683	48.513	2	0.054628	18350	S10256_27_Pretails_WT3_C53_200107	76.035	4.6921	0.044182	0.050284	NaN	1	1	Median	NaN	NaN	NaN	0	0	Median	NaN	NaN	NaN	0	0	Median
DVSELTGFPEMLGGR	0	Unmodified	1606.77	0.766107	2100	P31939-2;P31939;F8WEF0	ATIC	Bifunctional purine biosynthesis protein PURH;Phosphoribosylaminoimidazolecarboxamide formyltransferase;IMP cyclohydrolase	yes	no	0	0	0	By MS/MS	By MS/MS	By MS/MS	1.5	0.5	5	5	3	3	4	118.56	116.61	2;3	2.15e-50	60719	S10258_29_TAILS_WT2_C52_200107	227.36	202.07	0.053912	0.051444	NaN	1	0	Median	NaN	NaN	NaN	0	0	Median	NaN	NaN	NaN	0	0	Median
VELSTGMPR	0	Unmodified	988.501	0.501166	233	A0A0B4J1Z1;C9JAB2;Q16629-3;Q16629-2;Q16629-4;Q16629	SRSF7	Serine/arginine-rich splicing factor 7	yes	no	0	0	0	By MS/MS	By MS/MS	By MS/MS	1.43	0.495	4	3	2	2	3	46.336	44.891	2	2.41e-08	17116	S10256_27_Pretails_WT3_C53_200107	166.68	61.478	0.05232	0.051758	25.229	3	0	Median	0.047415	0.044708	NaN	1	0	Median	0.05232	0.051758	NaN	1	0	Median
HGLLVPNNTTDQELQHIR	0	Unmodified	2084.08	0.0762998	2344	P56537;B7ZBH1	EIF6	Eukaryotic translation initiation factor 6	yes	no	0	0	0	By MS/MS		By MS/MS	2	0		2	1		1	56.916	56.646	3;4	2.31e-13	21909	S10256_27_Pretails_WT3_C53_200107	147.51	121.21	0.051018	0.059285	NaN	1	0	Median	NaN	NaN	NaN	0	0	Median	NaN	NaN	NaN	0	0	Median
GPPPSWGR	0	Unmodified	852.424	0.424236	2472	P84103-2;P84103	SRSF3	Serine/arginine-rich splicing factor 3	yes	no	0	0	0	By MS/MS	By MS/MS	By MS/MS	1.5	0.5	3	3	2	2	2	28.641	27.707	2	0.0033642	11135	S10257_28_TAILS_WT1_C51_200107	124.89	107	0.060435	0.063521	18.327	2	0	Median	NaN	NaN	NaN	0	0	Median	0.056788	0.0558	NaN	1	0	Median
VDQLTAQLADLAAR	0	Unmodified	1483.8	0.799456	1971	P18206-2;P18206	VCL	Vinculin	yes	no	0	0	0	By MS/MS	By MS/MS	By MS/MS	1.5	0.5	6	6	4	4	4	99.672	97.571	2;3	1.37e-26	39125	S10256_27_Pretails_WT3_C53_200107	168	131.48	0.071067	0.072424	NaN	1	0	Median	NaN	NaN	NaN	0	0	Median	0.071067	0.072424	NaN	1	0	Median
TVIDYNGER	0	Unmodified	1065.51	0.509088	1847	P07237;H7BZ94;H0Y3Z3;I3L0S0	P4HB	Protein disulfide-isomerase	yes	no	0	0	0	By MS/MS	By MS/MS	By MS/MS	1.33	0.471	2	1	1	1	1	35.959	34.477	2	0.0053336	12512	S10256_27_Pretails_WT3_C53_200107	104.06	59.708	0.084734	0.084237	NaN	1	0	Median	NaN	NaN	NaN	0	0	Median	0.084734	0.084237	NaN	1	0	Median
GGDFKGR	1	Acetyl (N-term)	777.377	0.376952	3339	Q96SK2-3;Q96SK2-2;Q96SK2	TMEM209	Transmembrane protein 209	yes	no	1	0	0		By MS/MS	By MS/MS	2	0		2		1	1	40.326	40.314	2	0.022765	16781	S10255_26_Pretails_WT2_C52_200107	132.96	65.925	0.080917	0.086101	54.25	2	2	Median	NaN	NaN	NaN	0	0	Median	0.059014	0.058669	NaN	1	1	Median
AQYEEIAQR	0	Unmodified	1106.54	0.535637	696	CON__P19013;P19013;Q01546	KRT4;KRT76	Keratin, type II cytoskeletal 4;Keratin, type II cytoskeletal 2 oral	yes	no	0	0	0	By MS/MS	By MS/MS	By MS/MS	1.4	0.49	3	2	2	2	1	31.018	29.831	2	0.0015308	11766	S10254_25_Pretails_WT1_C51_200107	120.87	78.004	0.086123	0.088629	NaN	1	0	Median	NaN	NaN	NaN	0	0	Median	0.086123	0.088629	NaN	1	0	Median
NLCSDDTPMVR	0	Unmodified	1306.56	0.564571	2080	P30153;C9J9C1	PPP2R1A	Serine/threonine-protein phosphatase 2A 65 kDa regulatory subunit A alpha isoform	yes	no	0	0	0	By MS/MS	By MS/MS	By MS/MS	1.38	0.484	5	3	2	3	3	46.021	44.544	2	6.72e-06	20931	S10258_29_TAILS_WT2_C52_200107	129.85	114.71	0.09145	0.089013	8.3478	2	0	Median	NaN	NaN	NaN	0	0	Median	0.094292	0.094425	NaN	1	0	Median
YNFPVEVEVPMER	0	Unmodified	1607.77	0.765379	2458	P78527;P78527-2	PRKDC	DNA-dependent protein kinase catalytic subunit	yes	no	0	0	0	By MS/MS	By MS/MS	By MS/MS	1.5	0.5	3	3	2	2	2	104.18	102.08	2	8.04e-09	56232	S10259_30_TAILS_WT3_C53_200107	145.25	123.22	0.08216	0.089666	7.4908	2	0	Median	NaN	NaN	NaN	0	0	Median	0.08233	0.08504	NaN	1	0	Median
KVQDLEQLIESAR	1	Acetyl (N-term)	1569.84	0.836236	147	A0A087X241;Q2NKQ1-4;Q2NKQ1;Q2NKQ1-3	SGSM1	Small G protein signaling modulator 1	yes	no	1	0	0	By MS/MS		By MS/MS	2	0		2	1		1	102.91	102.88	2	0.034867	48939	S10254_25_Pretails_WT1_C51_200107	80.24	42.732	0.086506	0.091477	55.272	2	2	Median	0.064312	0.061884	NaN	1	1	Median	NaN	NaN	NaN	0	0	Median
QGPKGSLGFPGFPGASGEKGAR	2	Unmodified	2101.07	0.0704862	245	A0A140T9I7;H0YIS1;A0A140TA54;Q4VXY6;A0A140T9N1;A0A140TA43;A0A0G2JL35;A0A0C4DFS1;P13942-8;P13942-6;P13942-7;P13942-4;P13942-5;P13942-2;P13942-3;P13942	COL11A2	Collagen alpha-2(XI) chain	yes	no	0	0	0			By MS/MS	2	0		1			1	120.84	120.87	3	0.08317	48883	S10256_27_Pretails_WT3_C53_200107	25.005	5.6154	0.08218	0.09291	NaN	1	1	Median	NaN	NaN	NaN	0	0	Median	NaN	NaN	NaN	0	0	Median
IHHCMRLIGFSERALALMKAR	1	Oxidation (M)	2525.33	0.329377	2883	Q6JQN1;Q6JQN1-5	ACAD10	Acyl-CoA dehydrogenase family member 10	yes	no	0	1	2	By MS/MS		By MS/MS	1.5	0.5	1	1	1		1	78.811	77.156	4	0.05493	28473	S10256_27_Pretails_WT3_C53_200107	38.418	20.015	0.08164	0.093023	50.508	2	2	Median	0.11773	0.13295	NaN	1	1	Median	NaN	NaN	NaN	0	0	Median
ATENDIYNFFSPLNPMR	0	Unmodified	2027.94	0.941111	2336	P55795	HNRNPH2	Heterogeneous nuclear ribonucleoprotein H2	yes	yes	0	0	0	By MS/MS	By MS/MS	By MS/MS	1.86	0.35	1	6	2	3	2	123.8	123.09	2;3	7.64e-49	58959	S10254_25_Pretails_WT1_C51_200107	221.09	191.76	0.097729	0.09783	NaN	1	0	Median	0.097729	0.09783	NaN	1	0	Median	NaN	NaN	NaN	0	0	Median
SLSSPPSSKR	1	Unmodified	1044.56	0.556372	197	A0A1B0GWB8;A0A1B0GW37;U3KQE8;A0A1B0GVN4;A0A1B0GWJ4;A0A0A0MRX8;A0A1B0GU97;A0A1B0GWI9;Q5VW27;Q5VW30;Q5VW26;O00712;O00712-4;O00712-5;Q5VW31;O00712-6	NFIB	Nuclear factor 1;Nuclear factor 1 B-type	yes	no	0	0	0			By MS/MS	1	0	1				1	47.008	44.499	2	0.080122	21925	S10259_30_TAILS_WT3_C53_200107	66.429	14.13	0.10256	0.10054	NaN	1	1	Median	NaN	NaN	NaN	0	0	Median	NaN	NaN	NaN	0	0	Median
KSAPATGGVKKPHR	3	Unmodified	1432.83	0.82628	2445;2938;2849	P68431;Q16695;Q5TEC6;Q71DI3	HIST1H3A;HIST3H3;HIST2H3PS2;HIST2H3A	Histone H3.1;Histone H3.1t;Histone H3;Histone H3.2	no	no	0	0	0		By MS/MS	By MS/MS	1.29	0.452	5	2		2	5	10.76	10.755	2;3;4	2.7e-10	2633	S10259_30_TAILS_WT3_C53_200107	147.39	111.68	0.1069	0.10124	53.228	5	4	Median	NaN	NaN	NaN	0	0	Median	0.099545	0.10071	NaN	1	1	Median
HSGPSSYKVGTMAEKFDCHYCR	2	Unmodified	2616.13	0.130796	2614	Q13642-5;Q5JXI2	FHL1	Four and a half LIM domains protein 1	yes	no	0	0	0			By MS/MS	2	0		2			2	43.595	43.524	4;5	0.00014713	16198	S10256_27_Pretails_WT3_C53_200107	82.265	74.427	0.089547	0.10166	66.366	2	1	Median	NaN	NaN	NaN	0	0	Median	NaN	NaN	NaN	0	0	Median
NVDGVNYASITR	0	Unmodified	1307.65	0.646978	3727	Q9UBR2	CTSZ	Cathepsin Z	yes	yes	0	0	0	By MS/MS	By MS/MS	By MS/MS	1.6	0.49	2	3	2	1	2	55.937	54.883	2	8.82e-06	24784	S10254_25_Pretails_WT1_C51_200107	134.75	102	0.10286	0.10621	NaN	1	0	Median	0.10286	0.10621	NaN	1	0	Median	NaN	NaN	NaN	0	0	Median
VIQNIFSVKM	1	Unmodified	1177.65	0.652915	3109	Q8NG80	OR2L5	Olfactory receptor 2L5	yes	yes	0	0	0			By MS/MS	2	0		1			1	24.82	24.848	3	0.021383	8364	S10256_27_Pretails_WT3_C53_200107	63.534	32.965	0.092547	0.11008	NaN	1	1	Median	NaN	NaN	NaN	0	0	Median	NaN	NaN	NaN	0	0	Median
MGTKGLPLYPDPSR	1	Acetyl (N-term)	1572.8	0.797013	2933	Q6ZSR9		Uncharacterized protein FLJ45252	yes	yes	1	0	0	By MS/MS	By MS/MS	By MS/MS	1.67	0.471	1	2	1	1	1	121.04	120.02	2	0.006082	56053	S10255_26_Pretails_WT2_C52_200107	98.048	50.155	0.11246	0.11581	46.699	2	2	Median	NaN	NaN	NaN	0	0	Median	0.15379	0.16112	NaN	1	1	Median
VISTTDAER	0	Unmodified	990.498	0.498189	27	A0A087WT27;J3KN95;O95394;O95394-3;O95394-4;H0Y8I3;H0Y987	PGM3	Phosphoacetylglucosamine mutase	yes	no	0	0	0	By MS/MS	By MS/MS	By MS/MS	1.6	0.49	2	3	1	2	2	17.474	17.3	2	0.0036275	5334	S10256_27_Pretails_WT3_C53_200107	110.12	80.97	0.12088	0.11819	NaN	1	0	Median	0.12088	0.11819	NaN	1	0	Median	NaN	NaN	NaN	0	0	Median
AQDPDQLR	0	Unmodified	941.457	0.456658	3671	Q9NY33-4;Q9NY33;G3V1D3;G3V180;Q9NY33-2;E9PKK8;E9PPK9;E9PQF2	DPP3	Dipeptidyl peptidase 3	yes	no	0	0	0		By MS/MS	By MS/MS	2	0		2		1	1	17.823	18.01	2	0.051001	5726	S10255_26_Pretails_WT2_C52_200107	87.696	43.58	0.11893	0.1202	NaN	1	0	Median	NaN	NaN	NaN	0	0	Median	0.11893	0.1202	NaN	1	0	Median
AVGAQASVGSR	0	Unmodified	1001.53	0.525407	1375	M0QXG9;M0R3F4;M0R2A4;M0R2K3;M0R193;M0R0I0;J3KQS6;Q9NWV8-3;Q9NWV8;M0R2I2	BABAM1	BRISC and BRCA1-A complex member 1	yes	no	0	0	0	By MS/MS	By MS/MS	By MS/MS	2	0		3	1	1	1	14.962	15.087	2	0.0019326	4246	S10256_27_Pretails_WT3_C53_200107	109.29	62.208	0.1198	0.12189	NaN	1	0	Median	0.1198	0.12189	NaN	1	0	Median	NaN	NaN	NaN	0	0	Median
QADFEAHNILR	0	Unmodified	1312.65	0.652398	2255	P49915-2;P49915	GMPS	GMP synthase [glutamine-hydrolyzing]	yes	no	0	0	0	By MS/MS	By MS/MS	By MS/MS	1.6	0.49	2	3	2	1	2	48.664	47.69	3	0.00031536	20780	S10254_25_Pretails_WT1_C51_200107	139.38	101.83	0.12902	0.12251	NaN	1	0	Median	NaN	NaN	NaN	0	0	Median	NaN	NaN	NaN	0	0	Median
VGTIKSKVVGDR	2	Unmodified	1257.74	0.740485	1620	O43399-2;O43399-4;O43399;O43399-3;O43399-5;O43399-7;A0A087WZ51;O43399-6	TPD52L2	Tumor protein D54	yes	no	0	0	0	By MS/MS		By MS/MS	1.5	0.5	1	1	1		1	8.6593	8.4515	3	0.030041	4067	S10256_27_Pretails_WT3_C53_200107	57.885	26.164	0.10711	0.1228	278.08	2	1	Median	0.015135	0.017188	NaN	1	1	Median	NaN	NaN	NaN	0	0	Median
WIDETPPVDQPSR	0	Unmodified	1538.74	0.736522	437	A6PVN7;A6PVN8;C9IZ76;A6PVN6;Q5T949;Q5T948;A6PVN9;F6WIT2;A6PVN5;Q15257-3;Q15257-2;Q15257	PPP2R4	Serine/threonine-protein phosphatase 2A activator	yes	no	0	0	0	By MS/MS	By MS/MS	By MS/MS	1.5	0.5	3	3	2	2	2	63.918	62.476	2	1.97e-08	28914	S10254_25_Pretails_WT1_C51_200107	143.4	107.06	0.12536	0.12573	NaN	1	0	Median	NaN	NaN	NaN	0	0	Median	0.12536	0.12573	NaN	1	0	Median
EEVSSWR	0	Unmodified	891.409	0.408646	2633	Q14152-2;Q14152	EIF3A	Eukaryotic translation initiation factor 3 subunit A	yes	no	0	0	0	By MS/MS	By MS/MS	By MS/MS	1.6	0.49	2	3	2	2	1	28.538	27.798	2	0.016105	10782	S10255_26_Pretails_WT2_C52_200107	118.69	88.018	0.11585	0.13389	NaN	1	0	Median	0.11585	0.13389	NaN	1	0	Median	NaN	NaN	NaN	0	0	Median
LAVYIDR	0	Unmodified	848.476	0.475603	1812;1813	P02545;P02545-6;P02545-3;P02545-2;Q3BDU5	LMNA	Prelamin-A/C;Lamin-A/C	no	no	0	0	0	By MS/MS	By MS/MS	By MS/MS	1.67	0.471	1	2	1	1	1	50.665	49.664	2	0.021214	18879	S10256_27_Pretails_WT3_C53_200107	114.19	46.152	0.14007	0.13727	NaN	1	0	Median	0.14007	0.13727	NaN	1	0	Median	NaN	NaN	NaN	0	0	Median
LAALEEQR	0	Unmodified	928.498	0.497795	530	B5MCF9;O00541;B3KXD6;O00541-2;H7C267	PES1	Pescadillo homolog	yes	no	0	0	0	By MS/MS	By MS/MS	By MS/MS	1	0	3		1	1	1	29.222	27.294	2	0.0014245	11219	S10257_28_TAILS_WT1_C51_200107	148.33	64.713	0.14806	0.13905	NaN	1	0	Median	NaN	NaN	NaN	0	0	Median	NaN	NaN	NaN	0	0	Median
SQADKVIEPR	1	Acetyl (N-term)	1183.62	0.619701	2579	Q13206;E9PIF2	DDX10	Probable ATP-dependent RNA helicase DDX10	yes	no	1	0	0			By MS/MS	1	0	1				1	101.5	98.395	2	0.050362	53617	S10259_30_TAILS_WT3_C53_200107	81.972	20.28	0.13592	0.13941	NaN	1	1	Median	NaN	NaN	NaN	0	0	Median	NaN	NaN	NaN	0	0	Median
MLPTIIADNAGYDSADLVAQLR	0	Unmodified	2346.19	0.188946	2455	P78371;P78371-2;F5GWF6	CCT2	T-complex protein 1 subunit beta	yes	no	0	0	0	By MS/MS	By MS/MS	By MS/MS	1.75	0.433	1	3	1	2	1	122.06	120.79	3	1.5e-22	49489	S10256_27_Pretails_WT3_C53_200107	153.58	129.68	0.13552	0.14039	44.282	3	0	Median	0.16079	0.15397	NaN	1	0	Median	0.13552	0.14039	NaN	1	0	Median
DFTPVCTTELGR	0	Unmodified	1394.65	0.650015	2071	P30041	PRDX6	Peroxiredoxin-6	yes	yes	0	0	0	By MS/MS	By MS/MS	By MS/MS	1.5	0.5	3	3	2	2	2	74.934	73.25	2	0.00016552	36955	S10257_28_TAILS_WT1_C51_200107	122.96	88.575	0.14016	0.14088	37.575	3	0	Median	0.27038	0.2519	NaN	1	0	Median	0.14016	0.14088	NaN	1	0	Median
FVSAMPKAPIPF	1	Unmodified	1303.7	0.699866	1156	H0Y4E7	GAPVD1	GTPase activating protein and VPS9 domains 1	yes	yes	0	0	0		By MS/MS		1	0	1			1		110.59	105.46	2	0.024336	56541	S10258_29_TAILS_WT2_C52_200107	76.17	57.858	0.14057	0.14448	NaN	1	1	Median	NaN	NaN	NaN	0	0	Median	0.14057	0.14448	NaN	1	1	Median
SDLYSSGR	0	Unmodified	883.404	0.40356	2149;2148	P38159-2;H3BUY5;P38159	RBMX	RNA-binding motif protein, X chromosome;RNA-binding motif protein, X chromosome, N-terminally processed	no	no	0	0	0	By MS/MS	By MS/MS	By MS/MS	1.75	0.433	1	3	1	1	2	18.379	18.259	1;2	0.0081047	5743	S10256_27_Pretails_WT3_C53_200107	84.916	56.493	0.1292	0.14912	NaN	1	0	Median	NaN	NaN	NaN	0	0	Median	NaN	NaN	NaN	0	0	Median
ENPSEEAQNLVEFTDEEGYGR	0	Unmodified	2412.04	0.0353421	2551	Q12874	SF3A3	Splicing factor 3A subunit 3	yes	yes	0	0	0	By MS/MS	By MS/MS	By MS/MS	1.43	0.495	8	6	5	5	4	102.58	100.48	2;3	6.81e-110	40456	S10256_27_Pretails_WT3_C53_200107	261.17	245.59	0.13148	0.1524	NaN	1	0	Median	NaN	NaN	NaN	0	0	Median	NaN	NaN	NaN	0	0	Median
RLDPKEPLGNQRAASPTPKQASATTPGHESPR	2	Unmodified	3393.75	0.750162	3818	Q9UPA5	BSN	Protein bassoon	yes	yes	0	0	2			By MS/MS	2	0		1			1	77.005	76.834	5	0.085487	30700	S10256_27_Pretails_WT3_C53_200107	12.464	1.0475	0.13214	0.15286	NaN	1	1	Median	NaN	NaN	NaN	0	0	Median	NaN	NaN	NaN	0	0	Median
TDLEELNLGPR	0	Unmodified	1255.64	0.64083	2313	P53367;P53367-3;P53367-2	ARFIP1	Arfaptin-1	yes	no	0	0	0	By MS/MS	By MS/MS	By MS/MS	1.29	0.452	5	2	2	4	1	76.038	74.663	2	2.48e-06	38148	S10257_28_TAILS_WT1_C51_200107	164.68	135.99	0.1553	0.15306	NaN	1	0	Median	NaN	NaN	NaN	0	0	Median	NaN	NaN	NaN	0	0	Median
EPQFRDAEEKYREMMIVMR	1	3 Oxidation (M)	2505.14	0.145049	3195	Q92878-3;Q92878;Q92878-2	RAD50	DNA repair protein RAD50	yes	no	0	3	2	By MS/MS			1	0	1		1			109.49	105.35	3	0.071478	53967	S10257_28_TAILS_WT1_C51_200107	38.777	16.913	0.13484	0.15718	NaN	1	1	Median	0.13484	0.15718	NaN	1	1	Median	NaN	NaN	NaN	0	0	Median
CDIVQKIWMDYLVFANNR	1	Unmodified	2284.11	0.113279	1650	O60293-2;O60293	ZFC3H1	Zinc finger C3H1 domain-containing protein	yes	no	0	0	0			By MS/MS	1	0	1				1	57.149	54.639	3	0.071085	28005	S10259_30_TAILS_WT3_C53_200107	35.757	2.8312	0.15694	0.15931	NaN	1	1	Median	NaN	NaN	NaN	0	0	Median	NaN	NaN	NaN	0	0	Median
IGGVQQDTILAEGLHFR	0	Unmodified	1852.98	0.979546	1371	J3KPX7;Q99623;F5GY37;Q99623-2;F5H3X6;F5H0C5;F5H2D2	PHB2	Prohibitin-2	yes	no	0	0	0	By MS/MS	By MS/MS	By MS/MS	1.4	0.49	3	2	2	2	1	95.363	92.856	3	2.49e-39	52924	S10259_30_TAILS_WT3_C53_200107	196.8	170.02	0.14124	0.16466	NaN	1	0	Median	0.14124	0.16466	NaN	1	0	Median	NaN	NaN	NaN	0	0	Median
LWGLTEMFPER	0	Unmodified	1377.68	0.675107	3623	Q9NS69	TOMM22	Mitochondrial import receptor subunit TOM22 homolog	yes	yes	0	0	0	By MS/MS	By MS/MS	By MS/MS	1.6	0.49	2	3	1	2	2	117.1	115.45	2	0.00044014	53544	S10255_26_Pretails_WT2_C52_200107	121.73	95.349	0.16199	0.16487	NaN	1	0	Median	NaN	NaN	NaN	0	0	Median	NaN	NaN	NaN	0	0	Median
EIAQEFKTDLR	1	Unmodified	1348.7	0.69868	2849	Q5TEC6	HIST2H3PS2	Histone H3	yes	yes	0	0	0			By MS/MS	2	0		1			1	57.145	56.875	3	0.074226	21989	S10256_27_Pretails_WT3_C53_200107	42.802	4.2224	0.14853	0.16705	NaN	1	1	Median	NaN	NaN	NaN	0	0	Median	NaN	NaN	NaN	0	0	Median
GLLLEPHANKLVR	1	Unmodified	1458.87	0.867082	1150	H0Y3H2;Q99758	ABCA3	ATP-binding cassette sub-family A member 3	yes	no	0	0	0			By MS/MS	2	0		1			1	85.474	85.303	3	0.047407	34235	S10256_27_Pretails_WT3_C53_200107	50.95	17.746	0.14633	0.17142	NaN	1	1	Median	NaN	NaN	NaN	0	0	Median	NaN	NaN	NaN	0	0	Median
MEPAAGSSMEPSADWLATAAAR	0	Oxidation (M);Acetyl (N-term)	2277	0.00418204	2186	P42771;J3QRG6;P42771-4;G3XAG3;P42771-3	CDKN2A	Cyclin-dependent kinase inhibitor 2A	yes	no	1	1	0	By MS/MS		By MS/MS	1	0	2		1		1	118.93	115.3	3	0.00019099	57708	S10257_28_TAILS_WT1_C51_200107	75.773	59.84	0.16187	0.17679	NaN	1	0	Median	0.16187	0.17679	NaN	1	0	Median	NaN	NaN	NaN	0	0	Median
IFGPIWNR	0	Unmodified	1001.54	0.544686	788	E9PD92;E7EM57;E7EUI8;P11413;P11413-3;P11413-2	G6PD	Glucose-6-phosphate 1-dehydrogenase	yes	no	0	0	0	By MS/MS	By matching	By matching	2	0		3	1	1	1	81.716	81.642	2	0.021577	38856	S10254_25_Pretails_WT1_C51_200107	102.98	52.014	0.18664	0.17994	101.52	3	0	Median	0.18664	0.17994	NaN	1	0	Median	0.16684	0.17566	NaN	1	0	Median
TLDLPIYVTR	0	Unmodified	1189.67	0.670674	2316	P53621;P53621-2	COPA	Coatomer subunit alpha;Xenin;Proxenin	yes	no	0	0	0	By MS/MS	By MS/MS	By MS/MS	1.75	0.433	1	3	2	1	1	94.343	93.253	2	0.00087732	44676	S10254_25_Pretails_WT1_C51_200107	123.86	71.074	0.15836	0.18412	NaN	1	0	Median	0.15836	0.18412	NaN	1	0	Median	NaN	NaN	NaN	0	0	Median
HDNRRDSGKPSTEKKPEVSKHKQDTKSDSPR	6	Unmodified	3573.8	0.799631	2884	Q6KC79-2;Q6KC79;Q6KC79-3	NIPBL	Nipped-B-like protein	yes	no	0	0	2		By MS/MS		1	0	1			1		76.278	71.944	6	0.081897	37914	S10258_29_TAILS_WT2_C52_200107	14.931	0.84555	0.18588	0.19005	NaN	1	1	Median	NaN	NaN	NaN	0	0	Median	0.18588	0.19005	NaN	1	1	Median
EAAIWELEER	0	Unmodified	1244.6	0.603717	3509	Q9H2G2-2;Q9H2G2	SLK	STE20-like serine/threonine-protein kinase	yes	no	0	0	0	By MS/MS	By MS/MS	By MS/MS	1.75	0.433	1	3	2	1	1	81.016	80.226	2	0.00088196	37136	S10255_26_Pretails_WT2_C52_200107	131.62	80.424	0.16729	0.19084	NaN	1	0	Median	0.16729	0.19084	NaN	1	0	Median	NaN	NaN	NaN	0	0	Median
ASMGTLAFDEYGR	0	Acetyl (N-term)	1458.64	0.644929	799	E7ENZ3;P48643;D6RIZ7	CCT5	T-complex protein 1 subunit epsilon	yes	no	1	0	0	By MS/MS	By MS/MS	By MS/MS	1.33	0.471	4	2	2	2	2	112.49	109.9	2	2.38e-84	59537	S10259_30_TAILS_WT3_C53_200107	260.98	239.61	0.183	0.20165	NaN	1	0	Median	0.183	0.20165	NaN	1	0	Median	NaN	NaN	NaN	0	0	Median
DGEDQTQDTELVETRPAGDRTFQKWAAVVVPSGEEQR	1	Unmodified	4143.97	0.973357	376;2084	A0A1W2PPR8;P01889;Q04826;Q95365;Q29836;Q29718;P30475;P03989;P30485;P30461;P30492;Q29940;P30493	HLA-B	HLA class I histocompatibility antigen, B-7 alpha chain;HLA class I histocompatibility antigen, B-40 alpha chain;HLA class I histocompatibility antigen, B-38 alpha chain;HLA class I histocompatibility antigen, B-67 alpha chain;HLA class I histocompatibility antigen, B-82 alpha chain;HLA class I histocompatibility antigen, B-39 alpha chain;HLA class I histocompatibility antigen, B-27 alpha chain;H…	no	no	0	0	2	By MS/MS			2	0		1	1			111.71	111.71	5	0.074844	52853	S10254_25_Pretails_WT1_C51_200107	18.62	8.1551	0.20494	0.20688	NaN	1	1	Median	0.20494	0.20688	NaN	1	1	Median	NaN	NaN	NaN	0	0	Median
KVRDGPRVTAVIMVMHSVLLGGEEQR	1	2 Oxidation (M)	2908.54	0.537515	2501	Q02846	GUCY2D	Retinal guanylyl cyclase 1	yes	yes	0	2	2	By MS/MS			2	0		1	1			98.715	98.715	4	0.015666	47130	S10254_25_Pretails_WT1_C51_200107	42.454	17.479	0.21378	0.21118	NaN	1	1	Median	0.21378	0.21118	NaN	1	1	Median	NaN	NaN	NaN	0	0	Median
VFEVSLADLQNDEVAFR	0	Unmodified	1950.97	0.968706	725	D6RAT0;P61247;H0Y8L7;D6RB09;E9PFI5;D6RG13;D6RED7;D6RAS7;D6RGE0;D6RI02	RPS3A	40S ribosomal protein S3a	yes	no	0	0	0	By MS/MS	By MS/MS	By MS/MS	1.55	0.498	5	6	3	4	4	120.4	118.54	2;3	7.35e-39	56723	S10254_25_Pretails_WT1_C51_200107	254.18	204.55	0.21233	0.21723	NaN	1	0	Median	NaN	NaN	NaN	0	0	Median	NaN	NaN	NaN	0	0	Median
KQSGYGGQTKPIFR	2	Unmodified	1565.83	0.831425	1374	J3KQN4;Q969Q0;P83881;H0Y5B4;H7BZ11;H7BY91;H0Y3V9	RPL36A;RPL36AL;RPL36A-HNRNPH2	60S ribosomal protein L36a-like;60S ribosomal protein L36a	yes	no	0	0	0	By MS/MS	By MS/MS	By MS/MS	1.43	0.495	4	3	2	2	3	24.976	24.007	3;4	8.7e-12	10625	S10259_30_TAILS_WT3_C53_200107	160.84	117.44	0.21845	0.23378	14.668	7	7	Median	0.21894	0.22424	11.271	2	2	Median	0.20762	0.20723	0.42957	2	2	Median
DWVLNEFR	0	Unmodified	1077.52	0.524344	380	A0A1X7SBZ2;A0A1W2PQ51;Q92841;Q92841-1;Q92841-3;Q92841-2;A0A0U1RQJ0	DDX17	Probable ATP-dependent RNA helicase DDX17	yes	no	0	0	0	By MS/MS	By MS/MS	By MS/MS	1.5	0.5	3	3	2	2	2	100.09	98.594	2	0.0029809	39444	S10256_27_Pretails_WT3_C53_200107	130.77	84.414	0.19839	0.23679	NaN	1	0	Median	0.19839	0.23679	NaN	1	0	Median	NaN	NaN	NaN	0	0	Median
NLSEVPQCVWR	0	Unmodified	1386.67	0.671419	3553	Q9H9A6	LRRC40	Leucine-rich repeat-containing protein 40	yes	yes	0	0	0			By MS/MS	2	0		1			1	72.859	72.59	2	0.029745	28814	S10256_27_Pretails_WT3_C53_200107	75.378	42.855	0.20717	0.23711	NaN	1	0	Median	NaN	NaN	NaN	0	0	Median	NaN	NaN	NaN	0	0	Median
GFSSGSAVVSGGSR	0	Unmodified	1253.6	0.600028	699	CON__P35908;P35908;CON__Q3TTY5	KRT2	Keratin, type II cytoskeletal 2 epidermal	yes	no	0	0	0	By MS/MS	By MS/MS	By MS/MS	1.6	0.49	2	3	2	2	1	33.732	32.913	2	6.39e-06	13976	S10257_28_TAILS_WT1_C51_200107	130.01	91.252	0.23915	0.23793	NaN	1	0	Median	NaN	NaN	NaN	0	0	Median	0.23915	0.23793	NaN	1	0	Median
NPWGEVEWTGR	0	Unmodified	1329.61	0.610199	1962	P17655;P17655-2	CAPN2	Calpain-2 catalytic subunit	yes	no	0	0	0	By MS/MS	By MS/MS	By MS/MS	1.75	0.433	1	3	1	2	1	81.607	80.268	2	0.0021658	37476	S10254_25_Pretails_WT1_C51_200107	106.88	80.366	0.19957	0.23853	NaN	1	0	Median	NaN	NaN	NaN	0	0	Median	NaN	NaN	NaN	0	0	Median
SINQGLDR	0	Unmodified	901.462	0.461744	2087	P30533	LRPAP1	Alpha-2-macroglobulin receptor-associated protein	yes	yes	0	0	0		By MS/MS	By MS/MS	1.5	0.5	2	2		2	2	20.02	19.753	2	0.004307	7426	S10259_30_TAILS_WT3_C53_200107	119.41	40.636	0.23829	0.23889	NaN	1	0	Median	NaN	NaN	NaN	0	0	Median	0.23829	0.23889	NaN	1	0	Median
AAVPELLQQQEEDR	0	Acetyl (N-term)	1666.82	0.816229	3896	Q9Y5X3;Q5QPE5;Q5QPE4;U3KQL0;U3KQP5;Q9Y5X3-2	SNX5	Sorting nexin-5	yes	no	1	0	0	By MS/MS	By MS/MS	By MS/MS	1.4	0.49	3	2	1	2	2	108.12	105.6	2	2.03e-08	57234	S10259_30_TAILS_WT3_C53_200107	147.74	122.45	0.24224	0.24212	NaN	1	0	Median	NaN	NaN	NaN	0	0	Median	NaN	NaN	NaN	0	0	Median
TLLLEFQNESR	0	Unmodified	1348.7	0.69868	2515	Q05209-2;Q05209-3;Q05209;C9J1X8;F8WB51;H0YC15	PTPN12	Tyrosine-protein phosphatase non-receptor type 12	yes	no	0	0	0		By matching	By MS/MS	2	0		2		1	1	51.49	51.33	3	0.089081	19500	S10256_27_Pretails_WT3_C53_200107	42.21	20.43	0.23478	0.25315	19.384	2	0	Median	NaN	NaN	NaN	0	0	Median	0.21144	0.22073	NaN	1	0	Median
FVFHQEQVYCPDCAKKL	2	Unmodified	2168.02	0.018316	2613;2614	Q13642-1;Q13642-4;Q13642-5	FHL1	Four and a half LIM domains protein 1	no	no	0	0	0	By MS/MS	By MS/MS	By MS/MS	1.67	0.471	3	6	3	3	3	66.629	65.404	3;4	2.93e-07	28146	S10254_25_Pretails_WT1_C51_200107	125.33	103.22	0.26787	0.26172	24.272	9	4	Median	0.27789	0.26172	25.477	3	2	Median	0.26787	0.26451	14.519	3	1	Median
KWKKAEEKLER	4	Unmodified	1443.82	0.819798	3145	Q8WTT2	NOC3L	Nucleolar complex protein 3 homolog	yes	yes	0	0	0	By matching		By MS/MS	1	0	2		1		1	11.425	11.299	4	0.079454	2994	S10259_30_TAILS_WT3_C53_200107	23.851	2.6213	0.25039	0.26464	30.009	2	0	Median	0.28408	0.3272	NaN	1	0	Median	NaN	NaN	NaN	0	0	Median
NALGPGLSPELGPLPALR	0	Unmodified	1771	0.999219	3049	Q8N1G4	LRRC47	Leucine-rich repeat-containing protein 47	yes	yes	0	0	0	By MS/MS	By MS/MS	By MS/MS	1.5	0.5	5	5	4	4	2	113.88	111.71	2;3	2.21e-11	60443	S10259_30_TAILS_WT3_C53_200107	145.79	109.12	0.26321	0.2655	NaN	1	0	Median	0.26321	0.2655	NaN	1	0	Median	NaN	NaN	NaN	0	0	Median
GPPGPESQSR	0	Unmodified	1010.48	0.478122	3572	Q9HCD5;Q5JY17	NCOA5	Nuclear receptor coactivator 5	yes	no	0	0	0	By MS/MS	By MS/MS	By MS/MS	2	0		3	1	1	1	11.183	11.375	2	0.011266	2645	S10254_25_Pretails_WT1_C51_200107	86.833	75.064	0.24564	0.26772	NaN	1	0	Median	NaN	NaN	NaN	0	0	Median	NaN	NaN	NaN	0	0	Median
LQAEEAER	0	Unmodified	944.456	0.456324	2691	Q15149-2;Q15149-7;Q15149-8;Q15149-9;Q15149-5;Q15149-4;Q15149-6;Q15149-3;Q15149	PLEC	Plectin	yes	no	0	0	0	By MS/MS	By MS/MS	By MS/MS	2	0		3	1	1	1	12.842	13	2	0.010291	3396	S10255_26_Pretails_WT2_C52_200107	107.9	30.613	0.23719	0.27258	NaN	1	0	Median	NaN	NaN	NaN	0	0	Median	NaN	NaN	NaN	0	0	Median
ASYVAPLTAQPATYR	0	Unmodified	1607.83	0.830756	3321	Q96PK6	RBM14	RNA-binding protein 14	yes	yes	0	0	0	By MS/MS	By MS/MS	By MS/MS	1.67	0.471	2	4	3	1	2	67.59	66.984	2;3	1.64e-08	35196	S10259_30_TAILS_WT3_C53_200107	136.53	106.2	0.27043	0.27482	NaN	1	0	Median	0.27043	0.27482	NaN	1	0	Median	NaN	NaN	NaN	0	0	Median
DHICKDMSALVAAR	1	Unmodified	1585.77	0.770481	2037	P26358;P26358-2;P26358-3;K7ENW7	DNMT1	DNA (cytosine-5)-methyltransferase 1	yes	no	0	0	0			By MS/MS	2	0		1			1	51.51	51.24	3	0.032576	19593	S10256_27_Pretails_WT3_C53_200107	51.009	28.811	0.23873	0.27743	NaN	1	0	Median	NaN	NaN	NaN	0	0	Median	NaN	NaN	NaN	0	0	Median
ASSLNVLNVGGKAAEDR	1	Unmodified	1699.89	0.885311	1123	G3V5R9;Q07866-7;Q07866-6;Q07866-4;Q07866-9;H0YG16;H0YJK1	KLC1	Kinesin light chain 1	yes	no	0	0	0	By MS/MS		By MS/MS	1	0	2		1		1	116.23	112.6	3	0.055536	56660	S10257_28_TAILS_WT1_C51_200107	42.338	11.48	0.26449	0.28334	138.94	2	2	Median	0.6733	0.75683	NaN	1	1	Median	NaN	NaN	NaN	0	0	Median
GGGTGGPNHPPAPR	0	Unmodified	1270.62	0.616681	2226	P48634	PRRC2A	Protein PRRC2A	yes	yes	0	0	0	By MS/MS			2	0		1	1			11.271	11.271	3	0.012097	2481	S10254_25_Pretails_WT1_C51_200107	61.532	27.611	0.28198	0.28464	NaN	1	0	Median	0.28198	0.28464	NaN	1	0	Median	NaN	NaN	NaN	0	0	Median
GPGLGSTQGQTIALPAQGLIEFR	0	Unmodified	2310.23	0.233194	2480	Q00577	PURA	Transcriptional activator protein Pur-alpha	yes	yes	0	0	0			By MS/MS	2	0		1			1	116.21	116.24	3	0.00033936	46816	S10256_27_Pretails_WT3_C53_200107	72.167	56.913	0.24637	0.28611	NaN	1	0	Median	NaN	NaN	NaN	0	0	Median	NaN	NaN	NaN	0	0	Median
SLEDPFFVVR	0	Acetyl (N-term)	1249.63	0.634288	1656	Q5U8S2;O60499-2;O60499;F6RTM7;K7EK75;X6R2W0	STX10	Syntaxin-10	yes	no	1	0	0	By MS/MS	By MS/MS	By MS/MS	1.5	0.5	3	3	2	2	2	127.81	125.76	2	9.06e-08	62028	S10257_28_TAILS_WT1_C51_200107	180.03	125.87	0.28532	0.28676	23.043	2	0	Median	0.24398	0.24364	NaN	1	0	Median	0.33366	0.3375	NaN	1	0	Median
IVSLGEDDQDKFSQLQQR	1	Unmodified	2105.04	0.0389113	3560	Q9HAQ2-2;Q9HAQ2	KIF9	Kinesin-like protein KIF9	yes	no	0	0	0	By matching	By MS/MS		2	0		3	1	2		64.714	64.614	4	0.079363	29436	S10255_26_Pretails_WT2_C52_200107	18.823	4.9911	0.27913	0.28744	10.013	3	0	Median	0.25544	0.24168	NaN	1	0	Median	0.27913	0.28744	0	2	0	Median
GVGDDQLGEESEER	0	Unmodified	1518.64	0.643409	1995	P20645;H0YF90;F5GX30	M6PR	Cation-dependent mannose-6-phosphate receptor	yes	no	0	0	0	By MS/MS	By MS/MS	By MS/MS	1.5	0.5	3	3	2	2	2	37.053	35.901	2	1.82e-102	14821	S10255_26_Pretails_WT2_C52_200107	277.96	247.4	0.42744	0.28792	30.821	3	0	Plateau	0.43136	0.48528	NaN	1	0	Median	0.28581	0.28792	NaN	1	0	Median
QINIHNLSAFYDSELFR	0	Unmodified	2066.02	0.022139	2247	P49736;H0Y8E6	MCM2	DNA replication licensing factor MCM2	yes	no	0	0	0	By MS/MS			2	0		1	1			108.77	108.77	3	0.029039	51647	S10254_25_Pretails_WT1_C51_200107	47.754	6.7399	0.28697	0.2933	NaN	1	0	Median	0.28697	0.2933	NaN	1	0	Median	NaN	NaN	NaN	0	0	Median
MTEQMTLR	0	Acetyl (N-term)	1050.48	0.483801	758	D6RHH4;P63244;D6RAU2;E9PD14;D6RFZ9;D6RAC2;J3KPE3;D6RGK8;D6RHJ5;D6R909;D6RBD0;D6REE5;D6RDI0	GNB2L1	Guanine nucleotide-binding protein subunit beta-2-like 1;Guanine nucleotide-binding protein subunit beta-2-like 1, N-terminally processed	yes	no	1	0	0	By MS/MS			1	0	1		1			79.114	76.273	2	0.0099095	39093	S10257_28_TAILS_WT1_C51_200107	126.28	97.129	0.24626	0.29443	NaN	1	0	Median	0.24626	0.29443	NaN	1	0	Median	NaN	NaN	NaN	0	0	Median
EIPYTFEDR	0	Unmodified	1168.54	0.540054	2115	P34897-3;P34897-2;P34897;H0YIZ0;G3V2Y4	SHMT2	Serine hydroxymethyltransferase, mitochondrial;Serine hydroxymethyltransferase	yes	no	0	0	0		By MS/MS	By MS/MS	1.67	0.471	1	2		1	2	67.116	66.106	2	0.010235	30510	S10255_26_Pretails_WT2_C52_200107	93.162	34.558	0.31042	0.29488	NaN	1	0	Median	NaN	NaN	NaN	0	0	Median	NaN	NaN	NaN	0	0	Median
NNSGEEFDCAFR	0	Unmodified	1444.57	0.567742	2534	Q08J23-2;Q08J23;Q08J23-3	NSUN2	tRNA (cytosine(34)-C(5))-methyltransferase	yes	no	0	0	0	By MS/MS	By MS/MS	By MS/MS	1.5	0.5	3	3	2	2	2	57.046	55.712	2	0.0013405	21583	S10256_27_Pretails_WT3_C53_200107	134.23	134.23	0.31568	0.29662	NaN	1	0	Median	NaN	NaN	NaN	0	0	Median	NaN	NaN	NaN	0	0	Median
YINENLIVNTDELGR	0	Unmodified	1761.89	0.889728	1967	P17987;E7ERF2;F5H7Y1;F5H136	TCP1	T-complex protein 1 subunit alpha	yes	no	0	0	0	By MS/MS	By MS/MS	By MS/MS	1.57	0.495	3	4	2	2	3	90.713	88.917	2;3	2.76e-09	42311	S10254_25_Pretails_WT1_C51_200107	140.63	115.19	0.30168	0.30409	23.191	2	0	Median	0.26582	0.2581	NaN	1	0	Median	0.34237	0.35828	NaN	1	0	Median
GDTVATLSER	0	Unmodified	1047.52	0.519653	2011	P22102	GART	Trifunctional purine biosynthetic protein adenosine-3;Phosphoribosylamine--glycine ligase;Phosphoribosylformylglycinamidine cyclo-ligase;Phosphoribosylglycinamide formyltransferase	yes	yes	0	0	0	By MS/MS	By MS/MS	By MS/MS	2	0		3	1	1	1	33.429	33.488	2	0.0077088	13249	S10254_25_Pretails_WT1_C51_200107	91.087	59.153	0.26752	0.30478	NaN	1	0	Median	NaN	NaN	NaN	0	0	Median	NaN	NaN	NaN	0	0	Median
KFFVGGNWKMNGR	2	Unmodified	1539.78	0.776887	2353	P60174-1;P60174	TPI1	Triosephosphate isomerase	yes	no	0	0	0			By MS/MS	2	0		1			1	51.849	51.579	3	0.0019368	19561	S10256_27_Pretails_WT3_C53_200107	81.525	40.8	0.27918	0.31108	NaN	1	1	Median	NaN	NaN	NaN	0	0	Median	NaN	NaN	NaN	0	0	Median
KDLYANTVLSGGSTMYPGIADR	1	Unmodified	2328.14	0.141996	2791	Q562R1	ACTBL2	Beta-actin-like protein 2	yes	yes	0	0	0	By MS/MS		By MS/MS	1.5	0.5	2	2	1		3	91.395	89.823	3	0.053756	50443	S10259_30_TAILS_WT3_C53_200107	35.973	13.098	0.28487	0.31434	25.32	4	4	Median	0.33327	0.34011	NaN	1	1	Median	NaN	NaN	NaN	0	0	Median
ELQHAALGGTATR	0	Unmodified	1323.69	0.689512	1563;1564	O14828;O14828-2	SCAMP3	Secretory carrier-associated membrane protein 3	no	no	0	0	0	By MS/MS	By MS/MS	By MS/MS	1.8	0.4	1	4	1	1	3	22.622	22.421	2;3	3.39e-06	7319	S10256_27_Pretails_WT3_C53_200107	106.54	78.11	0.30869	0.31608	NaN	1	0	Median	NaN	NaN	NaN	0	0	Median	0.30869	0.31608	NaN	1	0	Median
AEVLISTVGPEDCVVPFLTR	0	Unmodified	2201.14	0.140205	2342	P56192;P56192-2;F5H2V6;F8VS26;F8W0M7;F8W0S4;F8VZZ9	MARS	Methionine--tRNA ligase, cytoplasmic	yes	no	0	0	0	By MS/MS			1	0	1		1			95.474	91.334	3	0.087414	47482	S10257_28_TAILS_WT1_C51_200107	24.594	6.9992	0.27951	0.31782	NaN	1	1	Median	0.27951	0.31782	NaN	1	1	Median	NaN	NaN	NaN	0	0	Median
ESGLKYVAVMPPHIGDQPLTGAYTVTLDGR	1	Unmodified	3184.62	0.622684	2072	P30043	BLVRB	Flavin reductase (NADPH)	yes	yes	0	0	0			By MS/MS	2	0		1			1	104.39	104.32	4	0.0037427	42216	S10256_27_Pretails_WT3_C53_200107	44.336	27.999	0.28013	0.31981	NaN	1	0	Median	NaN	NaN	NaN	0	0	Median	NaN	NaN	NaN	0	0	Median
TDMAGPKATKSPEEGAETPVYLALLPPDAEGPHGQFVSEKR	3	Oxidation (M);Acetyl (N-term)	4378.14	0.142731	1951	P16152	CBR1	Carbonyl reductase [NADPH] 1	yes	yes	1	1	0			By MS/MS	2	0		1			1	91.438	91.367	5	0.015016	36802	S10256_27_Pretails_WT3_C53_200107	34.687	21.488	0.29576	0.32153	NaN	1	1	Median	NaN	NaN	NaN	0	0	Median	NaN	NaN	NaN	0	0	Median
GGMKKKTTHFVEGGDAGNREDQINR	3	Unmodified	2744.34	0.341258	1970	P18124;A8MUD9	RPL7	60S ribosomal protein L7	yes	no	0	0	1			By MS/MS	2	0		2			2	17.471	17.599	4;5	5.09e-06	5308	S10256_27_Pretails_WT3_C53_200107	77.668	64.739	0.29532	0.32682	148.59	2	1	Median	NaN	NaN	NaN	0	0	Median	NaN	NaN	NaN	0	0	Median
LVMAAANR	0	Unmodified	844.459	0.458907	2332	P55084-2;P55084;B5MD38;F5GZQ3	HADHB	Trifunctional enzyme subunit beta, mitochondrial;3-ketoacyl-CoA thiolase	yes	no	0	0	0	By MS/MS	By MS/MS	By MS/MS	2	0		3	1	1	1	25.229	25.288	2	0.0025381	8484	S10256_27_Pretails_WT3_C53_200107	127.66	96.989	0.31712	0.33094	42.781	2	0	Median	0.25601	0.24455	NaN	1	0	Median	NaN	NaN	NaN	0	0	Median
TLWTVLDAIDQMWLPVVR	0	Oxidation (M)	2171.14	0.144897	1975	P18669;Q8N0Y7	PGAM1;PGAM4	Phosphoglycerate mutase 1;Probable phosphoglycerate mutase 4	yes	no	0	1	0	By matching	By MS/MS	By matching	2	0		4	1	2	1	14.73	14.885	5	0.074753	4245	S10255_26_Pretails_WT2_C52_200107	33.624	15.8	0.32833	0.34149	10.084	4	0	Median	0.37518	0.36934	NaN	1	0	Median	0.31239	0.31574	0	2	0	Median
SGYGFNEPEQSR	0	Unmodified	1369.59	0.589857	2794	Q5BKZ1	ZNF326	DBIRD complex subunit ZNF326	yes	yes	0	0	0	By MS/MS	By MS/MS	By MS/MS	1.5	0.5	3	3	2	2	2	41.657	40.372	2	5.54e-31	17040	S10254_25_Pretails_WT1_C51_200107	220.82	174.81	0.34305	0.34472	82.18	3	0	Median	NaN	NaN	NaN	0	0	Median	0.42455	0.4313	31.69	2	0	Median
IQQLPDHFGPGPVNVVLR	0	Unmodified	1985.08	0.0846797	3828	Q9UQR0	SCML2	Sex comb on midleg-like protein 2	yes	yes	0	0	0	By MS/MS	By MS/MS		2	0		2	1	1		89.408	89.333	3	0.00030679	42762	S10254_25_Pretails_WT1_C51_200107	81.526	52.657	0.34842	0.3499	NaN	1	0	Median	0.34842	0.3499	NaN	1	0	Median	NaN	NaN	NaN	0	0	Median
WKHPFFLDDRRTPAKMCLNR	2	Acetyl (N-term)	2629.32	0.315835	348	A0A1B0GV06;A0A1B0GTP7;A0A1B0GUE3;A0A1B0GUG1;A0A1B0GUW4;E7EMM4;A0A1B0GW68;A0A1B0GUA4;A0A1B0GTM3;A0A1B0GTZ5;A0A1B0GUH5;Q13510-3;Q13510;Q13510-2	ASAH1	Acid ceramidase;Acid ceramidase subunit alpha;Acid ceramidase subunit beta	yes	no	1	0	2		By matching	By MS/MS	2	0		3		1	2	58.791	58.595	4	0.070081	22781	S10256_27_Pretails_WT3_C53_200107	31.895	21.822	0.30559	0.35195	14.143	3	0	Median	NaN	NaN	NaN	0	0	Median	0.26703	0.27548	NaN	1	0	Median
EAQTLDSQIQETSI	0	Unmodified	1561.75	0.747146	2052	P27816;E7EVA0;P27816-2;P27816-4	MAP4	Microtubule-associated protein 4;Microtubule-associated protein	yes	no	0	0	0	By MS/MS	By MS/MS	By MS/MS	1.75	0.433	1	3	2	1	1	83.14	82.35	2	1.82e-11	33149	S10256_27_Pretails_WT3_C53_200107	166.69	138.68	0.30586	0.3549	NaN	1	0	Median	0.30586	0.3549	NaN	1	0	Median	NaN	NaN	NaN	0	0	Median
MSDLTPVHFTPLDSSVDR	0	Unmodified	2015.96	0.962241	12	A0A075B6F9;Q9Y314;M0R3B2	NOSIP	Nitric oxide synthase-interacting protein	yes	no	0	0	0	By MS/MS	By MS/MS	By MS/MS	1.75	0.433	1	3	2	1	1	88.771	87.705	3	5.72e-05	35263	S10256_27_Pretails_WT3_C53_200107	93.738	67.59	0.3245	0.35495	15.117	2	0	Median	NaN	NaN	NaN	0	0	Median	0.37516	0.395	NaN	1	0	Median
GNDTFVTLDEILR	0	Unmodified	1491.76	0.756923	2256	P49959;P49959-3;F8W7U8;P49959-2;F5H742;F5H256;F5GXT0	MRE11A	Double-strand break repair protein MRE11A	yes	no	0	0	0	By MS/MS	By MS/MS	By MS/MS	1.5	0.5	3	3	2	2	2	118.05	116	2	3.65e-09	55097	S10254_25_Pretails_WT1_C51_200107	164.65	128.32	0.38356	0.36324	NaN	1	0	Median	NaN	NaN	NaN	0	0	Median	NaN	NaN	NaN	0	0	Median
SLHDALCVIR	0	Unmodified	1182.62	0.617927	799	E7ENZ3;P48643;B7ZAR1;E9PCA1;P48643-2	CCT5	T-complex protein 1 subunit epsilon	yes	no	0	0	0	By MS/MS	By MS/MS	By MS/MS	1.54	0.499	6	7	4	4	5	55.493	54.373	2;3	2.11e-05	24681	S10254_25_Pretails_WT1_C51_200107	131.52	0	0.3233	0.36933	NaN	1	0	Median	NaN	NaN	NaN	0	0	Median	NaN	NaN	NaN	0	0	Median
VEDLLQFINSSETKPVSSTR	1	Unmodified	2249.15	0.153941	364	E7EUR8;A0A1B0GVL4;P78312-4;P78312-6;P78312-2;P78312-5;P78312	FAM193A	Protein FAM193A	yes	no	0	0	0	By MS/MS			2	0		1	1			117.17	117.17	3	0.076746	55378	S10254_25_Pretails_WT1_C51_200107	31.402	4.8537	0.35783	0.37357	NaN	1	1	Median	0.35783	0.37357	NaN	1	1	Median	NaN	NaN	NaN	0	0	Median
CAKCLHPLANETFVAKDNKILCNKCTTR	4	Unmodified	3361.65	0.651575	2613;2614	Q13642-1;A0A0D9SG53;A0A0D9SGB2;Q5JXI0;A0A0D9SFI6;A0A0D9SFB0;Q5JXH9;A0A0D9SFZ9;Q5JXH8;Q5JXH7;Q5JXI3;Q5JXI8;Q13642-3;Q13642-4;Q13642;Q13642-5;Q5JXI2	FHL1	Four and a half LIM domains protein 1	no	no	0	0	0			By MS/MS	2	0		2			2	45.121	45.05	5;7	0.00057598	16754	S10256_27_Pretails_WT3_C53_200107	57.238	43.053	0.32865	0.37553	2.425	2	2	Median	NaN	NaN	NaN	0	0	Median	NaN	NaN	NaN	0	0	Median
AAQDLCEEALR	0	Unmodified	1274.59	0.5925	1744	O94906-2;O94906	PRPF6	Pre-mRNA-processing factor 6	yes	no	0	0	0	By MS/MS	By MS/MS	By MS/MS	1.5	0.5	3	3	2	2	2	48.067	46.799	2	0.00023641	22324	S10258_29_TAILS_WT2_C52_200107	117.02	60.764	0.35551	0.38231	13.637	2	0	Median	0.3014	0.34717	NaN	1	0	Median	0.41934	0.42102	NaN	1	0	Median
TFVQEDIYDEFVER	0	Unmodified	1788.82	0.820645	1829	P05091;S4R3S4;P05091-2	ALDH2	Aldehyde dehydrogenase, mitochondrial	yes	no	0	0	0	By MS/MS	By MS/MS	By MS/MS	1.62	0.484	3	5	2	2	4	109.55	108.1	2;3	4.71e-06	43661	S10256_27_Pretails_WT3_C53_200107	121.42	102.17	0.40273	0.38771	NaN	1	0	Median	NaN	NaN	NaN	0	0	Median	NaN	NaN	NaN	0	0	Median
GPPPSYGGSSR	0	Unmodified	1060.49	0.493772	2149;2148;3256	P38159-2;H3BUY5;P38159;Q96E39	RBMX;RBMXL1	RNA-binding motif protein, X chromosome;RNA-binding motif protein, X chromosome, N-terminally processed;RNA binding motif protein, X-linked-like-1	no	no	0	0	0	By MS/MS	By MS/MS	By MS/MS	2	0		5	2	2	1	14.93	15.024	2	0.00015117	3699	S10256_27_Pretails_WT3_C53_200107	120.27	75.878	0.40368	0.39688	27.41	3	0	Plateau	0.29492	0.28225	NaN	1	0	Median	0.40368	0.40441	NaN	1	0	Median
EKEQLSSLQEELESLLEK	2	Unmodified	2131.09	0.0896095	2717	Q15545	TAF7	Transcription initiation factor TFIID subunit 7	yes	yes	0	0	0	By MS/MS		By MS/MS	2	0		2	1		1	122.15	122.17	3	3.38e-05	49660	S10256_27_Pretails_WT3_C53_200107	115.2	77.104	0.37697	0.39699	2.0585	2	1	Median	0.4037	0.40281	NaN	1	0	Median	NaN	NaN	NaN	0	0	Median
KLDDDSDSPSFFEEKPEEPVVLALDPKGHEDDSYEAR	3	Unmodified	4204.92	0.923673	3512	Q9H2P0	ADNP	Activity-dependent neuroprotector homeobox protein	yes	yes	0	0	0	By MS/MS		By MS/MS	2	0		2	1		1	92.139	92.104	5	5.24e-06	37123	S10256_27_Pretails_WT3_C53_200107	58.184	46.325	0.36487	0.39823	NaN	1	1	Median	NaN	NaN	NaN	0	0	Median	NaN	NaN	NaN	0	0	Median
AVFDETYPDPVR	0	Unmodified	1407.67	0.667045	2241	P49588;P49588-2;H3BPK7	AARS	Alanine--tRNA ligase, cytoplasmic	yes	no	0	0	0	By MS/MS	By MS/MS	By MS/MS	1.4	0.49	3	2	2	2	1	76.347	74.3	2	0.0011236	39058	S10258_29_TAILS_WT2_C52_200107	109.42	60.438	0.41225	0.40286	17.883	2	0	Median	0.3665	0.35501	NaN	1	0	Median	0.46372	0.45716	NaN	1	0	Median
SPEVALNRISPMLSPFISSVVRNGKVGLDATNCLR	1	Unmodified	3797.01	0.00803263	594	C9J2G0;F8W733;Q9NXR7-4;Q9NXR7-3;Q9NXR7;Q9NXR7-1	BRE	BRCA1-A complex subunit BRE	yes	no	0	0	2	By MS/MS			2	0		1	1			84.355	84.355	6	0.076323	40191	S10254_25_Pretails_WT1_C51_200107	13.541	5.6739	0.40413	0.40733	NaN	1	1	Median	0.40413	0.40733	NaN	1	1	Median	NaN	NaN	NaN	0	0	Median
SISQSISGQK	1	Unmodified	1033.54	0.540388	331	A0A0U1RRM1;Q8WXI9	GATAD2B	Transcriptional repressor p66-beta	yes	no	0	0	0			By MS/MS	1.5	0.5	1	1			2	22.82	21.511	2	0.013633	7298	S10256_27_Pretails_WT3_C53_200107	93.143	32.785	0.40355	0.4081	NaN	1	1	Median	NaN	NaN	NaN	0	0	Median	NaN	NaN	NaN	0	0	Median
TAQCFLR	0	Unmodified	894.438	0.438172	2898	Q6P2Q9	PRPF8	Pre-mRNA-processing-splicing factor 8	yes	yes	0	0	0	By MS/MS		By MS/MS	1.5	0.5	2	2	2		2	33.769	32.788	2	0.045518	13223	S10254_25_Pretails_WT1_C51_200107	93.593	1.1264	0.40499	0.40817	NaN	1	0	Median	NaN	NaN	NaN	0	0	Median	NaN	NaN	NaN	0	0	Median
EDLESSGLQR	0	Unmodified	1132.54	0.536031	3779	Q9UK76;J3KT51;Q9UK76-2;Q9UK76-3;J3KSH8	HN1	Hematological and neurological expressed 1 protein;Hematological and neurological expressed 1 protein, N-terminally processed	yes	no	0	0	0	By MS/MS	By MS/MS	By MS/MS	1.5	0.5	5	5	3	4	3	34.641	33.551	2	0.00064675	13888	S10255_26_Pretails_WT2_C52_200107	150.36	105.61	0.43319	0.41159	NaN	1	0	Median	NaN	NaN	NaN	0	0	Median	NaN	NaN	NaN	0	0	Median
SCINLPTVLPGSPSKTR	1	Acetyl (N-term)	1867.98	0.982582	1475	K7ERV3;P04183;K7ES52;K7ERJ1;K7ENW5	TK1	Thymidine kinase;Thymidine kinase, cytosolic	yes	no	1	0	0	By MS/MS	By MS/MS	By MS/MS	1.6	0.49	4	6	4	3	3	96.719	95.023	2;3	2.18e-15	38447	S10256_27_Pretails_WT3_C53_200107	155.56	138.87	0.39351	0.41261	12.251	10	3	Median	0.39522	0.42621	15.467	4	1	Median	0.46217	0.49066	13.364	3	1	Median
KFGKHGGTIPIVPTAEFQDR	2	Unmodified	2197.16	0.164387	1801	P00367;P00367-2;P00367-3	GLUD1	Glutamate dehydrogenase 1, mitochondrial	yes	no	0	0	0	By MS/MS	By MS/MS		1.5	0.5	1	1	1	1		70.002	67.535	4	0.003846	41858	S10258_29_TAILS_WT2_C52_200107	54.103	29.989	0.42265	0.41939	128.33	2	1	Median	0.17956	0.16925	NaN	1	1	Median	0.99485	1.0393	NaN	1	0	Median
KSTGGKAPR	2	Unmodified	900.514	0.514114	2445;2938;2849	P68431;Q16695;K7EK07;P84243;K7EMV3;B4DEB1;K7ES00;Q6NXT2;K7EP01;Q5TEC6;Q71DI3	HIST1H3A;HIST3H3;H3F3B;H3F3A;H3F3C;HIST2H3PS2;HIST2H3A	Histone H3.1;Histone H3.1t;Histone H3;Histone H3.3;Histone H3.3C;Histone H3.2	no	no	0	0	0	By MS/MS	By MS/MS	By MS/MS	1.5	0.5	3	3	1	2	3	3.4417	3.4954	2	0.0040261	1119	S10259_30_TAILS_WT3_C53_200107	110.41	69.181	0.41678	0.4198	33.264	6	4	Median	0.36301	0.36257	NaN	1	1	Median	0.51917	0.5387	31.236	2	1	Median
VEEPSGAVTTPAGVIAAAGPQGPGTGE	0	Unmodified	2419.19	0.186698	2474	P85037;P85037-2	FOXK1	Forkhead box protein K1	yes	no	0	0	0	By MS/MS	By MS/MS	By MS/MS	1.5	0.5	2	2	2	1	1	102.58	98.438	2;3	1.95e-05	51002	S10257_28_TAILS_WT1_C51_200107	71.071	44.551	0.36809	0.42735	NaN	1	0	Median	0.36809	0.42735	NaN	1	0	Median	NaN	NaN	NaN	0	0	Median
AIEINPDSAQPYKWR	1	Unmodified	1786.9	0.900233	1032	H7C3I1;F6VDH7;Q3KNR6;Q8NFI4;P50502	ST13;ST13P5	Putative protein FAM10A5;Hsc70-interacting protein	yes	no	0	0	0	By MS/MS		By MS/MS	1.5	0.5	1	1	1		1	75.111	72.37	2;3	8.75e-05	27714	S10256_27_Pretails_WT3_C53_200107	127.87	89.234	0.36861	0.42897	NaN	1	1	Median	0.36861	0.42897	NaN	1	1	Median	NaN	NaN	NaN	0	0	Median
LSAEAEKVLALPEPSPAAPTLR	1	Unmodified	2259.25	0.247447	2691	Q15149-2;Q15149-7;Q15149-8;Q15149-9;Q15149-5;Q15149-4;Q15149-6;Q15149-3;Q15149	PLEC	Plectin	yes	no	0	0	0	By MS/MS			1	0	1		1			95.082	90.943	3	0.00022054	47229	S10257_28_TAILS_WT1_C51_200107	65.598	48.674	0.37541	0.42967	NaN	1	0	Median	0.37541	0.42967	NaN	1	0	Median	NaN	NaN	NaN	0	0	Median
PTDVPDTGLLCDLLWSDPDKDVQGWGENDR	1	Unmodified	3412.55	0.551764	2385	P62140	PPP1CB	Serine/threonine-protein phosphatase PP1-beta catalytic subunit	yes	yes	0	0	0	By MS/MS		By MS/MS	2	0		2	1		1	124.9	124.91	3	8.34e-29	51105	S10256_27_Pretails_WT3_C53_200107	143.63	123.05	0.39848	0.4298	45.15	2	1	Median	0.30146	0.31233	NaN	1	1	Median	NaN	NaN	NaN	0	0	Median
LFVGRKYPEAAACYGRAITR	1	Unmodified	2298.21	0.20554	3810	Q9UNE7	STUB1	E3 ubiquitin-protein ligase CHIP	yes	yes	0	0	2			By MS/MS	1	0	1				1	9.2512	9.1422	5	0.088427	2380	S10259_30_TAILS_WT3_C53_200107	22.982	3.9766	0.40775	0.43289	NaN	1	1	Median	NaN	NaN	NaN	0	0	Median	NaN	NaN	NaN	0	0	Median
YEEELEINDFPQTAR	0	Unmodified	1852.85	0.847923	252	A0A0C4DG89;Q7L014	DDX46	Probable ATP-dependent RNA helicase DDX46	yes	no	0	0	0	By MS/MS	By MS/MS	By MS/MS	1.43	0.495	4	3	2	2	3	85.767	83.85	2	6.03e-96	38848	S10255_26_Pretails_WT2_C52_200107	257.13	235.68	0.39224	0.43429	2.258	2	0	Median	NaN	NaN	NaN	0	0	Median	0.40646	0.42742	NaN	1	0	Median
LLEGDGGPNTGGMGAYCPAPQVSNDLLLKIKDTVLQR	2	Unmodified	3896.98	0.976458	2011	P22102;P22102-2;F8WD69	GART	Trifunctional purine biosynthetic protein adenosine-3;Phosphoribosylamine--glycine ligase;Phosphoribosylformylglycinamidine cyclo-ligase;Phosphoribosylglycinamide formyltransferase	yes	no	0	0	0	By matching	By MS/MS	By MS/MS	2	0		3	1	1	1	120.56	120.59	4	2.8e-23	48696	S10256_27_Pretails_WT3_C53_200107	105.19	90.845	0.41646	0.43556	47.168	3	0	Median	0.3488	0.32996	NaN	1	0	Median	0.41646	0.43556	NaN	1	0	Median
LFKVLLSPDYLPAMR	1	Oxidation (M)	1777.98	0.980063	2976	Q7Z6Z7-3;Q7Z6Z7;Q7Z6Z7-2	HUWE1	E3 ubiquitin-protein ligase HUWE1	yes	no	0	1	0			By MS/MS	1.5	0.5	1	1			2	76.791	75.201	3	0.050019	28553	S10256_27_Pretails_WT3_C53_200107	52.071	18.386	0.40803	0.43857	106.94	2	2	Median	NaN	NaN	NaN	0	0	Median	NaN	NaN	NaN	0	0	Median
QEKQPSAPPAR	1	Unmodified	1207.63	0.630934	3499	Q9H0W5	CCDC8	Coiled-coil domain-containing protein 8	yes	yes	0	0	0		By MS/MS		2	0		1		1		12.111	12.458	3	0.021934	3030	S10255_26_Pretails_WT2_C52_200107	62.633	12.593	0.4277	0.4415	NaN	1	1	Median	NaN	NaN	NaN	0	0	Median	0.4277	0.4415	NaN	1	1	Median
SPAKLHELYEKVFSR	2	Unmodified	1802.97	0.967919	3031	Q8IY17-5;Q8IY17-2;Q8IY17-3;Q8IY17;Q8IY17-4	PNPLA6	Neuropathy target esterase	yes	no	0	0	0		By MS/MS		1	0	1			1		86.051	80.917	3	0.02139	43218	S10258_29_TAILS_WT2_C52_200107	57.106	15.485	0.43243	0.44371	NaN	1	1	Median	NaN	NaN	NaN	0	0	Median	0.43243	0.44371	NaN	1	1	Median
DPTEEIEILLR	0	Unmodified	1326.7	0.703096	2288	P51812	RPS6KA3	Ribosomal protein S6 kinase alpha-3	yes	yes	0	0	0	By MS/MS	By MS/MS	By matching	1.33	0.471	2	1	1	1	1	121.33	118.59	2	1.33e-13	57484	S10254_25_Pretails_WT1_C51_200107	185.6	110.22	0.44372	0.44518	52.274	2	0	Median	NaN	NaN	NaN	0	0	Median	0.30852	0.30761	NaN	1	0	Median
EKVEDAKEKEGSQFNYR	3	Unmodified	2055.99	0.986147	3712	Q9P2F8	SIPA1L2	Signal-induced proliferation-associated 1-like protein 2	yes	yes	0	0	0	By matching	By MS/MS		2	0		2	1	1		82.164	82.138	4	0.081063	38138	S10255_26_Pretails_WT2_C52_200107	15.779	1.3599	0.43608	0.44519	22.054	2	0	Median	0.38302	0.38091	NaN	1	0	Median	0.49649	0.52032	NaN	1	0	Median
EPPPAYEPPAPAPLPPPSAPSLQPSR	0	Unmodified	2659.36	0.364603	1563	O14828	SCAMP3	Secretory carrier-associated membrane protein 3	yes	yes	0	0	0	By MS/MS	By MS/MS	By MS/MS	1.4	0.49	3	2	2	1	2	97.744	95.253	3	3.19e-07	51881	S10259_30_TAILS_WT3_C53_200107	84.707	67.676	0.45198	0.44576	NaN	1	0	Median	0.45198	0.44576	NaN	1	0	Median	NaN	NaN	NaN	0	0	Median
DSQVKSEVQQPVHPKPLSPDSR	2	Unmodified	2457.26	0.2612	1040	F8VRN8;F8VQE1;Q9UHB6-2;Q9UHB6;F8VS07;Q9UHB6-3	LIMA1	LIM domain and actin-binding protein 1	yes	no	0	0	0			By MS/MS	2	0		1			1	35.012	35.04	4	5.01e-07	12415	S10256_27_Pretails_WT3_C53_200107	110.6	81.928	0.39679	0.44897	NaN	1	1	Median	NaN	NaN	NaN	0	0	Median	NaN	NaN	NaN	0	0	Median
VAPDEHPILLTEAPLNPKINR	1	Unmodified	2336.29	0.28523	2791	Q562R1	ACTBL2	Beta-actin-like protein 2	yes	yes	0	0	0	By MS/MS			2	0		1	1			75.393	75.393	4	0.043082	35696	S10254_25_Pretails_WT1_C51_200107	39.905	18.369	0.44835	0.45001	NaN	1	1	Median	0.44835	0.45001	NaN	1	1	Median	NaN	NaN	NaN	0	0	Median
KSLSQKENR	2	Unmodified	1088.59	0.593821	1118	G3V4E5;Q15398-3;Q15398;G3V543	DLGAP5	Disks large-associated protein 5	yes	no	0	0	0	By MS/MS			1	0	1		1			10.085	9.9416	3	0.045719	2629	S10257_28_TAILS_WT1_C51_200107	52.579	13.774	0.44701	0.45091	NaN	1	1	Median	0.44701	0.45091	NaN	1	1	Median	NaN	NaN	NaN	0	0	Median
MVLAAAGGVEHQQLLDLAQKHLGGIPWTYAEDAVPTLTPCR	1	Unmodified	4426.26	0.256596	2099	P31930	UQCRC1	Cytochrome b-c1 complex subunit 1, mitochondrial	yes	yes	0	0	0			By MS/MS	2	0		1			1	119.72	119.75	5	0.078305	48330	S10256_27_Pretails_WT3_C53_200107	18.019	0.79088	0.38433	0.45208	NaN	1	1	Median	NaN	NaN	NaN	0	0	Median	NaN	NaN	NaN	0	0	Median
ETLEDGFPVHDGKGDMR	1	Unmodified	1901.86	0.857776	2085	P30519;I3L1Y2;A0A087WT44;P30519-2	HMOX2	Heme oxygenase 2	yes	no	0	0	0	By MS/MS	By MS/MS	By matching	2	0		5	2	2	1	51.029	50.954	3;4	0.010727	22414	S10255_26_Pretails_WT2_C52_200107	62.378	37.898	0.38421	0.45279	18.269	5	2	Median	0.45842	0.46207	34.141	2	1	Median	0.41029	0.42356	9.4398	2	1	Median
SSGDKKNTSDR	2	Unmodified	1193.56	0.563643	3652	Q9NWH9;H7C3F4;Q9NWH9-3	SLTM	SAFB-like transcription modulator	yes	no	0	0	0	By MS/MS			2	0		1	1			1.3901	1.3901	3	0.073382	497	S10254_25_Pretails_WT1_C51_200107	43.297	3.2952	0.45952	0.45345	NaN	1	1	Median	0.45952	0.45345	NaN	1	1	Median	NaN	NaN	NaN	0	0	Median
ALKSCSPELQQKFR	2	Unmodified	1690.88	0.882474	1951	P16152	CBR1	Carbonyl reductase [NADPH] 1	yes	yes	0	0	0			By MS/MS	1	0	1				1	35.054	32.945	4	0.0068458	15229	S10259_30_TAILS_WT3_C53_200107	69.229	34.025	0.45582	0.45378	NaN	1	1	Median	NaN	NaN	NaN	0	0	Median	NaN	NaN	NaN	0	0	Median
NMIENSMFEEEPDVVDLAKEPCLHPLEPDEVEYEPR	1	Unmodified	4298.93	0.933391	3766	Q9UIQ6	LNPEP	Leucyl-cystinyl aminopeptidase;Leucyl-cystinyl aminopeptidase, pregnancy serum form	yes	yes	0	0	0			By MS/MS	2	0		1			1	118.62	118.65	4	8.05e-13	47785	S10256_27_Pretails_WT3_C53_200107	86.675	73.716	0.41851	0.46983	NaN	1	0	Median	NaN	NaN	NaN	0	0	Median	NaN	NaN	NaN	0	0	Median
PVDPSVPFDSKLGVIPNVEGR	1	Unmodified	2221.17	0.174283	2014	P22570-4;P22570-5;P22570;P22570-7;P22570-3;A0A0A0MTN9;A0A0A0MTR6;A0A0C4DFN8;A0A0A0MSZ4;A0A0A0MT64;P22570-2;A0A0C4DGN7;P22570-6;J3QQX3	FDXR	NADPH:adrenodoxin oxidoreductase, mitochondrial	yes	no	0	0	0	By MS/MS	By MS/MS	By MS/MS	1.6	0.49	2	3	2	1	2	99.398	97.904	3	6.57e-07	46594	S10254_25_Pretails_WT1_C51_200107	99.371	78.278	0.40565	0.46988	8.7368	5	1	Median	0.45112	0.48075	9.7546	2	0	Median	0.4053	0.41437	NaN	1	0	Median
TSGPESSMKVTSSIPVFDLQDGGR	1	Unmodified	2494.2	0.200968	2961	Q7Z3K3-5;Q7Z3K3-7;Q7Z3K3-2;Q7Z3K3-3;Q7Z3K3-6;Q7Z3K3	POGZ	Pogo transposable element with ZNF domain	yes	no	0	0	0			By MS/MS	2	0		1			1	91.936	91.865	3	0.0014442	37012	S10256_27_Pretails_WT3_C53_200107	57.802	5.6171	0.42108	0.47084	NaN	1	1	Median	NaN	NaN	NaN	0	0	Median	NaN	NaN	NaN	0	0	Median
LGLDILEVVPISKSEALQR	1	Unmodified	2079.19	0.193955	1017	F5H625;Q8IX18-4;Q8IX18-3;Q8IX18-2;Q8IX18	DHX40	Probable ATP-dependent RNA helicase DHX40	yes	no	0	0	0			By MS/MS	2	0		1			1	117.46	117.49	3	0.011943	47293	S10256_27_Pretails_WT3_C53_200107	55.589	39.226	0.42486	0.47222	NaN	1	1	Median	NaN	NaN	NaN	0	0	Median	NaN	NaN	NaN	0	0	Median
LGLQNDLFSLAR	0	Unmodified	1345.74	0.735399	920	E9PLK3;P55786;P55786-2	NPEPPS	Puromycin-sensitive aminopeptidase	yes	no	0	0	0	By MS/MS			1	0	1		1			109.95	105.81	2	0.0082287	54199	S10257_28_TAILS_WT1_C51_200107	87.298	38.858	0.43395	0.47248	NaN	1	0	Median	0.43395	0.47248	NaN	1	0	Median	NaN	NaN	NaN	0	0	Median
GGAEVQIFAPDVPQMHVIDHTKGQPSEGESR	1	Unmodified	3315.59	0.594238	156	A0A096LNJ1;A0A096LP73;F2Z2Q0;A0A096LP12;A0A0B4J2H4;H7C1F6;A0A0B4J2D5;A0A096LPI6;P30042-2;P30042	C21orf33	ES1 protein homolog, mitochondrial	yes	no	0	0	0	By MS/MS			2	0		1	1			76.322	76.322	5	0.031416	36159	S10254_25_Pretails_WT1_C51_200107	35.875	22.324	0.4661	0.47275	NaN	1	1	Median	0.4661	0.47275	NaN	1	1	Median	NaN	NaN	NaN	0	0	Median
PILDPVDFLGLQDKIKEVPR	2	Unmodified	2291.29	0.288918	2014	P22570-4;P22570-5;P22570;P22570-7;P22570-3;A0A0A0MTN9;A0A0A0MTR6;A0A0C4DFN8;A0A0A0MSZ4;A0A0A0MT64;P22570-2;A0A0C4DGN7;P22570-6	FDXR	NADPH:adrenodoxin oxidoreductase, mitochondrial	yes	no	0	0	0	By MS/MS	By MS/MS	By MS/MS	2	0		3	1	1	1	117	117.03	4	2.92e-06	55262	S10254_25_Pretails_WT1_C51_200107	112.67	103.38	0.40943	0.47285	13.109	3	3	Median	0.50204	0.49998	NaN	1	1	Median	0.36555	0.38948	NaN	1	1	Median
MMQNPQILAALQER	0	Unmodified	1641.83	0.833081	551	F8VRJ2;F8W118;F8VV59;B7Z9C2;P55209-3	NAP1L1	Nucleosome assembly protein 1-like 1	yes	no	0	0	0	By MS/MS	By MS/MS	By MS/MS	1.33	0.471	6	3	2	2	5	94.988	92.635	2;3	2.26e-11	36450	S10256_27_Pretails_WT3_C53_200107	165.63	97.906	0.42002	0.47339	NaN	1	0	Median	0.42002	0.47339	NaN	1	0	Median	NaN	NaN	NaN	0	0	Median
AEEAEAQKR	1	Unmodified	1030.5	0.504337	2691	Q15149-2;Q15149-7;Q15149-8;Q15149-9;Q15149-5;Q15149-4;Q15149-6;Q15149-3;Q15149	PLEC	Plectin	yes	no	0	0	0			By MS/MS	2	0		1			1	9.1671	9.394	2	0.021391	1894	S10256_27_Pretails_WT3_C53_200107	82.241	23.426	0.42156	0.47637	NaN	1	1	Median	NaN	NaN	NaN	0	0	Median	NaN	NaN	NaN	0	0	Median
DCFGCLR	0	Unmodified	926.374	0.373857	1711	O75531	BANF1	Barrier-to-autointegration factor;Barrier-to-autointegration factor, N-terminally processed	yes	yes	0	0	0	By matching	By MS/MS	By MS/MS	1.33	0.471	2	1	1	1	1	48.15	46.435	2	0.035335	17766	S10256_27_Pretails_WT3_C53_200107	101.33	88.121	0.46273	0.47992	27.983	2	0	Median	0.54189	0.58492	NaN	1	0	Median	0.39514	0.39376	NaN	1	0	Median
LLVDADNCLHR	0	Unmodified	1324.66	0.655769	3683	Q9NZB2-4;Q9NZB2;Q9NZB2-6;Q9NZB2-2;Q9NZB2-5	FAM120A	Constitutive coactivator of PPAR-gamma-like protein 1	yes	no	0	0	0	By MS/MS	By MS/MS	By MS/MS	2	0		3	1	1	1	48.396	48.355	3	0.001012	21012	S10255_26_Pretails_WT2_C52_200107	121.6	73.512	0.43449	0.48093	18.224	2	0	Median	NaN	NaN	NaN	0	0	Median	0.52001	0.54707	NaN	1	0	Median
EYLLQYNDPNR	0	Unmodified	1423.67	0.673193	672	C9JXQ9;O95168;F2Z3P9;O95168-2	NDUFB4	NADH dehydrogenase [ubiquinone] 1 beta subcomplex subunit 4	yes	no	0	0	0	By MS/MS	By MS/MS	By MS/MS	1.5	0.5	3	3	2	2	2	65.56	64.406	2	2.21e-09	29786	S10254_25_Pretails_WT1_C51_200107	148.52	91.96	0.47583	0.48317	NaN	1	0	Median	0.47583	0.48317	NaN	1	0	Median	NaN	NaN	NaN	0	0	Median
VEYLDDR	0	Unmodified	908.424	0.423961	116	A0A087X1Q1;A0A087WZU8;A0A0U1RQC9;P04637-7;P04637-4;P04637;A0A087WXZ1;A0A087WT22;E7ESS1;J3KP33;P04637-8;P04637-9;P04637-5;P04637-6;P04637-2;P04637-3;E9PFT5;E7EQX7	TP53	Cellular tumor antigen p53	yes	no	0	0	0			By MS/MS	2	0		1			1	35.348	35.376	2	0.06674	12550	S10256_27_Pretails_WT3_C53_200107	94.262	59.156	0.4212	0.48655	NaN	1	0	Median	NaN	NaN	NaN	0	0	Median	NaN	NaN	NaN	0	0	Median
PVSFSDWEKLDAEEVAR	1	Unmodified	1976.95	0.947971	2014	P22570-4;P22570-5;P22570;P22570-7;P22570-3;A0A0A0MTN9;A0A0A0MTR6;A0A0C4DFN8;A0A0A0MSZ4;A0A0A0MT64;P22570-2;A0A0C4DGN7;P22570-6;J3QQX3	FDXR	NADPH:adrenodoxin oxidoreductase, mitochondrial	yes	no	0	0	0	By MS/MS			1	0	1		1			98.717	94.578	3	0.032586	49102	S10257_28_TAILS_WT1_C51_200107	50.827	33.402	0.45005	0.48849	NaN	1	1	Median	0.45005	0.48849	NaN	1	1	Median	NaN	NaN	NaN	0	0	Median
LPKVIGNQSLVNELAFTAR	1	Unmodified	2069.16	0.163324	2561	Q13011	ECH1	Delta(3,5)-Delta(2,4)-dienoyl-CoA isomerase, mitochondrial	yes	yes	0	0	0			By MS/MS	2	0		1			1	96.364	96.293	3	0.0011688	38851	S10256_27_Pretails_WT3_C53_200107	66.606	44.392	0.44659	0.49323	NaN	1	0	Median	NaN	NaN	NaN	0	0	Median	NaN	NaN	NaN	0	0	Median
IATETDQIGSEIIEELGEQR	0	Unmodified	2230.1	0.0964857	3738	Q9UEU0;H0YJL5;H0YJJ5;Q9UEU0-2	VTI1B	Vesicle transport through interaction with t-SNAREs homolog 1B	yes	no	0	0	0	By MS/MS	By MS/MS	By MS/MS	1.25	0.433	3	1	1	2	1	119.63	116.55	3	2.28e-06	61115	S10258_29_TAILS_WT2_C52_200107	114.46	81.543	0.4794	0.49402	NaN	1	0	Median	NaN	NaN	NaN	0	0	Median	0.4794	0.49402	NaN	1	0	Median
MGAIPVMIPAQSKDGSIV	1	Unmodified	1812.95	0.947777	2446	P78310;P78310-7	CXADR	Coxsackievirus and adenovirus receptor	yes	no	0	0	0	By MS/MS	By MS/MS	By MS/MS	1.5	0.5	3	3	2	2	2	108.23	106.13	2	0.00028265	56673	S10258_29_TAILS_WT2_C52_200107	95.094	60.196	0.47682	0.49405	28.368	5	3	Median	0.60014	0.62902	26.248	2	1	Median	0.47682	0.47531	NaN	1	0	Median
FDADYAEKMAGCSLSFR	1	Unmodified	1966.86	0.855333	2260	P50225;A0A0A6YYL2;P50225-2;P0DMN0;P0DMM9;P0DMM9-3	SULT1A1;SULT1A4;SULT1A3	Sulfotransferase 1A1;Sulfotransferase;Sulfotransferase 1A4;Sulfotransferase 1A3	yes	no	0	0	0			By MS/MS	2	0		1			1	91.94	91.869	3	0.00037678	36982	S10256_27_Pretails_WT3_C53_200107	82.942	66.871	0.43639	0.49408	NaN	1	0	Median	NaN	NaN	NaN	0	0	Median	NaN	NaN	NaN	0	0	Median
KIGEAEAAVIEAMGKAEAER	2	Unmodified	2072.06	0.0572039	792	J3QLD9;E7EMK3;Q14254	FLOT2	Flotillin-2	yes	no	0	0	0	By MS/MS			1	0	1		1			96.703	92.564	3	0.069553	48052	S10257_28_TAILS_WT1_C51_200107	33.972	3.5537	0.4634	0.49614	NaN	1	1	Median	0.4634	0.49614	NaN	1	1	Median	NaN	NaN	NaN	0	0	Median
STTELGENLQELR	0	Unmodified	1488.74	0.742001	2214	P46939;P46939-2;P46939-4	UTRN	Utrophin	yes	no	0	0	0	By MS/MS		By MS/MS	1.5	0.5	1	1	1		1	67.985	66.48	2	0.0026561	26207	S10256_27_Pretails_WT3_C53_200107	94.767	59.226	0.43444	0.49674	NaN	1	0	Median	0.43444	0.49674	NaN	1	0	Median	NaN	NaN	NaN	0	0	Median
FGLSAAEDITPR	0	Unmodified	1275.65	0.645916	3422	Q9BUH6	C9orf142	Protein PAXX	yes	yes	0	0	0	By MS/MS	By MS/MS	By MS/MS	1.75	0.433	1	3	2	1	1	76.65	75.884	2	8.74e-06	30190	S10256_27_Pretails_WT3_C53_200107	157.24	102.83	0.43529	0.49739	NaN	1	0	Median	0.43529	0.49739	NaN	1	0	Median	NaN	NaN	NaN	0	0	Median
KAGTQIENIEEDFR	1	Unmodified	1648.81	0.805664	1921	P12814-2;P12814;P12814-3;P12814-4;G3V2N5	ACTN1	Alpha-actinin-1	no	no	0	0	0		By MS/MS		1	0	1			1		79.403	74.669	3	0.0066384	39626	S10258_29_TAILS_WT2_C52_200107	68.283	49.646	0.46983	0.49742	NaN	1	0	Median	NaN	NaN	NaN	0	0	Median	0.46983	0.49742	NaN	1	0	Median
EKLHAVNAEECNVLQGR	1	Unmodified	1965.97	0.969058	253	A0A0C4DGA2;O75521-2;O75521	ECI2	Enoyl-CoA delta isomerase 2, mitochondrial	yes	no	0	0	0			By MS/MS	2	0		2			2	41.077	41.006	3;4	5.2e-05	15035	S10256_27_Pretails_WT3_C53_200107	115.8	83.067	0.42467	0.4983	7.6732	2	2	Median	NaN	NaN	NaN	0	0	Median	NaN	NaN	NaN	0	0	Median
KLFAPQQILQCSPAN	1	Unmodified	1713.89	0.887225	1475	K7ERV3;P04183	TK1	Thymidine kinase;Thymidine kinase, cytosolic	yes	no	0	0	0	By MS/MS	By MS/MS	By MS/MS	2	0		4	1	1	2	85.386	85.263	2;3	7.03e-05	34248	S10256_27_Pretails_WT3_C53_200107	104.07	104.07	0.4499	0.49859	9.5016	4	2	Median	0.48611	0.50024	NaN	1	0	Median	0.56922	0.59392	NaN	1	1	Median
SQPGQKPAASPR	1	Acetyl (N-term)	1264.65	0.652398	1999	P20810-9;P20810-5;P20810-10;P20810-7;P20810-6;F8W7E0;E9PSG1	CAST	Calpastatin	yes	no	1	0	0	By MS/MS		By MS/MS	1.5	0.5	1	1	1		1	16.464	16.055	2	0.026127	5199	S10254_25_Pretails_WT1_C51_200107	100.69	61.14	0.49001	0.49992	NaN	1	1	Median	NaN	NaN	NaN	0	0	Median	NaN	NaN	NaN	0	0	Median
LCYFKKASGQPAGPDNKENCPVPGKPGEAVAAR	4	Unmodified	3512.73	0.729292	1475	K7ERV3;P04183	TK1	Thymidine kinase;Thymidine kinase, cytosolic	yes	no	0	0	0			By MS/MS	2	0		1			1	43.602	43.531	6	0.035741	16221	S10256_27_Pretails_WT3_C53_200107	35.153	17.284	0.43264	0.50237	NaN	1	1	Median	NaN	NaN	NaN	0	0	Median	NaN	NaN	NaN	0	0	Median
EKLVDPQEMLR	1	Unmodified	1356.71	0.707136	2014	P22570-4;P22570-5;P22570;P22570-7;P22570-3;A0A0A0MTN9;A0A0A0MTR6;A0A0C4DFN8;A0A0A0MSZ4;A0A0A0MT64;P22570-2;A0A0C4DGN7;P22570-6;J3QQX3	FDXR	NADPH:adrenodoxin oxidoreductase, mitochondrial	yes	no	0	0	0	By MS/MS		By MS/MS	1.33	0.471	2	1	1		2	64.349	62.844	3	3.69e-05	24448	S10256_27_Pretails_WT3_C53_200107	119.03	80.068	0.42778	0.50349	14.457	2	1	Median	0.47583	0.55768	NaN	1	1	Median	NaN	NaN	NaN	0	0	Median
FKGFPQPILSEDGSR	1	Unmodified	1676.85	0.85222	1193	H0YD14;Q9NZM1-2;Q9NZM1-6;Q9NZM1-3;Q9NZM1	MYOF	Myoferlin	yes	no	0	0	0			By MS/MS	2	0		1			1	72.331	72.061	3	0.0042911	28592	S10256_27_Pretails_WT3_C53_200107	71.513	29.87	0.44892	0.50395	NaN	1	1	Median	NaN	NaN	NaN	0	0	Median	NaN	NaN	NaN	0	0	Median
MKAKEFTGIDNLWGIHPFFIPR	2	Unmodified	2616.37	0.36752	3632	Q9NU22	MDN1	Midasin	yes	yes	0	0	0	By MS/MS			2	0		1	1			111.98	111.98	3	0.078765	53152	S10254_25_Pretails_WT1_C51_200107	27.129	7.7823	0.50512	0.50717	NaN	1	1	Median	0.50512	0.50717	NaN	1	1	Median	NaN	NaN	NaN	0	0	Median
DLDDFQSWLSR	0	Unmodified	1380.63	0.630994	2485	Q01082;A0A087WUZ3;Q01082-2	SPTBN1	Spectrin beta chain, non-erythrocytic 1	no	no	0	0	0	By MS/MS	By MS/MS	By MS/MS	1.5	0.5	3	3	2	2	2	119.81	117.76	2	1.71e-15	55133	S10255_26_Pretails_WT2_C52_200107	174.86	133.42	0.51386	0.50843	223.99	3	0	Median	0.17966	0.18245	NaN	1	0	Median	0.51386	0.50843	NaN	1	0	Median
GKLALPPYLTPDAR	1	Unmodified	1510.85	0.850764	3728	Q9UBS0	RPS6KB2	Ribosomal protein S6 kinase beta-2	yes	yes	0	0	0			By MS/MS	2	0		1			1	77.254	77.084	3	0.024433	30846	S10256_27_Pretails_WT3_C53_200107	57.034	20.617	0.46156	0.50977	NaN	1	1	Median	NaN	NaN	NaN	0	0	Median	NaN	NaN	NaN	0	0	Median
TATEKPGPAEAAR	1	Unmodified	1297.66	0.662628	2014	P22570-4;P22570-5;P22570;P22570-7;P22570-3;A0A0A0MTN9;A0A0A0MTR6;A0A0C4DFN8;A0A0A0MSZ4;A0A0A0MT64;P22570-2;A0A0C4DGN7;P22570-6;J3QQX3	FDXR	NADPH:adrenodoxin oxidoreductase, mitochondrial	yes	no	0	0	0	By MS/MS	By MS/MS	By MS/MS	1.2	0.4	4	1	1	2	2	11.491	11.355	2;3	5.75e-13	3269	S10259_30_TAILS_WT3_C53_200107	155.26	88.301	0.50785	0.51262	12.022	5	1	Median	0.45426	0.44324	NaN	1	1	Median	0.57293	0.57338	8.9343	2	0	Median
NQEDNTGKYPDIISR	1	Unmodified	1748.83	0.832941	988	F5GZ28;P18858-3;P18858;M0R0Q7;P18858-2	LIG1	DNA ligase;DNA ligase 1	yes	no	0	0	0		By MS/MS	By MS/MS	1	0	2			1	1	49.011	46.502	3	0.016158	23011	S10259_30_TAILS_WT3_C53_200107	60.55	46.322	0.52181	0.51355	NaN	1	1	Median	NaN	NaN	NaN	0	0	Median	NaN	NaN	NaN	0	0	Median
FWEWGKNIVCVGR	1	Unmodified	1649.81	0.813667	2902	Q6P587;Q6P587-2;Q6P587-3	FAHD1	Acylpyruvase FAHD1, mitochondrial	yes	no	0	0	0	By MS/MS			2	0		1	1			89.4	89.4	3	0.0048563	42646	S10254_25_Pretails_WT1_C51_200107	73.848	36.297	0.50112	0.51359	NaN	1	1	Median	0.50112	0.51359	NaN	1	1	Median	NaN	NaN	NaN	0	0	Median
KFGYVDFESAEDLEKALELTGLKVFGNEIKLEKPKGKDSKKER	9	Unmodified	4912.62	0.622615	1981	P19338	NCL	Nucleolin	yes	yes	0	0	0	By MS/MS			2	0		1	1			117.27	117.27	7	0.05626	55373	S10254_25_Pretails_WT1_C51_200107	16.083	9.9276	0.53422	0.51584	NaN	1	1	Median	0.53422	0.51584	NaN	1	1	Median	NaN	NaN	NaN	0	0	Median
KEEENAKQILQR	2	Unmodified	1484.79	0.794705	1898	P11169	SLC2A3	Solute carrier family 2, facilitated glucose transporter member 3	yes	yes	0	0	0			By MS/MS	2	0		1			1	20.423	20.551	3	0.0073199	6540	S10256_27_Pretails_WT3_C53_200107	70.942	35.132	0.45129	0.51638	NaN	1	1	Median	NaN	NaN	NaN	0	0	Median	NaN	NaN	NaN	0	0	Median
MTVPKQTQTPDLLPEALEAQVLPR	1	Unmodified	2674.44	0.436387	1001	H0Y5D5;Q9BTG3;Q5SYW2;F5H2X7;Q9ULV3-5;Q9ULV3-3;Q9ULV3-4;Q9ULV3-2;Q9ULV3	CIZ1	Cip1-interacting zinc finger protein	yes	no	0	0	0	By MS/MS			2	0		1	1			109.12	109.12	3	0.077909	51693	S10254_25_Pretails_WT1_C51_200107	25.15	6.6408	0.49658	0.51837	NaN	1	1	Median	0.49658	0.51837	NaN	1	1	Median	NaN	NaN	NaN	0	0	Median
MLATLFKDER	1	Unmodified	1222.64	0.637994	726	D6RAX7;D6RFN0;Q9BT78-2;Q9BT78;D6RD63	COPS4	COP9 signalosome complex subunit 4	yes	no	0	0	0	By MS/MS			2	0		1	1			58.22	58.22	3	0.015644	26431	S10254_25_Pretails_WT1_C51_200107	66.92	16.116	0.51219	0.51943	NaN	1	1	Median	0.51219	0.51943	NaN	1	1	Median	NaN	NaN	NaN	0	0	Median
QDIDTQKIQER	1	Unmodified	1372.69	0.694657	3195	Q92878-3;Q92878;Q92878-2	RAD50	DNA repair protein RAD50	yes	no	0	0	0	By MS/MS	By MS/MS		1.5	0.5	1	1	1	1		25.203	23.761	2;3	0.0022486	9134	S10255_26_Pretails_WT2_C52_200107	113.69	54.534	0.47069	0.51962	NaN	1	0	Median	0.47069	0.51962	NaN	1	0	Median	NaN	NaN	NaN	0	0	Median
GLTEFPADLQKLTSNLR	1	Unmodified	1902.02	0.0210764	1283	H3BSW0;Q8N9N7	LRRC57	Leucine-rich repeat-containing protein 57	yes	no	0	0	0			By MS/MS	2	0		1			1	107.36	107.29	3	0.0025749	43379	S10256_27_Pretails_WT3_C53_200107	67.846	53.675	0.46093	0.51997	NaN	1	0	Median	NaN	NaN	NaN	0	0	Median	NaN	NaN	NaN	0	0	Median
TPKIQEQYR	1	Unmodified	1161.61	0.614222	1456	K7ELX4;P22830;P22830-2;K7EPN2;K7EKP7	FECH	Ferrochelatase, mitochondrial	yes	no	0	0	0	By MS/MS			1	0	1		1			19.454	19.311	3	0.014311	6989	S10257_28_TAILS_WT1_C51_200107	77.192	42.499	0.45446	0.52022	NaN	1	0	Median	0.45446	0.52022	NaN	1	0	Median	NaN	NaN	NaN	0	0	Median
AAQKDQQKDAEAEGLSGTTLLPKLIPSGAGR	3	Acetyl (N-term)	3191.68	0.678619	1521	M0R3D4;Q9UI14	RABAC1	Prenylated Rab acceptor protein 1	yes	no	1	0	0			By MS/MS	2	0		1			1	90.315	90.244	4	1.24e-06	36312	S10256_27_Pretails_WT3_C53_200107	78.653	59.642	0.47784	0.5206	NaN	1	1	Median	NaN	NaN	NaN	0	0	Median	NaN	NaN	NaN	0	0	Median
DNKDGSCSAEYIPFAPGDYDVNITYGGAHIPGSPFR	1	Unmodified	3886.75	0.753317	1696;1697	O75369-2;O75369-9;O75369;E7EN95;O75369-7;O75369-6;O75369-3;O75369-5;O75369-4;O75369-8	FLNB	Filamin-B	no	no	0	0	0			By MS/MS	2	0		1			1	118.29	118.32	4	2.24e-07	47620	S10256_27_Pretails_WT3_C53_200107	63.305	49.989	0.44417	0.52085	NaN	1	0	Median	NaN	NaN	NaN	0	0	Median	NaN	NaN	NaN	0	0	Median
AATGANAEKAESHNDCPVR	1	Acetyl (N-term)	2038.91	0.912665	506	C9J486;C9JIP2;B4DND0;Q16831;C9K0J2;F8WD51	UPP1	Uridine phosphorylase 1	yes	no	1	0	0	By MS/MS	By MS/MS	By MS/MS	1.43	0.495	4	3	2	2	3	27.65	26.59	3	1.16e-18	10160	S10254_25_Pretails_WT1_C51_200107	162.76	146.54	0.51941	0.52205	25.045	7	1	Median	0.49205	0.52635	8.3678	2	0	Median	0.51154	0.5099	2.612	2	0	Median
AQVTELEDELTAAEDAKLR	1	Unmodified	2101.05	0.0538926	2963	Q7Z406;Q7Z406-6;Q7Z406-2;Q7Z406-4;A1L2Z2	MYH14	Myosin-14	yes	no	0	0	0	By MS/MS		By MS/MS	2	0		2	1		1	92.831	92.796	3	0.00026548	37387	S10256_27_Pretails_WT3_C53_200107	92.264	69.634	0.48475	0.52223	0.79421	2	1	Median	0.51419	0.52518	NaN	1	0	Median	NaN	NaN	NaN	0	0	Median
IGDEDVGR	0	Unmodified	859.404	0.40356	2018	P23284	PPIB	Peptidyl-prolyl cis-trans isomerase B	yes	yes	0	0	0	By MS/MS	By MS/MS	By MS/MS	1.75	0.433	1	3	1	2	1	19.047	18.957	2	0.00024562	6040	S10256_27_Pretails_WT3_C53_200107	145.04	84.751	0.51328	0.52529	92.378	2	0	Median	0.29006	0.27335	NaN	1	0	Median	NaN	NaN	NaN	0	0	Median
ESLKPAAKPLPSKSVR	3	Unmodified	1707	0.0043041	2211	P46821;D6RA32;D6RA40	MAP1B	Microtubule-associated protein 1B;MAP1B heavy chain;MAP1 light chain LC1	yes	no	0	0	0	By MS/MS	By MS/MS	By MS/MS	2	0		3	1	1	1	20.725	20.85	4	0.035345	7373	S10254_25_Pretails_WT1_C51_200107	51.466	30.733	0.53654	0.52551	8.3168	3	3	Median	0.53654	0.52551	NaN	1	1	Median	0.56223	0.58258	NaN	1	1	Median
HEEKVAAYDKLEKTKTR	4	Unmodified	2045.09	0.0905529	2126	P35579	MYH9	Myosin-9	yes	yes	0	0	0		By MS/MS	By MS/MS	2	0		2		1	1	15.148	15.396	3;4	0.0073933	4587	S10256_27_Pretails_WT3_C53_200107	86.411	52.518	0.52401	0.52623	NaN	1	1	Median	NaN	NaN	NaN	0	0	Median	0.52401	0.52623	NaN	1	1	Median
SECKEKPSKPTEKTEESKAAAPAPVSEAVCR	5	Unmodified	3400.66	0.660269	1999	P20810-9;P20810-5;P20810-10;P20810-7;P20810-6;H0Y7F0;E9PDE4;E7ES10;E9PCH5;B7Z574;A0A0C4DGB5;P20810-3;P20810-4;P20810-8;P20810-2;P20810;E7EQ12;E7EQA0	CAST	Calpastatin	no	no	0	0	0	By MS/MS	By MS/MS	By MS/MS	1.8	0.4	1	4	1	2	2	27.745	27.468	5;6	1.6e-07	10106	S10255_26_Pretails_WT2_C52_200107	77.51	66.422	0.47546	0.52651	22.549	5	5	Median	0.46382	0.52651	NaN	1	1	Median	0.38986	0.40662	31.104	2	2	Median
LISTLENLYERKLLAR	1	Unmodified	1931.12	0.120396	1242	H0YNU5;P54132	BLM	Bloom syndrome protein	yes	no	0	0	1	By MS/MS			2	0		1	1			104.72	104.72	4	0.047096	49759	S10254_25_Pretails_WT1_C51_200107	53.3	41.277	0.5122	0.52797	NaN	1	1	Median	0.5122	0.52797	NaN	1	1	Median	NaN	NaN	NaN	0	0	Median
EEILAQAKENEKKLKSMEAEMIQLQEELAAAER	4	Unmodified	3799.93	0.93359	2126	P35579;P35579-2	MYH9	Myosin-9	yes	no	0	0	0	By MS/MS		By MS/MS	2	0		3	1		2	118.86	118.88	5;6	0.00097663	47909	S10256_27_Pretails_WT3_C53_200107	52.577	32.264	0.44716	0.5293	32.826	3	3	Median	0.83417	0.82233	NaN	1	1	Median	NaN	NaN	NaN	0	0	Median
TATEKPLGELWK	2	Unmodified	1371.74	0.739816	2024	P23919-2;P23919;H7C312	DTYMK	Thymidylate kinase	yes	no	0	0	0	By MS/MS	By MS/MS	By MS/MS	1.33	0.471	2	1	1	1	1	63.204	61.403	3	0.00065547	32966	S10259_30_TAILS_WT3_C53_200107	94.465	62.987	0.48964	0.52946	53.311	3	3	Median	0.44784	0.52946	NaN	1	1	Median	1.2203	1.2805	NaN	1	1	Median
DPNLFPFEKEGPHYTPPIPNYQPPEGR	1	Unmodified	3135.51	0.509035	3592	Q9NQ50	MRPL40	39S ribosomal protein L40, mitochondrial	yes	yes	0	0	0			By MS/MS	2	0		1			1	100.96	100.89	4	0.057053	40714	S10256_27_Pretails_WT3_C53_200107	30.271	9.851	0.46715	0.53057	NaN	1	1	Median	NaN	NaN	NaN	0	0	Median	NaN	NaN	NaN	0	0	Median
GLDIPEVDWIVQYDPPDDPKEYIHR	1	Unmodified	3008.46	0.455602	3646	Q9NVP1;H7C452	DDX18	ATP-dependent RNA helicase DDX18	yes	no	0	0	0	By matching		By MS/MS	2	0		2	1		1	119.7	119.71	4	4.92e-05	48350	S10256_27_Pretails_WT3_C53_200107	64.422	37.573	0.52294	0.53119	NaN	1	0	Median	0.52294	0.53119	NaN	1	0	Median	NaN	NaN	NaN	0	0	Median
MDKEYLSLMAELGEAPVPASVGSTSGPATTPLASAPR	1	Unmodified	3700.83	0.832813	2721	Q15637-6;Q15637-2;Q15637-4;Q15637-3;Q15637;Q15637-5;Q15637-7;H7C561	SF1	Splicing factor 1	yes	no	0	0	0			By MS/MS	2	0		1			1	120.85	120.88	3	3.88e-06	48926	S10256_27_Pretails_WT3_C53_200107	60.649	46.166	0.47347	0.53185	NaN	1	1	Median	NaN	NaN	NaN	0	0	Median	NaN	NaN	NaN	0	0	Median
YADEMKEIQER	1	Unmodified	1410.64	0.644929	3329	Q96QR8	PURB	Transcriptional activator protein Pur-beta	yes	yes	0	0	0	By MS/MS			2	0		1	1			37.244	37.244	3	0.043196	15205	S10254_25_Pretails_WT1_C51_200107	53.597	37.676	0.53326	0.53253	NaN	1	1	Median	0.53326	0.53253	NaN	1	1	Median	NaN	NaN	NaN	0	0	Median
YKPDLKEGSR	2	Unmodified	1191.62	0.624786	1973	P18583-7;P18583;P18583-5;P18583-9;P18583-6;P18583-10;P18583-3;P18583-4;P18583-2;P18583-8	SON	Protein SON	yes	no	0	0	0	By MS/MS		By MS/MS	1.67	0.471	1	2	2		1	13.171	13.166	3	0.061729	4362	S10257_28_TAILS_WT1_C51_200107	52.278	11.115	0.46812	0.53391	25.625	3	0	Median	0.44762	0.4801	15.023	2	0	Median	NaN	NaN	NaN	0	0	Median
VPFLEFKAPGIPSGMETLKDTPAPR	2	Unmodified	2697.42	0.420009	2260	P50225;H3BRY5	SULT1A1	Sulfotransferase 1A1;Sulfotransferase	yes	no	0	0	0	By MS/MS	By MS/MS	By MS/MS	2	0		3	1	1	1	102.67	102.59	4	0.017543	41325	S10256_27_Pretails_WT3_C53_200107	38.669	17.912	0.46594	0.5354	16.112	3	0	Plateau	0.51453	0.51717	NaN	1	0	Median	0.40943	0.40081	NaN	1	0	Median
QQLRMAMRIPVLYEQLKR	1	Oxidation (M)	2288.26	0.260946	1115	G3V470;G3V5X7;Q99973-2;Q99973	TEP1	Telomerase protein component 1	yes	no	0	1	2		By MS/MS		2	0		1		1		44.219	44.268	5	0.043229	18914	S10255_26_Pretails_WT2_C52_200107	42.314	15.764	0.52249	0.53632	NaN	1	0	Median	NaN	NaN	NaN	0	0	Median	0.52249	0.53632	NaN	1	0	Median
APLAGKGKQLEEKMVQQLQEDVDMEDAP	3	Unmodified	3096.51	0.510751	3752	Q9UHA3	RSL24D1	Probable ribosome biogenesis protein RLP24	yes	yes	0	0	0			By MS/MS	2	0		1			1	101.13	101.06	4	0.040525	40816	S10256_27_Pretails_WT3_C53_200107	30.306	17.214	0.48816	0.53785	NaN	1	0	Median	NaN	NaN	NaN	0	0	Median	NaN	NaN	NaN	0	0	Median
YDLEQGLGDLLTER	0	Unmodified	1620.8	0.799516	2856	Q5VTR2;C9J0A5;C9JXC9	RNF20	E3 ubiquitin-protein ligase BRE1A	yes	no	0	0	0	By MS/MS	By MS/MS	By MS/MS	1	0	3		1	1	1	120.31	116.19	2	0.0051325	61341	S10258_29_TAILS_WT2_C52_200107	111.52	88.497	0.45788	0.53847	37.172	3	0	Median	0.45788	0.54457	NaN	1	0	Median	0.52383	0.53847	NaN	1	0	Median
KEGMRNISLNASMEVY	1	2 Oxidation (M)	1872.87	0.870983	480	B3KQ30	ISCU	Iron-sulfur cluster assembly enzyme	yes	yes	0	2	1			By MS/MS	2	0		1			1	113.43	113.45	2	0.050683	45751	S10256_27_Pretails_WT3_C53_200107	52.693	25.939	0.46954	0.53896	NaN	1	1	Median	NaN	NaN	NaN	0	0	Median	NaN	NaN	NaN	0	0	Median
LSAMLVPVTPEVKPKR	2	Unmodified	1764.03	0.0331614	2465	Q5JSK7;Q5JSK8;Q5JSL0;Q5JSK6;P82970	HMGN5	High mobility group nucleosome-binding domain-containing protein 5	yes	no	0	0	0	By MS/MS			2	0		1	1			62.893	62.893	4	0.0020785	28943	S10254_25_Pretails_WT1_C51_200107	78.615	53.293	0.53615	0.53924	NaN	1	1	Median	0.53615	0.53924	NaN	1	1	Median	NaN	NaN	NaN	0	0	Median
DANVSGTLVSSSTLEKKIEDLEKEVVR	3	Unmodified	2945.56	0.55571	3293	Q96IZ0	PAWR	PRKC apoptosis WT1 regulator protein	yes	yes	0	0	0	By MS/MS		By MS/MS	2	0		2	1		1	116.79	116.8	4	0.027266	47024	S10256_27_Pretails_WT3_C53_200107	39.215	23.919	0.53099	0.5395	5.6496	2	2	Median	0.54568	0.51837	NaN	1	1	Median	NaN	NaN	NaN	0	0	Median
VLIGENEKAER	1	Unmodified	1256.67	0.672465	2334	P55265-5;P55265;P55265-4;H0YCK3;P55265-3;P55265-2	ADAR	Double-stranded RNA-specific adenosine deaminase	yes	no	0	0	0			By MS/MS	1.67	0.471	1	2			3	22.76	22.788	2;3	0.0014195	7495	S10256_27_Pretails_WT3_C53_200107	90.913	47.401	0.48701	0.54046	NaN	1	1	Median	NaN	NaN	NaN	0	0	Median	NaN	NaN	NaN	0	0	Median
DLVKPKYDLDR	2	Unmodified	1360.74	0.735065	122	A0A087X0H9;Q5T8P6-3;Q5T8P6-2;Q5T8P6	RBM26	RNA-binding protein 26	yes	no	0	0	0		By MS/MS	By MS/MS	2	0		2		1	1	40.414	40.402	3	0.00080697	14769	S10256_27_Pretails_WT3_C53_200107	99.53	52.734	0.49834	0.54047	39.13	2	0	Median	NaN	NaN	NaN	0	0	Median	0.40506	0.40983	NaN	1	0	Median
EAVELPLTHFELYKQIGIDPPR	1	Unmodified	2564.36	0.363874	2193	P43686-2;P43686	PSMC4	26S protease regulatory subunit 6B	yes	no	0	0	0	By MS/MS			2	0		1	1			109.11	109.11	4	0.059611	51872	S10254_25_Pretails_WT1_C51_200107	34.649	7.8952	0.52473	0.54101	NaN	1	1	Median	0.52473	0.54101	NaN	1	1	Median	NaN	NaN	NaN	0	0	Median
LTDYISKVKE	2	Unmodified	1194.65	0.649604	1727	O75915	ARL6IP5	PRA1 family protein 3	yes	yes	0	0	0			By MS/MS	1.5	0.5	1	1			2	45.519	44.228	3	0.05728	16476	S10256_27_Pretails_WT3_C53_200107	49.466	32.834	0.50158	0.54101	31.312	2	2	Median	NaN	NaN	NaN	0	0	Median	NaN	NaN	NaN	0	0	Median
KTQEQDEEVGLGTEEDPSLPALLTQPR	1	Unmodified	2979.47	0.467289	1778	O95602	POLR1A	DNA-directed RNA polymerase I subunit RPA1	yes	yes	0	0	0			By MS/MS	2	0		1			1	97.211	97.14	3	0.00026912	39213	S10256_27_Pretails_WT3_C53_200107	63.085	40.346	0.47812	0.54289	NaN	1	1	Median	NaN	NaN	NaN	0	0	Median	NaN	NaN	NaN	0	0	Median
LEEQAAQHKADIEER	1	Unmodified	1765.86	0.85949	2691	Q15149-2;Q15149-7;Q15149-8;Q15149-9;Q15149-5;Q15149-4;Q15149-6;Q15149-3;Q15149	PLEC	Plectin	yes	no	0	0	0			By MS/MS	2	0		2			2	20.58	20.708	3	0.00042385	6603	S10256_27_Pretails_WT3_C53_200107	111.83	61.268	0.48731	0.5434	NaN	1	1	Median	NaN	NaN	NaN	0	0	Median	NaN	NaN	NaN	0	0	Median
SPSLLQSGAKKKAQVR	3	Unmodified	1696.99	0.994802	3384	Q9BQG0	MYBBP1A	Myb-binding protein 1A	yes	yes	0	0	0			By MS/MS	2	0		1			1	15.889	16.017	4	0.086081	4672	S10256_27_Pretails_WT3_C53_200107	33.147	7.4296	0.47999	0.54553	NaN	1	1	Median	NaN	NaN	NaN	0	0	Median	NaN	NaN	NaN	0	0	Median
YNLAIEEHCTFGDPIV	0	Unmodified	1876.87	0.86655	3727	Q9UBR2	CTSZ	Cathepsin Z	yes	yes	0	0	0	By MS/MS	By MS/MS	By MS/MS	1.67	0.471	1	2	1	1	1	104.37	102.63	2	0.04859	55342	S10258_29_TAILS_WT2_C52_200107	59.84	37.967	0.5339	0.54643	NaN	1	0	Median	NaN	NaN	NaN	0	0	Median	0.5339	0.54643	NaN	1	0	Median
DLDQDGDKQLSVPEFISLPVGTVENQQGQDIDDNWVKDR	2	Unmodified	4412.1	0.104431	1152	H0Y3T6;Q9BRK5-5;Q9BRK5-2;Q9BRK5-6;Q9BRK5	SDF4	45 kDa calcium-binding protein	yes	no	0	0	0		By MS/MS		2	0		1		1		121.2	121.25	4	0.017781	56426	S10255_26_Pretails_WT2_C52_200107	32.325	19.825	0.52264	0.54698	NaN	1	1	Median	NaN	NaN	NaN	0	0	Median	0.52264	0.54698	NaN	1	1	Median
KDLYANNVLSGGTTMYPGIADR	1	Unmodified	2355.15	0.152895	2439	P68032;P63267;P62736;P63267-2	ACTC1;ACTG2;ACTA2	Actin, alpha cardiac muscle 1;Actin, gamma-enteric smooth muscle;Actin, aortic smooth muscle	yes	no	0	0	0		By MS/MS	By MS/MS	2	0		2		1	1	85.287	85.127	3	2.98e-09	34191	S10256_27_Pretails_WT3_C53_200107	118.05	87.638	0.50026	0.54766	5.9207	2	1	Median	NaN	NaN	NaN	0	0	Median	0.54578	0.57108	NaN	1	1	Median
KLDNTTAAVQELGR	1	Unmodified	1514.81	0.80527	2686	Q15075	EEA1	Early endosome antigen 1	yes	yes	0	0	0	By MS/MS		By MS/MS	1	0	2		1		1	47.368	45.127	3	0.0070165	22308	S10259_30_TAILS_WT3_C53_200107	87.824	45.729	0.48957	0.54802	NaN	1	1	Median	0.48957	0.54802	NaN	1	1	Median	NaN	NaN	NaN	0	0	Median
ALDIDLDKPLADSEKLPIQKHR	3	Unmodified	2514.38	0.380587	1553	O14617;O14617-5;O14617-2;O14617-3	AP3D1	AP-3 complex subunit delta-1	yes	no	0	0	0			By MS/MS	2	0		1			1	70.153	69.883	5	0.063569	27669	S10256_27_Pretails_WT3_C53_200107	34.649	23.76	0.46875	0.54809	NaN	1	1	Median	NaN	NaN	NaN	0	0	Median	NaN	NaN	NaN	0	0	Median
YNVKCVGLSPDGR	1	Unmodified	1463.72	0.719097	2697	Q15269;A0A0B4J2E5;C9J544	PWP2	Periodic tryptophan protein 2 homolog	yes	no	0	0	0	By MS/MS			1	0	1		1			46.213	43.972	3	0.022532	20180	S10257_28_TAILS_WT1_C51_200107	59.607	44.828	0.48649	0.54844	NaN	1	1	Median	0.48649	0.54844	NaN	1	1	Median	NaN	NaN	NaN	0	0	Median
ETQTECEWTVDTSKLVFDGLR	1	Unmodified	2513.17	0.174418	1948	P15924;P15924-3;P15924-2	DSP	Desmoplakin	yes	no	0	0	0	By MS/MS		By MS/MS	1.5	0.5	1	1	1		1	113.62	111.56	3	8.29e-09	45158	S10256_27_Pretails_WT3_C53_200107	117.29	83.843	0.48793	0.54856	13.993	2	1	Median	0.43958	0.49688	NaN	1	1	Median	NaN	NaN	NaN	0	0	Median
PLTKDNHLLGTFDLTGIPPAPR	1	Unmodified	2372.29	0.28523	1895	P11021	HSPA5	78 kDa glucose-regulated protein	yes	yes	0	0	0	By MS/MS			2	0		1	1			93.38	93.38	4	0.012957	44760	S10254_25_Pretails_WT1_C51_200107	48.968	33.376	0.55521	0.54942	NaN	1	1	Median	0.55521	0.54942	NaN	1	1	Median	NaN	NaN	NaN	0	0	Median
AALDSLSLFTSLGLSEQKAR	1	Acetyl (N-term)	2148.14	0.142648	2220	P47897-2;P47897;C9J165;A0A0U1RQT0;A0A0U1RQM8;A0A0U1RQU2;F2Z2V6;A0A0U1RQE9;A0A0U1RQC3;A0A0U1RRI9	QARS	Glutamine--tRNA ligase	yes	no	1	0	0			By MS/MS	2	0		1			1	128.67	128.7	3	3e-08	52941	S10256_27_Pretails_WT3_C53_200107	123.08	98.41	0.48881	0.54947	NaN	1	0	Median	NaN	NaN	NaN	0	0	Median	NaN	NaN	NaN	0	0	Median
ESVNYLVSQQNMLLIPTSFSPLK	1	Unmodified	2607.36	0.361825	3742	Q9UFN0	NIPSNAP3A	Protein NipSnap homolog 3A	yes	yes	0	0	0			By MS/MS	2	0		1			1	126.34	126.37	3	0.0067091	51777	S10256_27_Pretails_WT3_C53_200107	49.106	33.865	0.49309	0.55033	NaN	1	0	Median	NaN	NaN	NaN	0	0	Median	NaN	NaN	NaN	0	0	Median
SSTQFNKGPSYGLSAEVKNR	2	Acetyl (N-term)	2211.09	0.0920095	490	B4DDF4;B4DUT8;Q99439-2;Q99439;K7ES69;A0A087X271	CNN2	Calponin;Calponin-2	yes	no	1	0	0			By MS/MS	2	0		1			1	57.173	56.903	3	2.22e-10	22005	S10256_27_Pretails_WT3_C53_200107	126.42	98.256	0.49038	0.55039	NaN	1	0	Median	NaN	NaN	NaN	0	0	Median	NaN	NaN	NaN	0	0	Median
WDTFPLGR	0	Unmodified	990.492	0.492316	3879	Q9Y4W2-2;Q9Y4W2;Q9Y4W2-3	LAS1L	Ribosomal biogenesis protein LAS1L	yes	no	0	0	0	By MS/MS			1	0	1		1			85.738	82.697	2	0.046799	42499	S10257_28_TAILS_WT1_C51_200107	89.369	42.706	0.51243	0.55116	NaN	1	0	Median	0.51243	0.55116	NaN	1	0	Median	NaN	NaN	NaN	0	0	Median
ASKEMFEDTVEER	1	Acetyl (N-term)	1611.71	0.708652	849	E9PC52;Q16576	RBBP7	Histone-binding protein RBBP7	yes	no	1	0	0	By MS/MS	By MS/MS	By MS/MS	1.44	0.497	5	4	3	4	2	72.242	70.045	2	9.62e-99	35625	S10257_28_TAILS_WT1_C51_200107	270.93	270.93	0.55486	0.55168	41.527	8	1	Median	0.51743	0.53515	2.6259	2	0	Median	0.73608	0.75109	52.2	4	1	Median
EIQKILEFVGR	1	Unmodified	1330.76	0.760886	2260;912	E9PKW4;P50226;P50225;H3BRY5;A0A0A6YYL2;P50225-2;P0DMN0;P0DMM9;P0DMM9-3	SULT1A2;SULT1A1;SULT1A4;SULT1A3	Sulfotransferase;Sulfotransferase 1A2;Sulfotransferase 1A1;Sulfotransferase 1A4;Sulfotransferase 1A3	no	no	0	0	0	By MS/MS		By MS/MS	2	0		2	1		1	81.119	81.034	3	3.29e-15	38628	S10254_25_Pretails_WT1_C51_200107	163.9	136.57	0.51101	0.55327	10.632	2	1	Median	0.59331	0.59647	NaN	1	0	Median	NaN	NaN	NaN	0	0	Median
EKETKALSLAR	2	Unmodified	1244.71	0.70885	2126;2127	P35579;P35579-2;P35580;P35580-5;P35580-2;P35580-3;P35580-4	MYH9;MYH10	Myosin-9;Myosin-10	no	no	0	0	0			By MS/MS	2	0		1			1	18.768	18.896	3	0.00014824	5848	S10256_27_Pretails_WT3_C53_200107	118.77	55.446	0.49462	0.55443	NaN	1	1	Median	NaN	NaN	NaN	0	0	Median	NaN	NaN	NaN	0	0	Median
VGAPLVCCEIKLKNWEEGGYFNTDKPHPR	3	Unmodified	3413.66	0.6649	1777	O95573	ACSL3	Long-chain-fatty-acid--CoA ligase 3	yes	yes	0	0	0			By MS/MS	1	0	1				1	125.43	122.33	3	0.083725	65370	S10259_30_TAILS_WT3_C53_200107	20.682	8.2004	0.57613	0.55537	NaN	1	1	Median	NaN	NaN	NaN	0	0	Median	NaN	NaN	NaN	0	0	Median
TTAAMWALQTVEKER	1	Unmodified	1733.88	0.877055	1453	K7EM09;K7EPR0;K7ELQ9;Q6UW68	TMEM205	Transmembrane protein 205	yes	no	0	0	0	By MS/MS			1	0	1		1			96.056	91.917	3	0.025719	47853	S10257_28_TAILS_WT1_C51_200107	55.724	14.783	0.50286	0.5561	NaN	1	1	Median	0.50286	0.5561	NaN	1	1	Median	NaN	NaN	NaN	0	0	Median
GELANEVKVLLQGKGDSEHKR	3	Unmodified	2306.23	0.234257	2126	P35579	MYH9	Myosin-9	yes	yes	0	0	0	By MS/MS		By MS/MS	2	0		3	1		2	60.729	60.549	4;5	0.035598	27463	S10254_25_Pretails_WT1_C51_200107	42.395	20.199	0.51085	0.55654	16.727	3	3	Median	0.78737	0.74137	NaN	1	1	Median	NaN	NaN	NaN	0	0	Median
GDDYFNYNVQQTSTNPPLPEPGYFTKPPIAAHASR	1	Unmodified	3891.85	0.849267	2251	P49792	RANBP2	E3 SUMO-protein ligase RanBP2	yes	yes	0	0	0			By MS/MS	2	0		1			1	98.446	98.375	4	0.034111	39743	S10256_27_Pretails_WT3_C53_200107	30.915	15.481	0.48852	0.55672	NaN	1	1	Median	NaN	NaN	NaN	0	0	Median	NaN	NaN	NaN	0	0	Median
NVIVLQTVLQEVR	0	Unmodified	1509.89	0.887877	961	F2Z2C0;Q9Y2L1	DIS3	Exosome complex exonuclease RRP44	yes	no	0	0	0	By MS/MS	By MS/MS	By MS/MS	2	0		4	2	1	1	86.432	86.427	2;4	6.73e-09	52857	S10254_25_Pretails_WT1_C51_200107	145.46	108.11	0.58183	0.55688	NaN	1	0	Median	0.58183	0.55688	NaN	1	0	Median	NaN	NaN	NaN	0	0	Median
NQVFEPSCLDAFPNLKDFISR	1	Unmodified	2496.21	0.210744	878	E9PHN6;F6XZQ7;P28161-2;P28161;E9PGV1	GSTM2	Glutathione S-transferase Mu 2	yes	no	0	0	0	By MS/MS		By MS/MS	2	0		2	1		1	120.83	120.85	3	0.003567	48890	S10256_27_Pretails_WT3_C53_200107	56.529	33.829	0.52643	0.55729	54.451	2	0	Median	0.38516	0.37919	NaN	1	0	Median	NaN	NaN	NaN	0	0	Median
ALQAQEIECR	0	Unmodified	1216.59	0.587021	3081	Q8NBJ5;M0QX72	COLGALT1	Procollagen galactosyltransferase 1	yes	no	0	0	0	By MS/MS	By MS/MS	By MS/MS	1.6	0.49	2	3	2	1	2	36.07	35.215	2	1.69e-06	12676	S10256_27_Pretails_WT3_C53_200107	133.58	105.18	0.48885	0.55734	NaN	1	0	Median	NaN	NaN	NaN	0	0	Median	NaN	NaN	NaN	0	0	Median
DILVKGVDESGASR	1	Unmodified	1444.75	0.752172	2539	Q0VDF9	HSPA14	Heat shock 70 kDa protein 14	yes	yes	0	0	0	By MS/MS			1	0	1		1			48.229	45.988	3	0.016108	21437	S10257_28_TAILS_WT1_C51_200107	62.287	27.211	0.47917	0.55785	NaN	1	1	Median	0.47917	0.55785	NaN	1	1	Median	NaN	NaN	NaN	0	0	Median
LFETRITQVLHFTKDAR	1	Acetyl (N-term)	2116.14	0.142923	680	CON__P01030;CON__ENSEMBL:ENSBTAP00000007350			yes	no	1	0	1	By MS/MS			1	0	1		1			40.8	38.459	4	0.06495	17374	S10257_28_TAILS_WT1_C51_200107	45.723	23.094	0.49623	0.55835	NaN	1	0	Median	0.49623	0.55835	NaN	1	0	Median	NaN	NaN	NaN	0	0	Median
VVLNKADQVDTQQLMR	1	Unmodified	1856.98	0.977831	3506	Q9H223	EHD4	EH domain-containing protein 4	yes	yes	0	0	0	By MS/MS	By MS/MS	By MS/MS	1.75	0.433	1	3	2	1	1	58.35	57.635	3	5.33e-05	26084	S10254_25_Pretails_WT1_C51_200107	126.77	99.191	0.51264	0.5593	19.69	4	1	Median	0.59473	0.64939	23.139	2	1	Median	0.55489	0.56733	NaN	1	0	Median
TASEDSCKR	1	Unmodified	1052.46	0.455672	1948	P15924	DSP	Desmoplakin	yes	yes	0	0	0		By MS/MS		1	0	1			1		3.9531	3.9201	2	0.042329	1224	S10258_29_TAILS_WT2_C52_200107	74.464	60.258	0.55441	0.55959	NaN	1	1	Median	NaN	NaN	NaN	0	0	Median	0.55441	0.55959	NaN	1	1	Median
VTVVCEPEDYVVVSTEMQSSESKDTSLETR	1	Unmodified	3403.56	0.564696	2100	P31939-2;P31939;C9JLK0	ATIC	Bifunctional purine biosynthesis protein PURH;Phosphoribosylaminoimidazolecarboxamide formyltransferase;IMP cyclohydrolase	yes	no	0	0	0	By MS/MS			1	0	2		2			98.906	94.767	3	5.13e-13	49222	S10257_28_TAILS_WT1_C51_200107	97.839	77.636	0.51471	0.55979	NaN	1	1	Median	0.51471	0.55979	NaN	1	1	Median	NaN	NaN	NaN	0	0	Median
KSGKGFYIYQEGVKR	3	Unmodified	1758.94	0.941704	2168	P40939;H0YFD6	HADHA	Trifunctional enzyme subunit alpha, mitochondrial;Long-chain enoyl-CoA hydratase;Long chain 3-hydroxyacyl-CoA dehydrogenase	yes	no	0	0	0			By MS/MS	2	0		1			1	28.619	28.647	4	0.075778	10000	S10256_27_Pretails_WT3_C53_200107	23.481	5.935	0.48453	0.55998	NaN	1	0	Median	NaN	NaN	NaN	0	0	Median	NaN	NaN	NaN	0	0	Median
KDGLVSLLTTSEGADEPQR	1	Unmodified	2015.02	0.0171132	2281	P51570;P51570-2;K7ERJ9	GALK1	Galactokinase	yes	no	0	0	0	By MS/MS	By MS/MS	By MS/MS	1.75	0.433	1	3	2	1	1	78.41	77.62	3	2.32e-05	30744	S10256_27_Pretails_WT3_C53_200107	99.011	66.623	0.54614	0.56017	6.9509	4	0	Median	0.54744	0.59231	10.256	2	0	Median	0.55587	0.56961	NaN	1	0	Median
AIVHDNKDGTYAVTYIPDKTGR	2	Unmodified	2433.23	0.228837	1696;1697	O75369-2;O75369-9;O75369;E7EN95;O75369-7;O75369-6;O75369-3;O75369-5;O75369-4;O75369-8	FLNB	Filamin-B	no	no	0	0	0	By MS/MS	By matching	By MS/MS	2	0		4	1	1	2	48.275	48.202	4;5	1.5e-05	18230	S10256_27_Pretails_WT3_C53_200107	84.159	67.481	0.54736	0.56103	23.196	4	0	Median	0.52285	0.52558	NaN	1	0	Median	0.57303	0.59887	NaN	1	0	Median
LSETSIKDR	1	Unmodified	1047.56	0.556038	1040	F8VRN8;F8VQE1;Q9UHB6-2;Q9UHB6;Q9UHB6-5;Q9UHB6-4	LIMA1	LIM domain and actin-binding protein 1	yes	no	0	0	0			By MS/MS	2	0		1			1	16.768	16.895	2	0.027676	5015	S10256_27_Pretails_WT3_C53_200107	79.906	47.972	0.49406	0.56148	NaN	1	1	Median	NaN	NaN	NaN	0	0	Median	NaN	NaN	NaN	0	0	Median
EDCSPADKPYIDEAR	1	Unmodified	1764.76	0.762478	3249	Q96DG6	CMBL	Carboxymethylenebutenolidase homolog	yes	yes	0	0	0	By MS/MS	By MS/MS	By MS/MS	1.55	0.498	5	6	4	3	4	40.606	39.514	2;3	1.99e-64	16603	S10255_26_Pretails_WT2_C52_200107	246.63	212.54	0.56564	0.5615	14.815	9	3	Median	0.61742	0.59861	21.941	3	1	Median	0.56564	0.5615	7.3658	3	1	Median
MASPSGKGARALEAPGCGPRPLAR	1	Oxidation (M)	2422.23	0.232165	2930	Q6ZNE5	ATG14	Beclin 1-associated autophagy-related key regulator	yes	yes	0	1	2		By MS/MS		2	0		1		1		47.145	47.193	3	0.045676	20479	S10255_26_Pretails_WT2_C52_200107	40.756	17.729	0.55585	0.56155	NaN	1	0	Median	NaN	NaN	NaN	0	0	Median	0.55585	0.56155	NaN	1	0	Median
QLEEEQKLKPGGVGAPSSSSPSPSPSAR	2	Unmodified	2806.41	0.409715	3194	Q92797	SYMPK	Symplekin	yes	yes	0	0	0			By MS/MS	2	0		1			1	43.946	43.875	4	0.00025863	16320	S10256_27_Pretails_WT3_C53_200107	60.814	36.587	0.49023	0.56287	NaN	1	1	Median	NaN	NaN	NaN	0	0	Median	NaN	NaN	NaN	0	0	Median
MQLKPMEINPEMLNKVLSR	2	Acetyl (N-term)	2312.21	0.205465	1880	P09936;D6RE83;D6R974;D6R956;D6RF53	UCHL1	Ubiquitin carboxyl-terminal hydrolase isozyme L1;Ubiquitin carboxyl-terminal hydrolase	yes	no	1	0	0	By matching		By MS/MS	2	0		2	1		1	119.39	119.41	3	0.0077001	48190	S10256_27_Pretails_WT3_C53_200107	67.644	37.454	0.52452	0.56305	14.753	2	0	Median	0.62528	0.62496	NaN	1	0	Median	NaN	NaN	NaN	0	0	Median
GAGGQGKLDVTILSPSR	1	Unmodified	1654.9	0.900233	1696;1697	O75369-2;O75369-9;O75369;E7EN95;O75369-7;O75369-6;O75369-3;O75369-5;O75369-4;O75369-8	FLNB	Filamin-B	no	no	0	0	0	By MS/MS	By MS/MS	By MS/MS	2	0		3	1	1	1	61.53	61.423	3	1.52e-09	27742	S10255_26_Pretails_WT2_C52_200107	138.05	99.25	0.49414	0.56379	15.616	3	0	Median	0.46095	0.45187	NaN	1	0	Median	0.59098	0.61088	NaN	1	0	Median
VTDPVGDIVSFMHSFEEKYGR	1	Unmodified	2412.14	0.141996	3242	Q96CS3	FAF2	FAS-associated factor 2	yes	yes	0	0	0			By MS/MS	2	0		1			1	124.98	125.01	4	1.76e-05	51124	S10256_27_Pretails_WT3_C53_200107	103.99	91.688	0.50525	0.56497	NaN	1	1	Median	NaN	NaN	NaN	0	0	Median	NaN	NaN	NaN	0	0	Median
PTEKQEAELGEPDPEQKR	2	Unmodified	2080.01	0.00727681	2923	Q6WCQ1-3;Q6WCQ1;Q6WCQ1-2;J3KSW8	MPRIP	Myosin phosphatase Rho-interacting protein	yes	no	0	0	0			By MS/MS	2	0		1			1	26.276	26.304	4	0.0048143	9007	S10256_27_Pretails_WT3_C53_200107	66.977	49.898	0.49096	0.56521	NaN	1	1	Median	NaN	NaN	NaN	0	0	Median	NaN	NaN	NaN	0	0	Median
KKRPDGKQEQAPVEDAGPTGANEDDSDVPAVVPLSEYDAVER	3	Unmodified	4478.15	0.147359	2504	Q02952-3;Q02952-2;Q02952	AKAP12	A-kinase anchor protein 12	yes	no	0	0	1	By MS/MS	By MS/MS	By MS/MS	2	0		6	2	2	2	73.123	72.983	5;6	1.66e-13	29024	S10256_27_Pretails_WT3_C53_200107	76.575	68.533	0.55675	0.56526	18.285	6	0	Median	0.66172	0.63768	26.171	2	0	Median	0.6055	0.62485	8.6051	2	0	Median
IESVLSSSGKR	1	Unmodified	1161.64	0.635351	1965	P17900	GM2A	Ganglioside GM2 activator;Ganglioside GM2 activator isoform short	yes	yes	0	0	0	By MS/MS			1	0	1		1			23.034	21.991	3	0.020177	8430	S10257_28_TAILS_WT1_C51_200107	63.694	34.736	0.48526	0.56529	NaN	1	1	Median	0.48526	0.56529	NaN	1	1	Median	NaN	NaN	NaN	0	0	Median
LKKANLQIDQINTDLNLER	2	Unmodified	2238.23	0.233194	2126	P35579;P35579-2	MYH9	Myosin-9	yes	no	0	0	0			By MS/MS	2	0		2			2	70.863	70.593	3;4	0.00066475	27941	S10256_27_Pretails_WT3_C53_200107	82.709	65.678	0.48997	0.56557	NaN	1	1	Median	NaN	NaN	NaN	0	0	Median	NaN	NaN	NaN	0	0	Median
RTEKKLKDVLLQVDDER	3	Unmodified	2084.16	0.158967	2126	P35579;P35579-2	MYH9	Myosin-9	yes	no	0	0	1	By MS/MS	By MS/MS	By MS/MS	2	0		4	2	1	1	44.11	44.103	3;4;5	0.0075351	16567	S10256_27_Pretails_WT3_C53_200107	70.167	44.221	0.58607	0.56643	15.343	3	3	Plateau	0.52008	0.50244	NaN	1	1	Median	0.66044	0.68132	NaN	1	1	Median
EQEVNILKKTLEEEAKTHEAQIQEMR	3	Unmodified	3123.59	0.587027	2126	P35579	MYH9	Myosin-9	yes	yes	0	0	0	By MS/MS	By MS/MS	By MS/MS	2	0		5	2	1	2	87.05	86.991	4;5	0.00036551	41245	S10254_25_Pretails_WT1_C51_200107	62.735	44.437	0.5297	0.5676	13.116	5	5	Median	0.68778	0.67291	5.966	2	2	Median	0.5297	0.55299	NaN	1	1	Median
VNIGQGSHPQKVKVFGPGVER	2	Unmodified	2232.21	0.212734	1696;1697	O75369-2;O75369-9;O75369;E7EN95;O75369-7;O75369-6;O75369-3;O75369-5;O75369-4;O75369-8	FLNB	Filamin-B	no	no	0	0	0	By matching	By MS/MS	By MS/MS	2	0		4	1	1	2	37.999	38.05	4	0.07505	13731	S10256_27_Pretails_WT3_C53_200107	20.743	11.8	0.59029	0.56785	15.228	4	1	Linear	0.56162	0.54843	NaN	1	0	Median	0.40606	0.42669	NaN	1	1	Median
EKVQWGVFVPR	1	Unmodified	1343.73	0.735006	3024	Q8IWA0	WDR75	WD repeat-containing protein 75	yes	yes	0	0	0			By MS/MS	2	0		1			1	73.708	73.438	3	0.0044098	29207	S10256_27_Pretails_WT3_C53_200107	79.82	43.517	0.50603	0.56892	NaN	1	1	Median	NaN	NaN	NaN	0	0	Median	NaN	NaN	NaN	0	0	Median
DSFKAGGSASAMLQPLLDNQVGFKNMQNVEHVPLSLDR	2	Unmodified	4113.04	0.0411833	1994	P20618	PSMB1	Proteasome subunit beta type-1	yes	yes	0	0	0			By MS/MS	2	0		1			1	115.48	115.51	5	0.0079983	46522	S10256_27_Pretails_WT3_C53_200107	40.594	23.065	0.49348	0.56948	NaN	1	1	Median	NaN	NaN	NaN	0	0	Median	NaN	NaN	NaN	0	0	Median
GFDKVLWTPR	1	Unmodified	1217.66	0.655693	1313	H7C320;Q96C23	GALM	Aldose 1-epimerase	yes	no	0	0	0	By MS/MS		By MS/MS	2	0		3	2		1	68.751	68.616	3	0.00011362	27065	S10256_27_Pretails_WT3_C53_200107	115.18	90.322	0.53637	0.57147	16.899	2	1	Median	0.64333	0.64401	NaN	1	1	Median	NaN	NaN	NaN	0	0	Median
EDKQPEQATTSAQVACLYR	1	Unmodified	2194.03	0.0324457	988	F5GZ28;P18858-3;P18858	LIG1	DNA ligase;DNA ligase 1	yes	no	0	0	0			By MS/MS	2	0		1			1	53.525	53.255	3	7.31e-06	20438	S10256_27_Pretails_WT3_C53_200107	117.27	85.961	0.49178	0.57195	NaN	1	1	Median	NaN	NaN	NaN	0	0	Median	NaN	NaN	NaN	0	0	Median
ATPGPVIPEVPFEPSKPPVIEGLSPTVYR	1	Acetyl (N-term)	3114.66	0.664139	3444	Q9BW72	HIGD2A	HIG1 domain family member 2A, mitochondrial	yes	yes	1	0	0	By MS/MS	By MS/MS	By MS/MS	1.75	0.433	1	3	2	1	1	125.53	124.51	3	4.18e-10	59185	S10255_26_Pretails_WT2_C52_200107	93.176	79.28	0.54006	0.5722	5.7532	4	1	Median	0.5459	0.57121	4.6148	2	1	Median	0.59487	0.62406	NaN	1	0	Median
GEPAMESSQIVSR	0	Unmodified	1389.66	0.655829	824	E7ETA6;Q15154-2;Q15154;A6NNN6;E7EV93;E5RGQ4;E9PGW9;Q15154-3	PCM1	Pericentriolar material 1 protein	yes	no	0	0	0		By MS/MS	By MS/MS	1.33	0.471	2	1		1	2	43.784	43.713	2	0.020874	16332	S10256_27_Pretails_WT3_C53_200107	73.951	47.062	0.49936	0.57319	NaN	1	0	Median	NaN	NaN	NaN	0	0	Median	NaN	NaN	NaN	0	0	Median
PTEDEDEKEKVADEDDVDNEEAALLHEEATMTIEELLTR	2	Unmodified	4471.02	0.0231885	1597	O15355	PPM1G	Protein phosphatase 1G	yes	yes	0	0	0			By MS/MS	2	0		1			1	123.21	123.24	5	0.02223	50274	S10256_27_Pretails_WT3_C53_200107	35.658	22.541	0.50156	0.57376	NaN	1	0	Median	NaN	NaN	NaN	0	0	Median	NaN	NaN	NaN	0	0	Median
KKLEMDLKDLEAHIDSANKNR	4	Unmodified	2467.29	0.285306	2126	P35579;P35579-2	MYH9	Myosin-9	yes	no	0	0	0	By MS/MS	By MS/MS	By MS/MS	1.83	0.373	1	5	1	3	2	66.356	65.393	5;6	0.00083331	23680	S10256_27_Pretails_WT3_C53_200107	70.235	55.073	0.5478	0.57464	27.986	6	6	Median	0.7846	0.75846	NaN	1	1	Median	0.61922	0.62111	36.451	3	3	Median
DEFEFLEKASKLR	2	Unmodified	1610.83	0.830422	2642	Q14258	TRIM25	E3 ubiquitin/ISG15 ligase TRIM25	yes	yes	0	0	0	By matching	By matching	By MS/MS	2	0		3	1	1	1	86.472	86.365	3	0.094859	34875	S10256_27_Pretails_WT3_C53_200107	36.417	7.089	0.54535	0.57524	32.751	3	0	Median	0.38165	0.38769	NaN	1	0	Median	0.54535	0.57524	NaN	1	0	Median
LKQQSELQSQVR	1	Unmodified	1442.78	0.784141	2665	Q14847;C9J9W2;Q14847-2	LASP1	LIM and SH3 domain protein 1	yes	no	0	0	0	By MS/MS	By MS/MS	By MS/MS	1.5	0.5	6	6	4	4	4	21.669	21.25	2;3	5.94e-62	6975	S10255_26_Pretails_WT2_C52_200107	262.07	209.9	0.57121	0.57564	6.1105	12	0	Median	0.53772	0.56444	4.885	4	0	Median	0.57263	0.57971	3.1148	4	0	Median
SSSKSEGSPSQR	1	Unmodified	1235.57	0.574207	280	H7C0P6;A0A0D9SEY1;O95819-3;C9J840;E7EX83;A0A0D9SG62;E7ENQ1;G3XAA2;H7C360;G5E948;E7EN19;O95819-4;O95819-2;O95819;O95819-5;O95819-6	MAP4K4	Mitogen-activated protein kinase kinase kinase kinase 4	yes	no	0	0	0	By MS/MS			1	0	1		1			7.0161	6.7726	3	0.065456	1990	S10257_28_TAILS_WT1_C51_200107	46.069	8.7249	0.51719	0.57583	NaN	1	1	Median	0.51719	0.57583	NaN	1	1	Median	NaN	NaN	NaN	0	0	Median
KGDSNANSDVCAAALR	1	Unmodified	1647.76	0.763481	3043	Q8IZL8;C9JFV4;E7EV54	PELP1	Proline-, glutamic acid- and leucine-rich protein 1	yes	no	0	0	0		By MS/MS	By MS/MS	1.33	0.471	2	1		1	2	27.79	27.818	3	0.00067148	9537	S10256_27_Pretails_WT3_C53_200107	84.859	57.83	0.48761	0.57594	NaN	1	0	Median	NaN	NaN	NaN	0	0	Median	NaN	NaN	NaN	0	0	Median
KSGGNEVSIEER	1	Unmodified	1303.64	0.636808	2685	Q15061	WDR43	WD repeat-containing protein 43	yes	yes	0	0	0	By MS/MS	By MS/MS	By MS/MS	1.5	0.5	2	2	2	1	1	15.474	15.516	2;3	0.0075332	4567	S10256_27_Pretails_WT3_C53_200107	86.911	33.136	0.49518	0.57599	16	2	2	Median	0.43601	0.51437	NaN	1	1	Median	NaN	NaN	NaN	0	0	Median
KFGEAIGMGFPVKVPYR	2	Unmodified	1895.01	0.0127603	2453	P78347-2;P78347-4;P78347-3;P78347	GTF2I	General transcription factor II-I	yes	no	0	0	0	By MS/MS	By matching	By MS/MS	2	0		3	1	1	1	82.734	82.66	4	0.0013481	39404	S10254_25_Pretails_WT1_C51_200107	77.24	67.482	0.57101	0.57628	20.461	3	0	Median	0.57101	0.57628	NaN	1	0	Median	0.46222	0.47702	NaN	1	0	Median
VPLDPLIGKNCDKGQSFFIDAPDSPATLAYR	2	Unmodified	3404.71	0.707477	2314	P53384-2;P53384	NUBP1	Cytosolic Fe-S cluster assembly factor NUBP1	yes	no	0	0	0			By MS/MS	2	0		1			1	107.23	107.16	4	1.92e-14	43346	S10256_27_Pretails_WT3_C53_200107	97.295	72.677	0.51381	0.57659	NaN	1	0	Median	NaN	NaN	NaN	0	0	Median	NaN	NaN	NaN	0	0	Median
DAGEGLLAVQITDQEGKPKR	2	Unmodified	2124.12	0.117496	1696;1697	O75369-2;O75369-9;O75369;E7EN95;O75369-7;O75369-6;O75369-3;O75369-5;O75369-4;O75369-8	FLNB	Filamin-B	no	no	0	0	0	By MS/MS	By MS/MS	By MS/MS	1.5	0.5	3	3	3	1	2	66.387	65.597	3	5.06e-61	25549	S10256_27_Pretails_WT3_C53_200107	208.43	181.1	0.61606	0.57686	8.5408	4	1	Linear	0.537	0.57291	10.407	2	1	Median	0.61843	0.62534	NaN	1	0	Median
IQESLDLMQLR	0	Unmodified	1344.71	0.707136	316	A0A0R4J2F1;Q5VVP1;Q8IWB4;Q5VU36;Q5TZJ5	SPATA31A6;SPATA31A7;SPATA31A5;SPATA31A1	Spermatogenesis-associated protein 31A6;Spermatogenesis-associated protein 31A7;Spermatogenesis-associated protein 31A5;Spermatogenesis-associated protein 31A1	yes	no	0	0	0	By MS/MS		By matching	1	0	2		1		1	40.398	38.023	3	0.023895	17022	S10257_28_TAILS_WT1_C51_200107	48.981	18.977	0.55645	0.577	10.973	2	0	Median	0.5681	0.62355	NaN	1	0	Median	NaN	NaN	NaN	0	0	Median
NKQEVMISDLEER	1	Unmodified	1589.77	0.771921	2127	P35580;P35580-5;P35580-2;P35580-3;P35580-4	MYH10	Myosin-10	yes	no	0	0	0	By MS/MS		By MS/MS	1.5	0.5	1	1	1		1	54.868	53.513	3	0.0077468	26309	S10257_28_TAILS_WT1_C51_200107	68.972	38.489	0.5068	0.57755	65.553	2	1	Median	0.80212	0.91812	NaN	1	0	Median	NaN	NaN	NaN	0	0	Median
GLKSGENFKLLYDLADQLHAAVGASR	2	Unmodified	2772.46	0.455877	1215	H0YK49;H0YL12;H0YNX6;P13804-2;P13804	ETFA	Electron transfer flavoprotein subunit alpha, mitochondrial	yes	no	0	0	0	By MS/MS			2	0		1	1			114.84	114.84	4	2.32e-06	54431	S10254_25_Pretails_WT1_C51_200107	78.324	57.863	0.57661	0.57808	NaN	1	1	Median	0.57661	0.57808	NaN	1	1	Median	NaN	NaN	NaN	0	0	Median
CKDVLTGQEFDVR	1	Unmodified	1565.75	0.750792	2191	P43304;P43304-2;F5GYK7	GPD2	Glycerol-3-phosphate dehydrogenase, mitochondrial;Glycerol-3-phosphate dehydrogenase	yes	no	0	0	0			By MS/MS	2	0		1			1	56.981	56.711	3	0.010729	21932	S10256_27_Pretails_WT3_C53_200107	64.798	36.166	0.51684	0.57976	NaN	1	0	Median	NaN	NaN	NaN	0	0	Median	NaN	NaN	NaN	0	0	Median
DETDSKTASPWKSAR	2	Unmodified	1677.8	0.795827	2617	Q13813;Q13813-2;A0A0D9SF54;A0A0D9SGF6;Q13813-3	SPTAN1	Spectrin alpha chain, non-erythrocytic 1	yes	no	0	0	0	By MS/MS			1	0	1		1			25.105	23.663	3	0.020773	9478	S10257_28_TAILS_WT1_C51_200107	54.898	29.576	0.48783	0.58025	NaN	1	0	Median	0.48783	0.58025	NaN	1	0	Median	NaN	NaN	NaN	0	0	Median
DTSQSDKDLDDALDKLSDSLGQR	2	Unmodified	2521.18	0.177984	1999	P20810-9;P20810-5;P20810-10;P20810-7;P20810-6;H0Y7F0;E9PDE4;E7ES10;E9PCH5;B7Z574;A0A0C4DGB5;P20810-3;P20810-4;P20810-8;P20810-2;P20810;E7EQ12;E7EQA0;A0A0C4DGD1	CAST	Calpastatin	yes	no	0	0	0	By MS/MS	By MS/MS	By MS/MS	1.25	0.433	3	1	2	1	1	105.4	102.3	4	0.0019678	48280	S10254_25_Pretails_WT1_C51_200107	53.188	32.297	0.56716	0.58084	17.096	4	0	Median	0.58186	0.6151	20.237	2	0	Median	0.47233	0.48451	NaN	1	0	Median
SEFLEKLQR	1	Unmodified	1148.62	0.618973	152	A0A087X2H1;Q9ULT8;G3V4V5;H0YJP0	HECTD1	E3 ubiquitin-protein ligase HECTD1	yes	no	0	0	0			By MS/MS	2	0		1			1	46.661	46.491	3	0.0028116	17425	S10256_27_Pretails_WT3_C53_200107	98.582	41.433	0.50568	0.58191	NaN	1	0	Median	NaN	NaN	NaN	0	0	Median	NaN	NaN	NaN	0	0	Median
KVEKDTMSDQALEALSASLGTR	2	Unmodified	2349.18	0.184589	1999	P20810-9;P20810-5;P20810-10;P20810-7;P20810-6;H0Y7F0;E9PDE4;E7ES10;E9PCH5;B7Z574;A0A0C4DGB5;P20810-3;P20810-4;P20810-8;P20810-2;P20810;F8W7E0	CAST	Calpastatin	no	no	0	0	0	By MS/MS	By MS/MS	By MS/MS	1.6	0.49	2	3	1	2	2	92.205	90.512	4	2.52e-08	35140	S10256_27_Pretails_WT3_C53_200107	105.96	82.932	0.61092	0.58197	18.625	5	0	Median	0.55826	0.55748	NaN	1	0	Median	0.57497	0.57826	29.54	2	0	Median
KKVEAQLQELQVKFNEGER	3	Unmodified	2272.22	0.217544	2126	P35579	MYH9	Myosin-9	yes	yes	0	0	0	By MS/MS	By MS/MS	By MS/MS	1.83	0.373	1	5	1	3	2	60.676	59.747	4;5	0.00042675	21634	S10256_27_Pretails_WT3_C53_200107	88.385	70.521	0.57287	0.58281	9.8998	6	6	Median	0.57887	0.54768	NaN	1	1	Median	0.61437	0.64141	7.9787	3	3	Median
KISTEDINKR	2	Unmodified	1202.66	0.6619	115	A0A087WZU2;Q00536;Q00536-3;Q00536-2;E5RGN0;E5RIY8;E5RIU4;E5RJM2	CDK16	Cyclin-dependent kinase 16	yes	no	0	0	0	By MS/MS	By matching	By matching	1	0	3		1	1	1	12.499	12.271	3	0.011701	3889	S10257_28_TAILS_WT1_C51_200107	73.781	41.939	0.5667	0.58295	29.882	3	0	Median	0.36893	0.44136	NaN	1	0	Median	0.5667	0.58295	NaN	1	0	Median
SAEVETSEGVDESEKKNSGALEKENQMR	3	Acetyl (N-term)	3122.43	0.43098	2085	P30519;I3L276;I3L4P8;A0A1B0GXH0;I3L463;I3L159;I3L1F5	HMOX2	Heme oxygenase 2	yes	no	1	0	0		By MS/MS	By MS/MS	2	0		2		1	1	50.285	50.125	4	2.11e-05	19050	S10256_27_Pretails_WT3_C53_200107	71.143	56.413	0.52828	0.58297	2.0766	2	0	Median	NaN	NaN	NaN	0	0	Median	0.55029	0.57447	NaN	1	0	Median
EKKEKEQKEKDK	6	Unmodified	1545.84	0.836236	2034	P25789;H0YN18;P25789-2	PSMA4	Proteasome subunit alpha type-4	yes	no	0	0	0	By MS/MS	By MS/MS		1.5	0.5	1	1	1	1		1.773	1.6251	3;4	0.066231	433	S10255_26_Pretails_WT2_C52_200107	45.829	18.86	0.53541	0.58324	7.6266	2	2	Median	0.53038	0.61556	NaN	1	1	Median	0.5405	0.55262	NaN	1	1	Median
PAGPDPLDPTDLNGAHFDPEVYLDKLR	1	Unmodified	2961.45	0.450851	3763	Q9UID3;E9PRV0;E9PKX7;E9PQD5;E9PQN6	VPS51	Vacuolar protein sorting-associated protein 51 homolog	yes	no	0	0	0			By MS/MS	2	0		1			1	118.67	118.7	4	0.057798	47820	S10256_27_Pretails_WT3_C53_200107	30.024	17.209	0.519	0.58351	NaN	1	1	Median	NaN	NaN	NaN	0	0	Median	NaN	NaN	NaN	0	0	Median
ESAKSELTES	1	Unmodified	1079.5	0.498248	2504	Q02952-3;Q02952-2;Q02952	AKAP12	A-kinase anchor protein 12	yes	no	0	0	0	By MS/MS	By MS/MS	By MS/MS	1.75	0.433	1	3	2	1	1	18.003	18.086	2	1.11e-09	5619	S10256_27_Pretails_WT3_C53_200107	145.63	145.63	0.54592	0.58396	5.3479	4	0	Median	0.53408	0.56268	8.4708	2	0	Median	0.57995	0.58184	NaN	1	0	Median
SEADSDKNATILELR	1	Unmodified	1660.83	0.826793	1948	P15924	DSP	Desmoplakin	yes	yes	0	0	0	By MS/MS	By MS/MS		1	0	4		1	3		59.688	57.053	3	0.0010506	27587	S10257_28_TAILS_WT1_C51_200107	85.287	85.287	0.56437	0.5845	22.38	3	1	Median	0.65848	0.76063	NaN	1	0	Median	0.52274	0.53373	12.85	2	1	Median
TEMEDLMSSKDDVGKSVHELEKSKR	4	Unmodified	2877.38	0.384822	2126	P35579;P35579-2	MYH9	Myosin-9	yes	no	0	0	0			By MS/MS	2	0		1			1	61.632	61.362	5	0.080489	23894	S10256_27_Pretails_WT3_C53_200107	25.408	12.469	0.53776	0.58575	NaN	1	1	Median	NaN	NaN	NaN	0	0	Median	NaN	NaN	NaN	0	0	Median
VSSDNVADLHEKYSGSTP	1	Unmodified	1904.88	0.8752	2058	P28074;P28074-3	PSMB5	Proteasome subunit beta type-5	yes	no	0	0	0	By MS/MS		By MS/MS	1.5	0.5	1	1	1		1	49.859	47.35	2;3	0.0062984	20805	S10254_25_Pretails_WT1_C51_200107	103.13	71.907	0.61258	0.58679	NaN	1	0	Median	NaN	NaN	NaN	0	0	Median	NaN	NaN	NaN	0	0	Median
VGIPKETPALTINR	1	Unmodified	1507.87	0.872227	240	K7EME0;A0A0B4J2A4;P42765;K7ER88;K7EJB1;K7EJ68	ACAA2	3-ketoacyl-CoA thiolase, mitochondrial	yes	no	0	0	0	By MS/MS	By matching	By MS/MS	1.5	0.5	3	3	2	1	3	61.425	60.66	3	0.00013148	32109	S10259_30_TAILS_WT3_C53_200107	130.61	99.398	0.55046	0.58718	11.485	4	0	Median	0.53739	0.58718	7.3199	2	0	Median	0.51152	0.53315	NaN	1	0	Median
LASVLGSEPSLDSEVTSKLKSYEFR	2	Unmodified	2741.41	0.412341	3671	Q9NY33-4;Q9NY33;G3V1D3;G3V180;E9PQ14	DPP3	Dipeptidyl peptidase 3	yes	no	0	0	0			By MS/MS	2	0		1			1	101.17	101.09	4	1.97e-06	40773	S10256_27_Pretails_WT3_C53_200107	78.554	69.627	0.51755	0.58794	NaN	1	0	Median	NaN	NaN	NaN	0	0	Median	NaN	NaN	NaN	0	0	Median
EGQGLGKHEQGLSTALSVEKTSKR	3	Unmodified	2539.34	0.335428	1172	H0Y6J6;Q96I25	RBM17	Splicing factor 45	yes	no	0	0	0	By MS/MS	By MS/MS		2	0		3	2	1		48.704	48.753	4;5	0.062041	13487	S10255_26_Pretails_WT2_C52_200107	33.074	5.8	0.59304	0.58947	36.527	3	2	Median	0.81476	0.8014	43.436	2	1	Median	0.55437	0.56902	NaN	1	1	Median
LEQYTSAIEGTKSAKPTKPAASDLPVPAEGVR	3	Unmodified	3310.74	0.740885	840	E7EX44;Q05682-5;Q05682-4;Q05682-3;Q05682-6;Q05682-2;Q05682;C9J813;E9PGZ1	CALD1	Caldesmon	yes	no	0	0	0	By MS/MS	By MS/MS	By MS/MS	2	0		3	1	1	1	63.568	63.428	5	0.0089834	29212	S10254_25_Pretails_WT1_C51_200107	42.828	42.828	0.60932	0.58987	4.3436	3	3	Plateau	0.61904	0.58346	NaN	1	1	Median	0.57941	0.58987	NaN	1	1	Median
GADKVNTFSALLLEPYKPPSAQ	2	Unmodified	2345.23	0.226712	90	A0A087WXS7;O43681	ASNA1	ATPase ASNA1	yes	no	0	0	0			By MS/MS	2	0		1			1	104.3	104.23	3	6.47e-05	42087	S10256_27_Pretails_WT3_C53_200107	76.807	62.037	0.50937	0.59072	NaN	1	0	Median	NaN	NaN	NaN	0	0	Median	NaN	NaN	NaN	0	0	Median
SVEKENVAVESEKNLGPSR	2	Unmodified	2071.05	0.0545614	3868	Q9Y3X0;M0QYB4	CCDC9	Coiled-coil domain-containing protein 9	yes	no	0	0	0		By MS/MS	By matching	2	0		2		1	1	33.732	33.821	4	0.0047445	13328	S10255_26_Pretails_WT2_C52_200107	55.189	30.396	0.54826	0.59135	14.29	2	0	Median	NaN	NaN	NaN	0	0	Median	0.63053	0.65423	NaN	1	0	Median
LKQLIDKETNDR	2	Unmodified	1471.8	0.799456	1948	P15924	DSP	Desmoplakin	yes	yes	0	0	0		By MS/MS		1	0	1			1		24.599	22.666	3	0.079075	9821	S10258_29_TAILS_WT2_C52_200107	38.96	38.96	0.56607	0.59166	NaN	1	1	Median	NaN	NaN	NaN	0	0	Median	0.56607	0.59166	NaN	1	1	Median
LLEAQACTGGIIHPTTGQKLSLQDAVSQGVIDQDMATR	1	Unmodified	4022.02	0.0201135	1948	P15924;P15924-3;P15924-2	DSP	Desmoplakin	yes	no	0	0	0			By MS/MS	2	0		1			1	96.92	96.849	4	0.0010214	39093	S10256_27_Pretails_WT3_C53_200107	44.107	31.053	0.52216	0.59228	NaN	1	0	Median	NaN	NaN	NaN	0	0	Median	NaN	NaN	NaN	0	0	Median
TKNALDPMSVLLAR	1	Unmodified	1527.84	0.844298	2188	P42785;P42785-2	PRCP	Lysosomal Pro-X carboxypeptidase	yes	no	0	0	0	By MS/MS		By MS/MS	1.5	0.5	1	1	1		1	95.987	93.882	3	3.21e-09	37177	S10256_27_Pretails_WT3_C53_200107	141.82	82.661	0.5372	0.59228	9.723	2	2	Median	0.50654	0.55293	NaN	1	1	Median	NaN	NaN	NaN	0	0	Median
LEEFEGERERLQR	0	Acetyl (N-term)	1731.85	0.854011	2529	Q08378-2;Q08378;Q08378-4	GOLGA3	Golgin subfamily A member 3	yes	no	1	0	2		By matching	By MS/MS	1	0	2			1	1	10.997	10.876	3	0.07796	2855	S10259_30_TAILS_WT3_C53_200107	55.258	9.4679	0.61331	0.59236	11.146	2	0	Median	NaN	NaN	NaN	0	0	Median	0.64319	0.64094	NaN	1	0	Median
DVLGTGAFSEVILAEDKR	1	Unmodified	1919	6.59e-06	2627	Q14012	CAMK1	Calcium/calmodulin-dependent protein kinase type 1	yes	yes	0	0	0	By MS/MS	By MS/MS	By MS/MS	1.5	0.5	2	2	2	1	1	108.08	105.75	3	0.0001854	50363	S10254_25_Pretails_WT1_C51_200107	98.552	60.997	0.55394	0.59309	18.423	4	4	Median	0.48616	0.52804	18.861	2	2	Median	0.57577	0.58297	NaN	1	1	Median
ELKTDNLPNQAR	1	Unmodified	1397.73	0.726291	1785	O95758-7;O95758-1;O95758-6;O95758-2;O95758;O95758-5;O95758-4;X6R242	PTBP3	Polypyrimidine tract-binding protein 3	yes	no	0	0	0	By MS/MS	By MS/MS	By MS/MS	2	0		4	1	2	1	27.705	27.786	3	0.010478	10445	S10255_26_Pretails_WT2_C52_200107	68.515	45.795	0.54685	0.5937	10.1	4	2	Median	0.60013	0.61114	NaN	1	0	Median	0.55022	0.57082	16.547	2	2	Median
VTIAKAGIHAR	1	Unmodified	1135.68	0.682576	2027	P25205;P25205-2;J3KQ69	MCM3	DNA replication licensing factor MCM3	yes	no	0	0	0			By MS/MS	2	0		1			1	16.567	16.695	3	0.053231	4969	S10256_27_Pretails_WT3_C53_200107	50.452	17.701	0.50034	0.59513	NaN	1	1	Median	NaN	NaN	NaN	0	0	Median	NaN	NaN	NaN	0	0	Median
LKDINKVAEDLESEGLMAEEVQAVQQQEVYGMMPR	2	Unmodified	3976.92	0.922039	2617	Q13813;Q13813-2;A0A0D9SF54;A0A0D9SGF6;Q13813-3	SPTAN1	Spectrin alpha chain, non-erythrocytic 1	yes	no	0	0	0			By MS/MS	2	0		1			1	121.44	121.47	4	3.95e-12	49277	S10256_27_Pretails_WT3_C53_200107	87.25	71.175	0.51714	0.59635	NaN	1	0	Median	NaN	NaN	NaN	0	0	Median	NaN	NaN	NaN	0	0	Median
EECDKYALQSQQR	1	Unmodified	1653.74	0.741683	240	K7EME0;A0A0B4J2A4;P42765	ACAA2	3-ketoacyl-CoA thiolase, mitochondrial	yes	no	0	0	0	By MS/MS		By MS/MS	1.5	0.5	1	1	1		1	24.973	24.266	3	1.69e-20	9495	S10257_28_TAILS_WT1_C51_200107	171.32	104.82	0.5132	0.59636	23.175	2	0	Median	0.61254	0.70255	NaN	1	0	Median	NaN	NaN	NaN	0	0	Median
TQEVLQAVAEKVKEESQLPGTGGPEDVLQPVQR	2	Unmodified	3558.85	0.852955	2504	Q02952-3;Q02952-2;Q02952	AKAP12	A-kinase anchor protein 12	yes	no	0	0	0	By MS/MS	By MS/MS	By MS/MS	2	0		3	1	1	1	110.72	110.71	4	1.22e-26	51512	S10255_26_Pretails_WT2_C52_200107	140.26	121.23	0.52879	0.59709	7.7896	3	3	Median	0.52879	0.53812	NaN	1	1	Median	0.59965	0.62675	NaN	1	1	Median
TTETQVLVASAQKKLLEER	2	Unmodified	2143.18	0.184847	1914	P12081-4;P12081;B4DDD8;B3KWE1;P12081-3;P12081-2;B4E1C5	HARS	Histidine--tRNA ligase, cytoplasmic	yes	no	0	0	0			By MS/MS	2	0		1			1	76.873	76.702	4	0.00062499	30665	S10256_27_Pretails_WT3_C53_200107	83.54	64.78	0.51846	0.59767	NaN	1	1	Median	NaN	NaN	NaN	0	0	Median	NaN	NaN	NaN	0	0	Median
LQDEIQNMKEEMAR	1	Unmodified	1733.81	0.807654	1866	P08670;B0YJC4;B0YJC5	VIM	Vimentin	yes	no	0	0	0	By MS/MS	By MS/MS	By MS/MS	1.38	0.487	8	5	4	3	6	61.921	60.597	2;3	5.68e-116	22939	S10256_27_Pretails_WT3_C53_200107	254.18	217.73	0.57828	0.59812	9.13	9	2	Median	0.58168	0.59523	6.2323	4	1	Median	0.65607	0.66742	15.503	2	1	Median
TVTLKEDPGKV	2	Unmodified	1185.66	0.660503	2220	P47897-2;P47897;B4DDN1;H7C0R3	QARS	Glutamine--tRNA ligase	yes	no	0	0	0	By MS/MS	By MS/MS	By MS/MS	1.5	0.5	3	3	2	2	2	32.807	31.806	3	0.044971	12473	S10254_25_Pretails_WT1_C51_200107	55.401	55.401	0.55304	0.59829	12.609	6	1	Median	0.65034	0.68494	15.439	2	0	Median	0.5368	0.54828	6.135	2	1	Median
SEVDMLKIR	1	Unmodified	1089.59	0.58523	1849	P07355;P07355-2;A6NMY6	ANXA2;ANXA2P2	Annexin A2;Putative annexin A2-like protein	yes	no	0	0	0	By MS/MS	By MS/MS	By matching	1	0	3		1	1	1	55.904	53.376	2	0.01258	25516	S10257_28_TAILS_WT1_C51_200107	99.442	46.726	0.59839	0.59841	18.712	3	0	Median	0.62277	0.68144	NaN	1	0	Median	0.59839	0.59841	NaN	1	0	Median
DKAVESLR	1	Unmodified	916.498	0.497795	2080	P30153;C9J9C1;P30154-4;P30154;P30154-2;P30154-3;E9PNM7	PPP2R1A;PPP2R1B	Serine/threonine-protein phosphatase 2A 65 kDa regulatory subunit A alpha isoform;Serine/threonine-protein phosphatase 2A 65 kDa regulatory subunit A beta isoform	yes	no	0	0	0		By MS/MS	By MS/MS	2	0		2		1	1	15.6	15.788	2	0.021598	4512	S10256_27_Pretails_WT3_C53_200107	93.178	28.375	0.5739	0.59851	29.966	2	2	Median	NaN	NaN	NaN	0	0	Median	0.73939	0.73976	NaN	1	1	Median
TEKLLETIDQLYLEYAKR	2	Unmodified	2225.19	0.194349	1921;1320	H9KV75;H7C5W8;P12814-2;P12814;P12814-3;P12814-4	ACTN1	Alpha-actinin-1	no	no	0	0	0			By MS/MS	2	0		1			1	118.77	118.8	3	0.069889	47895	S10256_27_Pretails_WT3_C53_200107	37.009	19.768	0.52177	0.59882	NaN	1	0	Median	NaN	NaN	NaN	0	0	Median	NaN	NaN	NaN	0	0	Median
TLVVHEKADDLGKGGNEESTKTGNAGSR	3	Unmodified	2869.42	0.416591	1298	H7BYH4;P00441	SOD1	Superoxide dismutase [Cu-Zn]	yes	no	0	0	0	By MS/MS	By MS/MS	By MS/MS	1.67	0.471	5	10	6	4	5	24.432	23.875	3;4;5;6	3.06e-14	8444	S10254_25_Pretails_WT1_C51_200107	106.88	106.88	0.58521	0.59936	12.436	14	0	Median	0.58179	0.61669	12.678	5	0	Median	0.58521	0.5929	9.9426	4	0	Median
GVRPVSFSDWEKLDAEEVAR	1	Unmodified	2289.14	0.13896	2014	P22570-4;P22570-5;P22570;P22570-7;P22570-3;A0A0A0MTN9;A0A0A0MTR6;A0A0C4DFN8;A0A0A0MSZ4;A0A0A0MT64;P22570-2;A0A0C4DGN7;P22570-6;J3QQX3	FDXR	NADPH:adrenodoxin oxidoreductase, mitochondrial	yes	no	0	0	1	By MS/MS		By MS/MS	2	0		2	1		1	83.576	83.49	4	3.44e-11	33495	S10256_27_Pretails_WT3_C53_200107	129.05	106.26	0.54822	0.59937	11.468	2	0	Median	0.63414	0.65	NaN	1	0	Median	NaN	NaN	NaN	0	0	Median
TDITKAALGVLR	1	Unmodified	1256.75	0.745236	2014	P22570-4;P22570-5;P22570;P22570-7;P22570-3;A0A0A0MTN9;A0A0A0MTR6;A0A0C4DFN8;A0A0A0MSZ4;A0A0A0MT64;P22570-2;A0A0C4DGN7;P22570-6;J3QQX3	FDXR	NADPH:adrenodoxin oxidoreductase, mitochondrial	yes	no	0	0	0	By MS/MS	By MS/MS	By MS/MS	1.67	0.471	2	4	2	2	2	60.725	60.707	3	4.91e-09	29500	S10256_27_Pretails_WT3_C53_200107	140.78	110.45	0.55599	0.59942	40.99	4	1	Median	0.54385	0.5553	NaN	1	0	Median	0.75257	0.77115	65.491	2	1	Median
NLIEWLNKYM	1	Unmodified	1322.67	0.669294	3249	Q96DG6	CMBL	Carboxymethylenebutenolidase homolog	yes	yes	0	0	0	By MS/MS	By MS/MS	By MS/MS	2	0		3	1	1	1	125.26	125.29	2	2.65e-09	51256	S10256_27_Pretails_WT3_C53_200107	138.4	105.13	0.58232	0.60026	16.705	3	0	Median	0.58232	0.60026	NaN	1	0	Median	0.72213	0.75431	NaN	1	0	Median
GLIVYQLENQPSEFR	0	Unmodified	1791.92	0.915549	2456	P78406;E9PQ57;E9PPG9	RAE1	mRNA export factor	yes	no	0	0	0	By MS/MS		By MS/MS	1.67	0.471	1	2	2		1	96.689	95.286	2;3	0.0014702	38204	S10256_27_Pretails_WT3_C53_200107	125.23	95.299	0.54889	0.60127	NaN	1	0	Median	0.54889	0.60127	NaN	1	0	Median	NaN	NaN	NaN	0	0	Median
FDVSGYPTIKILKKGQAVDYEGSR	3	Unmodified	2670.4	0.401716	1930	P13667	PDIA4	Protein disulfide-isomerase A4	yes	yes	0	0	0			By MS/MS	2	0		1			1	73.506	73.236	4	0.074758	29105	S10256_27_Pretails_WT3_C53_200107	26.719	2.04	0.52128	0.60152	NaN	1	1	Median	NaN	NaN	NaN	0	0	Median	NaN	NaN	NaN	0	0	Median
LGFITNNSSKTR	1	Unmodified	1336.71	0.709913	413	A6NDG6	PGP	Phosphoglycolate phosphatase	yes	yes	0	0	0			By MS/MS	2	0		1			1	32.277	32.306	3	0.00013531	11345	S10256_27_Pretails_WT3_C53_200107	113.93	67.083	0.51091	0.60244	NaN	1	0	Median	NaN	NaN	NaN	0	0	Median	NaN	NaN	NaN	0	0	Median
VALSPAGVQNLVKQGFNVVVESGAGEASKFSDDHYR	2	Unmodified	3774.9	0.896551	721	D6RHU2;D6RAI5;Q13423	NNT	NAD(P) transhydrogenase, mitochondrial	yes	no	0	0	0			By MS/MS	2	0		1			1	120.46	120.49	5	5.4e-08	48631	S10256_27_Pretails_WT3_C53_200107	72.728	57.682	0.52079	0.60257	NaN	1	0	Median	NaN	NaN	NaN	0	0	Median	NaN	NaN	NaN	0	0	Median
MDPFTEKLLER	1	Acetyl (N-term)	1419.71	0.706801	3602	Q9NQW6-2;Q9NQW6	ANLN	Actin-binding protein anillin	yes	no	1	0	0	By MS/MS			1	0	1		1			115.1	110.96	2	0.027533	56281	S10257_28_TAILS_WT1_C51_200107	88.134	47.637	0.53284	0.60333	NaN	1	1	Median	0.53284	0.60333	NaN	1	1	Median	NaN	NaN	NaN	0	0	Median
KVVDPETGR	1	Unmodified	999.535	0.534909	986	F5GYV5;F8WCT1;Q66PJ3-2;Q66PJ3;A0A0C4DH18;H7BZV4;A0A0C4DG62;Q66PJ3-7;Q66PJ3-5;Q66PJ3-4;Q66PJ3-3;F8WEP2;F5H7X4	ARL6IP4	ADP-ribosylation factor-like protein 6-interacting protein 4	yes	no	0	0	0		By MS/MS		2	0		1		1		11.129	11.476	2	0.047406	2559	S10255_26_Pretails_WT2_C52_200107	83.647	34.111	0.57987	0.60337	NaN	1	0	Median	NaN	NaN	NaN	0	0	Median	0.57987	0.60337	NaN	1	0	Median
LQYEKLHQLLDEDLR	1	Unmodified	1912.01	0.00542631	3473	R4GN03;Q9BZR9	TRIM8	Probable E3 ubiquitin-protein ligase TRIM8	yes	no	0	0	0		By matching	By MS/MS	1	0	2			1	1	92.631	88.509	3	0.027308	48595	S10259_30_TAILS_WT3_C53_200107	51.009	27.783	0.59324	0.60349	2.5182	2	0	Median	NaN	NaN	NaN	0	0	Median	0.59781	0.61433	NaN	1	0	Median
LRESNKMGMQSFSLMKLCRNSDR	2	Oxidation (M);Acetyl (N-term)	2845.35	0.345557	3530	Q9H4I0	RAD21L1	Double-strand-break repair protein rad21-like protein 1	yes	yes	1	1	2	By MS/MS			2	0		1	1			108.67	108.67	4	0.059647	51502	S10254_25_Pretails_WT1_C51_200107	34.346	22.754	0.57832	0.60376	NaN	1	0	Median	0.57832	0.60376	NaN	1	0	Median	NaN	NaN	NaN	0	0	Median
LQDYGFHAPTMSWPVAGTLMVEPTESEDKAELDR	1	Unmodified	3819.78	0.776027	2019	P23378;A0A1W2PPB1;A0A1W2PP74	GLDC	Glycine dehydrogenase (decarboxylating), mitochondrial	yes	no	0	0	0	By MS/MS			2	0		1	1			115.65	115.65	4	5.09e-06	54787	S10254_25_Pretails_WT1_C51_200107	61.844	38.274	0.57946	0.60487	NaN	1	1	Median	0.57946	0.60487	NaN	1	1	Median	NaN	NaN	NaN	0	0	Median
KAGGTGPGEEKQFLEVWEKNR	3	Unmodified	2359.19	0.192058	646	C9JIF9;P13798;H7C393;H7C1U0;C9JLK2	APEH	Acylamino-acid-releasing enzyme	yes	no	0	0	0	By MS/MS	By MS/MS	By MS/MS	2	0		4	1	2	1	60.492	60.399	4	0.028092	23587	S10256_27_Pretails_WT3_C53_200107	39.351	21.981	0.59431	0.60579	13.09	4	1	Median	0.572	0.56942	NaN	1	1	Median	0.61748	0.64448	0	2	0	Median
VISKHDLGHFMLR	1	Unmodified	1551.83	0.834402	2072	P30043;M0R192	BLVRB	Flavin reductase (NADPH)	yes	no	0	0	0			By MS/MS	2	0		1			1	47.37	47.199	4	0.044181	17866	S10256_27_Pretails_WT3_C53_200107	52.071	31.975	0.53849	0.60597	NaN	1	1	Median	NaN	NaN	NaN	0	0	Median	NaN	NaN	NaN	0	0	Median
HVMAKHSSVYPTQEELEAVQNMVSHTER	1	Unmodified	3236.53	0.53428	2555	Q12906;Q12906-7;Q12906-5;Q12906-4;Q12906-2;Q12906-6;Q12906-3;K7EKJ9;K7ERM6;K7ENK6;K7EM82;K7EJ09;K7ER69	ILF3	Interleukin enhancer-binding factor 3	yes	no	0	0	0			By MS/MS	2	0		1			1	76.199	76.029	5	0.00636	30298	S10256_27_Pretails_WT3_C53_200107	44.648	25.539	0.52036	0.6082	NaN	1	0	Median	NaN	NaN	NaN	0	0	Median	NaN	NaN	NaN	0	0	Median
AADEIEKEKELLIHER	2	Unmodified	1922.01	0.0109056	3236	Q96BN8	OTULIN	Ubiquitin thioesterase otulin	yes	yes	0	0	0		By matching	By MS/MS	2	0		2		1	1	56.118	55.957	4	0.064134	21509	S10256_27_Pretails_WT3_C53_200107	30.739	11.415	0.55116	0.60823	16.393	2	0	Median	NaN	NaN	NaN	0	0	Median	0.64999	0.68299	NaN	1	0	Median
KDLQHPNEFIR	1	Unmodified	1395.73	0.725897	940	E9PP73;P53618;E9PP63;E9PKQ1	COPB1	Coatomer subunit beta	yes	no	0	0	0			By MS/MS	1.5	0.5	1	1			2	33.532	32.491	3	0.049034	11342	S10256_27_Pretails_WT3_C53_200107	54.023	23.151	0.57719	0.60828	58.15	2	1	Median	NaN	NaN	NaN	0	0	Median	NaN	NaN	NaN	0	0	Median
IAPKASMAGASSSKESSR	2	Unmodified	1763.88	0.883597	2593	Q13428;Q13428-3;Q13428-4;J3KQ96;E7ETY2;Q13428-2;Q13428-8;Q13428-6;Q13428-7	TCOF1	Treacle protein	yes	no	0	0	0			By MS/MS	2	0		1			1	12.698	12.925	3	6.93e-21	3198	S10256_27_Pretails_WT3_C53_200107	163.44	144.12	0.54057	0.60861	NaN	1	0	Median	NaN	NaN	NaN	0	0	Median	NaN	NaN	NaN	0	0	Median
TDTAEAVPKFEEMFASR	1	Acetyl (N-term)	1969.91	0.909143	3410	Q9BTL3	FAM103A1	RNMT-activating mini protein	yes	yes	1	0	0	By MS/MS		By MS/MS	1	0	3		2		1	117.16	113.02	2;3	5.47e-05	57042	S10257_28_TAILS_WT1_C51_200107	123.95	51.658	0.54393	0.60921	5.2846	2	1	Median	0.54393	0.60921	5.2846	2	1	Median	NaN	NaN	NaN	0	0	Median
DVIGFNMAGLDYLKR	1	Unmodified	1710.88	0.876326	3816	Q9UNX4	WDR3	WD repeat-containing protein 3	yes	yes	0	0	0			By MS/MS	2	0		1			1	110.67	110.69	3	0.046098	44753	S10256_27_Pretails_WT3_C53_200107	49.216	31.254	0.53891	0.60941	NaN	1	1	Median	NaN	NaN	NaN	0	0	Median	NaN	NaN	NaN	0	0	Median
ESPSGTMKAVLR	1	Unmodified	1274.67	0.665271	646	C9JIF9;P13798;H7C393;H7C1U0	APEH	Acylamino-acid-releasing enzyme	yes	no	0	0	0	By MS/MS			1	0	1		1			42.008	39.666	3	0.074936	17903	S10257_28_TAILS_WT1_C51_200107	41.383	9.3743	0.5251	0.60948	NaN	1	1	Median	0.5251	0.60948	NaN	1	1	Median	NaN	NaN	NaN	0	0	Median
TPFLLSGTSYKDLMPHDLAR	1	Unmodified	2261.15	0.151439	2332	P55084-2;P55084;B5MD38;C9JEY0;C9JE81;C9K0M0	HADHB	Trifunctional enzyme subunit beta, mitochondrial;3-ketoacyl-CoA thiolase	yes	no	0	0	0			By MS/MS	2	0		1			1	98.452	98.381	4	8.63e-05	39561	S10256_27_Pretails_WT3_C53_200107	81.643	48.928	0.51768	0.60964	NaN	1	0	Median	NaN	NaN	NaN	0	0	Median	NaN	NaN	NaN	0	0	Median
DLLQFFKPR	1	Unmodified	1162.65	0.649879	3211	Q93009-3;Q93009;H3BND8	USP7	Ubiquitin carboxyl-terminal hydrolase 7;Ubiquitin carboxyl-terminal hydrolase	yes	no	0	0	0			By MS/MS	2	0		2			2	98.163	98.092	3	0.0020649	39575	S10256_27_Pretails_WT3_C53_200107	93.374	74.131	0.53918	0.61008	NaN	1	1	Median	NaN	NaN	NaN	0	0	Median	NaN	NaN	NaN	0	0	Median
EFLESQEDYDPCWSLQEKYNSR	1	Unmodified	2822.21	0.212989	1058	F8VWH9;Q8N6T3-5;Q8N6T3;Q8N6T3-2;E5RHT6;E5RHC5;F8W1U7;Q8N6T3-3;F8VWB3;E5RGL6	ARFGAP1	ADP-ribosylation factor GTPase-activating protein 1	yes	no	0	0	0			By MS/MS	2	0		1			1	89.565	89.494	3	1e-08	36058	S10256_27_Pretails_WT3_C53_200107	126.26	98.545	0.54515	0.61173	NaN	1	1	Median	NaN	NaN	NaN	0	0	Median	NaN	NaN	NaN	0	0	Median
TDKELIATVR	1	Unmodified	1144.65	0.645187	792	J3QLD9;E7EMK3;Q14254;K7EKW9	FLOT2	Flotillin-2	yes	no	0	0	0	By MS/MS			1	0	1		1			36.547	34.406	3	0.028222	15079	S10257_28_TAILS_WT1_C51_200107	63.864	35.066	0.52414	0.61262	NaN	1	0	Median	0.52414	0.61262	NaN	1	0	Median	NaN	NaN	NaN	0	0	Median
EVKILENLR	1	Unmodified	1112.66	0.655358	1984	P19784;H3BSA1;H3BNI9	CSNK2A2	Casein kinase II subunit alpha'	yes	no	0	0	0	By MS/MS		By MS/MS	1.5	0.5	1	1	1		1	55.245	53.89	3	0.010673	20688	S10256_27_Pretails_WT3_C53_200107	70.908	12.678	0.54793	0.61278	NaN	1	1	Median	NaN	NaN	NaN	0	0	Median	NaN	NaN	NaN	0	0	Median
NPVWYQALTHGLNEEQR	0	Unmodified	2054	0.996987	1767	O95373	IPO7	Importin-7	yes	yes	0	0	0	By MS/MS		By MS/MS	1.5	0.5	1	1	1		1	93.959	91.854	3	0.00022542	49097	S10257_28_TAILS_WT1_C51_200107	101.39	75.027	0.54112	0.61352	NaN	1	0	Median	NaN	NaN	NaN	0	0	Median	NaN	NaN	NaN	0	0	Median
QVDQLTNDKAR	1	Unmodified	1286.66	0.657877	1866	P08670;B0YJC4	VIM	Vimentin	yes	no	0	0	0	By MS/MS	By MS/MS	By MS/MS	1.38	0.487	8	5	4	5	4	15.342	15.221	2;3	3.52e-54	5172	S10257_28_TAILS_WT1_C51_200107	246.86	155.59	0.5998	0.61361	7.0002	12	2	Median	0.55134	0.6029	10.526	3	0	Median	0.59871	0.58677	4.4206	5	2	Median
AYGGSMCAKCVR	1	Unmodified	1358.59	0.589346	2232	P49207	RPL34	60S ribosomal protein L34	yes	yes	0	0	0			By MS/MS	2	0		1			1	19.76	19.888	2	0.0006171	6274	S10256_27_Pretails_WT3_C53_200107	114.97	73.974	0.54993	0.61409	NaN	1	0	Median	NaN	NaN	NaN	0	0	Median	NaN	NaN	NaN	0	0	Median
SIKEVDEAKAKEEKLEKCGEDDETIPSEYR	5	Unmodified	3524.68	0.682838	1999	P20810-9;P20810-5;P20810-10;P20810-7;P20810-6;H0Y7F0;E9PDE4;E7ES10;E9PCH5;B7Z574;A0A0C4DGB5;P20810-3;P20810-4;P20810-8;P20810-2;P20810;E7EQ12;F8W7E0;D6RAA8	CAST	Calpastatin	no	no	0	0	0		By MS/MS	By MS/MS	2	0		2		1	1	61.469	61.308	5	0.061918	23804	S10256_27_Pretails_WT3_C53_200107	27.949	11.924	0.55757	0.61437	7.6754	2	2	Median	NaN	NaN	NaN	0	0	Median	0.61715	0.64863	NaN	1	1	Median
LPKMVGVPAALDMMLTGR	1	Unmodified	1899.01	0.0144166	2168	P40939	HADHA	Trifunctional enzyme subunit alpha, mitochondrial;Long-chain enoyl-CoA hydratase;Long chain 3-hydroxyacyl-CoA dehydrogenase	yes	yes	0	0	0	By MS/MS		By MS/MS	2	0		2	1		1	118.53	118.55	3	0.0039001	56083	S10254_25_Pretails_WT1_C51_200107	68.243	32.44	0.56722	0.61469	8.0035	2	1	Median	0.55642	0.58087	NaN	1	1	Median	NaN	NaN	NaN	0	0	Median
ALPSGLSDSKVLR	1	Unmodified	1341.76	0.761614	2784	Q4VC12;F6VAV3	MSS51	Putative protein MSS51 homolog, mitochondrial	yes	no	0	0	0	By matching	By matching	By MS/MS	2	0		3	1	1	1	29.414	29.472	3	0.019816	10177	S10256_27_Pretails_WT3_C53_200107	59.265	9.3306	0.56181	0.61487	9.3014	3	0	Median	0.56181	0.53309	NaN	1	0	Median	0.60911	0.61487	NaN	1	0	Median
LSKTKKHVSR	3	Unmodified	1182.72	0.71969	2232	P49207	RPL34	60S ribosomal protein L34	yes	yes	0	0	0	By MS/MS			1	0	1		1			7.9671	7.7236	3	0.050766	2223	S10257_28_TAILS_WT1_C51_200107	51.528	17.661	0.5195	0.61658	NaN	1	1	Median	0.5195	0.61658	NaN	1	1	Median	NaN	NaN	NaN	0	0	Median
EDAQEIADTPSGDKTSLETR	1	Unmodified	2162	0.9975	787	E5RK69	ANXA6	Annexin	yes	yes	0	0	0	By MS/MS	By MS/MS	By MS/MS	1.5	0.5	4	4	2	4	2	47.234	46.392	3	2.06e-11	17624	S10256_27_Pretails_WT3_C53_200107	130.38	130.38	0.59074	0.6177	14.6	6	3	Median	0.58997	0.62524	4.203	2	1	Median	0.80916	0.60841	21.385	3	2	Plateau
EKLQEEMLQR	1	Unmodified	1302.66	0.660186	1866	P08670;B0YJC4	VIM	Vimentin	yes	no	0	0	0	By MS/MS	By MS/MS	By MS/MS	1.43	0.495	8	6	4	5	5	39.1	37.681	2;3	3.23e-43	17912	S10258_29_TAILS_WT2_C52_200107	201.84	156.48	0.63085	0.61848	18.084	14	0	Median	0.59292	0.61187	1.4054	4	0	Median	0.6451	0.63777	19.834	5	0	Median
AGLIPKFVSFLGR	1	Unmodified	1403.83	0.828906	2296	P52292;J3QLL0;J3KS65	KPNA2	Importin subunit alpha-1	yes	no	0	0	0			By MS/MS	2	0		1			1	104.81	104.74	3	0.0012082	42316	S10256_27_Pretails_WT3_C53_200107	90.697	90.697	0.5511	0.61893	NaN	1	0	Median	NaN	NaN	NaN	0	0	Median	NaN	NaN	NaN	0	0	Median
QELAVQQKQEKPR	2	Unmodified	1580.86	0.863454	3668	Q9NXR1-2;Q9NXR1;I3L522	NDE1	Nuclear distribution protein nudE homolog 1	no	no	0	0	0	By MS/MS			1	0	1		1			12.575	12.431	3	0.040152	3985	S10257_28_TAILS_WT1_C51_200107	50.149	23.791	0.55288	0.61933	NaN	1	0	Median	0.55288	0.61933	NaN	1	0	Median	NaN	NaN	NaN	0	0	Median
SDMANSKITEEVKR	2	Unmodified	1606.8	0.79847	2884	Q6KC79-2;Q6KC79	NIPBL	Nipped-B-like protein	yes	no	0	0	0	By MS/MS			1	0	1		1			30.555	28.813	3	0.001572	12181	S10257_28_TAILS_WT1_C51_200107	82.202	53.656	0.54195	0.61941	NaN	1	1	Median	0.54195	0.61941	NaN	1	1	Median	NaN	NaN	NaN	0	0	Median
LEDGQTADGQTEEAAEPGEQLQTQKR	1	Unmodified	2828.31	0.306038	1437	K7EJX8;Q96G46-2;Q96G46;K7EPA4	DUS3L	tRNA-dihydrouridine(47) synthase [NAD(P)(+)]-like	yes	no	0	0	0	By MS/MS		By MS/MS	1.5	0.5	2	2	2		2	45.222	44.066	3	4.63e-40	16611	S10256_27_Pretails_WT3_C53_200107	176.88	148.05	0.54513	0.62006	3.9446	2	2	Median	0.53497	0.603	NaN	1	1	Median	NaN	NaN	NaN	0	0	Median
IPQLAPPASDSTVTKLDFDLEPEPPPAPPR	1	Unmodified	3194.65	0.649945	2741	Q16513-3;Q16513-2;Q16513;Q16513-5;Q16513-4	PKN2	Serine/threonine-protein kinase N2	yes	no	0	0	0			By MS/MS	2	0		2			2	110.66	110.69	3	6.45e-13	44740	S10256_27_Pretails_WT3_C53_200107	97.771	78.263	0.55656	0.62017	NaN	1	0	Median	NaN	NaN	NaN	0	0	Median	NaN	NaN	NaN	0	0	Median
NMAIQQELEKEKQR	2	Unmodified	1743.89	0.893767	652	C9JK83;O95630-2;O95630;C9JEK5;F5H5B9	STAMBP	STAM-binding protein	yes	no	0	0	0			By MS/MS	2	0		1			1	38.432	38.461	3	0.0304	13896	S10256_27_Pretails_WT3_C53_200107	55.196	27.547	0.54231	0.62042	NaN	1	1	Median	NaN	NaN	NaN	0	0	Median	NaN	NaN	NaN	0	0	Median
SKAKDQMEQTKIDNESDVR	3	Unmodified	2221.06	0.0644741	1118	G3V4E5;Q15398-3;Q15398;Q15398-1	DLGAP5	Disks large-associated protein 5	yes	no	0	0	0		By MS/MS	By matching	2	0		2		1	1	20.267	20.455	4	0.062407	6928	S10255_26_Pretails_WT2_C52_200107	29.349	8.9227	0.58149	0.62063	15.718	2	0	Median	NaN	NaN	NaN	0	0	Median	0.53113	0.55535	NaN	1	0	Median
KGDKILLNACCPGWVR	2	Unmodified	1885.97	0.965493	1951	P16152	CBR1	Carbonyl reductase [NADPH] 1	yes	yes	0	0	0			By MS/MS	2	0		1			1	60.598	60.328	3	0.0032239	23510	S10256_27_Pretails_WT3_C53_200107	73.834	47.36	0.55987	0.62111	NaN	1	1	Median	NaN	NaN	NaN	0	0	Median	NaN	NaN	NaN	0	0	Median
ENSTAKFIPR	1	Unmodified	1161.61	0.614222	1696;1697	O75369-2;O75369-9;O75369;E7EN95;O75369-7;O75369-6;O75369-3;O75369-5;O75369-4;O75369-8	FLNB	Filamin-B	no	no	0	0	0	By MS/MS	By MS/MS	By MS/MS	1.25	0.433	3	1	1	1	2	33.166	31.627	2;3	0.0028848	14431	S10258_29_TAILS_WT2_C52_200107	93.178	48.566	0.60615	0.62134	17.648	4	1	Median	0.5563	0.62958	NaN	1	0	Median	0.61036	0.6132	NaN	1	0	Median
KPLVLCGDLNVAHEEIDLR	1	Unmodified	2190.15	0.146688	2050	P27695;G3V5Q1;G3V3M6;H7C4A8	APEX1	DNA-(apurinic or apyrimidinic site) lyase;DNA-(apurinic or apyrimidinic site) lyase, mitochondrial	yes	no	0	0	0			By MS/MS	2	0		1			1	80.244	80.074	4	0.00015557	32075	S10256_27_Pretails_WT3_C53_200107	80.585	66.545	0.53293	0.62134	NaN	1	0	Median	NaN	NaN	NaN	0	0	Median	NaN	NaN	NaN	0	0	Median
NDAKNAVEEYVYEFR	1	Unmodified	1845.85	0.853342	3181	Q92598-2;Q92598-3;Q92598;Q92598-4;A0A0A0MSM0	HSPH1	Heat shock protein 105 kDa	yes	no	0	0	0		By MS/MS	By MS/MS	2	0		2		1	1	88.685	88.575	3	4.36e-06	41355	S10255_26_Pretails_WT2_C52_200107	121.45	102.61	0.56408	0.62193	79.004	2	1	Median	NaN	NaN	NaN	0	0	Median	0.34591	0.35574	NaN	1	1	Median
TDMAGPKATKSPEEGAETPVYLALLPPDAEGPHGQFVSEKR	3	Unmodified	4320.14	0.137252	1951	P16152	CBR1	Carbonyl reductase [NADPH] 1	yes	yes	0	0	0	By MS/MS		By MS/MS	2	0		2	1		1	83.832	83.747	6	2.7e-07	33596	S10256_27_Pretails_WT3_C53_200107	69.236	62.476	0.58598	0.62222	8.2487	2	2	Median	0.66244	0.65959	NaN	1	1	Median	NaN	NaN	NaN	0	0	Median
AVPTGDMEDLPCGLVLSSIGYKSR	1	Unmodified	2564.26	0.261459	2014	P22570-4;P22570-5;P22570;P22570-7;P22570-3;A0A0A0MTN9;A0A0A0MTR6;A0A0C4DFN8;A0A0A0MSZ4;A0A0A0MT64;P22570-2;A0A0C4DGN7;P22570-6;J3QQX3	FDXR	NADPH:adrenodoxin oxidoreductase, mitochondrial	yes	no	0	0	0			By MS/MS	2	0		1			1	112.22	112.25	3	1.12e-10	45243	S10256_27_Pretails_WT3_C53_200107	104.95	90.128	0.53612	0.62259	NaN	1	0	Median	NaN	NaN	NaN	0	0	Median	NaN	NaN	NaN	0	0	Median
LPKPQTAMEMLMQGR	1	2 Oxidation (M)	1761.86	0.857582	1351	I3L3S9;J3KNW5;Q96AJ1-2;Q96AJ1	CLUAP1	Clusterin-associated protein 1	yes	no	0	2	0	By MS/MS		By matching	1	0	2		1		1	81.831	78.856	2	0.052997	40274	S10257_28_TAILS_WT1_C51_200107	60.102	37.09	0.58284	0.6226	2.7923	2	0	Median	0.55038	0.63502	NaN	1	0	Median	NaN	NaN	NaN	0	0	Median
VEVGKDQEFTVDTR	1	Unmodified	1621.79	0.794765	1696;1697	O75369-2;O75369-9;O75369;E7EN95;O75369-7;O75369-6;O75369-3;O75369-5;O75369-4;O75369-8	FLNB	Filamin-B	no	no	0	0	0	By MS/MS	By MS/MS	By MS/MS	1.5	0.5	4	4	2	3	3	47.687	46.374	2;3	2.03e-08	17663	S10256_27_Pretails_WT3_C53_200107	140.45	104.94	0.63743	0.62269	14.194	7	1	Median	0.55997	0.5797	2.5697	2	0	Median	0.64617	0.6435	17.613	3	1	Median
NLRYFPHSCSMLGR	0	Oxidation (M);Acetyl (N-term)	1794.83	0.829393	2974	Q7Z5M8	ABHD12B	Abhydrolase domain-containing protein 12B	yes	yes	1	1	1	By MS/MS			1	0	1		1			65.635	62.894	2	0.060585	31529	S10257_28_TAILS_WT1_C51_200107	60.398	60.398	0.53127	0.62366	NaN	1	0	Median	0.53127	0.62366	NaN	1	0	Median	NaN	NaN	NaN	0	0	Median
SHLPMKLLR	1	Acetyl (N-term)	1135.65	0.653584	3646	Q9NVP1	DDX18	ATP-dependent RNA helicase DDX18	yes	yes	1	0	0	By MS/MS		By MS/MS	2	0		2	1		1	59.162	58.893	3	0.020005	22921	S10256_27_Pretails_WT3_C53_200107	98.629	65.631	0.53536	0.62455	NaN	1	0	Median	NaN	NaN	NaN	0	0	Median	NaN	NaN	NaN	0	0	Median
ASLLKVDQEVKLKVDSFR	3	Acetyl (N-term)	2116.19	0.189204	35	A0A087WTV2;K7ESG5;P61289;P61289-2;K9J957;K7ENH2;B7Z8D3	PSME3	Proteasome activator complex subunit 3	yes	no	1	0	0			By MS/MS	2	0		1			1	100.43	100.36	4	0.024791	40543	S10256_27_Pretails_WT3_C53_200107	71.286	57.245	0.5573	0.62496	NaN	1	1	Median	NaN	NaN	NaN	0	0	Median	NaN	NaN	NaN	0	0	Median
KSSADTEFSDECTTAER	1	Unmodified	1932.8	0.800714	3538	Q9H6S0	YTHDC2	Probable ATP-dependent RNA helicase YTHDC2	yes	yes	0	0	0	By MS/MS	By MS/MS	By MS/MS	1.67	0.471	1	2	1	1	1	29.404	28.882	3	8.69e-17	10015	S10256_27_Pretails_WT3_C53_200107	161.2	140.95	0.55501	0.6251	52.007	3	2	Median	0.55501	0.6251	NaN	1	1	Median	1.3584	1.4278	NaN	1	1	Median
YEGGYPALTEVMNKLR	1	Unmodified	1839.92	0.918919	1690	O75323;H7C333	GBAS	Protein NipSnap homolog 2	yes	no	0	0	0		By MS/MS		2	0		1		1		98.902	98.751	3	0.03018	46232	S10255_26_Pretails_WT2_C52_200107	53.169	31.503	0.6146	0.62525	NaN	1	1	Median	NaN	NaN	NaN	0	0	Median	0.6146	0.62525	NaN	1	1	Median
AQELQKVQELQQQSAR	1	Unmodified	1882.99	0.986088	2963	Q7Z406;Q7Z406-6;Q7Z406-2;Q7Z406-4;Q7Z406-5;M0QY43	MYH14	Myosin-14	yes	no	0	0	0	By MS/MS		By MS/MS	1	0	2		1		1	46.11	43.869	3	0.0015346	21487	S10259_30_TAILS_WT3_C53_200107	103.6	72.865	0.53986	0.6264	NaN	1	1	Median	0.53986	0.6264	NaN	1	1	Median	NaN	NaN	NaN	0	0	Median
ELAGGLEDGEPQQKR	1	Unmodified	1625.8	0.800913	1134	G5E9D5;Q9BQ52-4;Q9BQ52;E7ES68;Q9BQ52-3	ELAC2	Zinc phosphodiesterase ELAC protein 2	yes	no	0	0	0	By MS/MS	By MS/MS	By MS/MS	1.5	0.5	3	3	3	1	2	33.711	33.009	3	0.00026376	11735	S10256_27_Pretails_WT3_C53_200107	155.86	155.86	0.5905	0.62654	13.737	5	4	Median	0.55145	0.62654	2.6409	3	3	Median	0.60559	0.62243	NaN	1	1	Median
QSQIQKEATAQKPTGSVGSTVTTPPPLVR	2	Unmodified	3005.61	0.614563	3017	Q86YP4-2;Q86YP4;Q86YP4-3	GATAD2A	Transcriptional repressor p66-alpha	yes	no	0	0	0			By MS/MS	2	0		1			1	56.894	56.624	4	0.02745	21962	S10256_27_Pretails_WT3_C53_200107	37.957	6.1821	0.54811	0.62697	NaN	1	1	Median	NaN	NaN	NaN	0	0	Median	NaN	NaN	NaN	0	0	Median
KLVILEGELER	1	Unmodified	1297.76	0.760552	2438	P67936;K7ERG3;K7ENT6;P67936-2;Q5TCU3;CON__Q3SX28;Q5TCU8;P07951-3;P07951-2;P07951;K7EPV9;K7EMU5;U3KQK2	TPM4;TPM2	Tropomyosin alpha-4 chain;Tropomyosin beta chain	yes	no	0	0	0	By MS/MS	By MS/MS	By MS/MS	1.35	0.478	11	6	4	6	7	69.636	67.776	2;3	0.00053437	39543	S10258_29_TAILS_WT2_C52_200107	100.38	100.38	0.63689	0.6275	10.654	11	3	Median	0.66472	0.64381	6.5734	2	0	Median	0.66585	0.66979	12.062	5	2	Median
KLILDSAR	1	Unmodified	914.555	0.554916	231	A0A0B4J1R6;P29401;P29401-2	TKT	Transketolase	yes	no	0	0	0	By MS/MS	By MS/MS	By MS/MS	1.5	0.5	3	3	2	2	2	27.544	26.626	2	0.0021325	9835	S10255_26_Pretails_WT2_C52_200107	129.42	49.97	0.62946	0.6278	6.3914	6	0	Median	0.62857	0.65154	12.712	2	0	Median	0.62946	0.63128	4.531	2	0	Median
AQKDEEKMEIQEIQLKEAKHIAEDADR	4	Unmodified	3194.59	0.587756	544	F5H7S3;H7BYY1;B7Z596;P09493-2;H0YK48;P09493-5;P09493-8;P09493-4;P09493-3;P09493-10;H0YKX5;H0YNC7;H0YL52;Q6ZN40;P09493-9;P09493-7;P09493-6;P09493;H0YK20;H0YL42	TPM1	Tropomyosin alpha-1 chain	yes	no	0	0	0	By MS/MS	By MS/MS	By MS/MS	2	0		5	2	1	2	58.968	58.85	5;6	2.87e-06	26567	S10255_26_Pretails_WT2_C52_200107	75.106	51.59	0.62491	0.62789	31.584	5	5	Median	0.60074	0.58444	10.5	2	2	Median	0.62491	0.62789	NaN	1	1	Median
DAEENKKEDKEKEEEEEEKPKR	6	Unmodified	2745.29	0.294076	840	E7EX44;Q05682-5;Q05682-4;Q05682-3;Q05682-6;Q05682-2;Q05682;C9J813;E9PGZ1	CALD1	Caldesmon	yes	no	0	0	0	By MS/MS			2	0		1	1			10.969	10.969	5	0.010628	2241	S10254_25_Pretails_WT1_C51_200107	51.524	36.018	0.65524	0.62818	NaN	1	1	Median	0.65524	0.62818	NaN	1	1	Median	NaN	NaN	NaN	0	0	Median
AEKFDCHYCR	1	Acetyl (N-term)	1426.58	0.575804	2613	Q13642-1;A0A0D9SG53;A0A0D9SGB2;Q5JXI0;A0A0D9SFI6;A0A0D9SFB0;Q5JXH9;A0A0D9SFZ9;Q5JXH8;Q5JXH7;Q5JXI3;Q5JXI8;Q13642-3;Q13642;A0A0D9SGD1;A0A0D9SEY7;A0A0D9SGC5	FHL1	Four and a half LIM domains protein 1	yes	no	1	0	0	By matching	By matching	By MS/MS	1.25	0.433	3	1	1	1	2	36.791	35.028	3	0.022828	12466	S10256_27_Pretails_WT3_C53_200107	91.701	62.157	0.57977	0.62888	5.489	4	0	Median	0.582	0.63856	NaN	1	0	Median	0.57755	0.56899	NaN	1	0	Median
KGEITGEVHMPSGKTATPEIVDNKDGTVTVR	3	Unmodified	3265.66	0.661255	1696;1697	O75369-2;O75369-9;O75369;E7EN95;O75369-7;O75369-6;O75369-3;O75369-5;O75369-4;O75369-8	FLNB	Filamin-B	no	no	0	0	0	By MS/MS	By MS/MS	By MS/MS	2	0		3	1	1	1	58.532	58.425	5	3.45e-07	26479	S10254_25_Pretails_WT1_C51_200107	71.295	59.961	0.53985	0.62893	12.278	3	3	Median	0.53985	0.51764	NaN	1	1	Median	0.63087	0.6495	NaN	1	1	Median
QAACKQVR	1	Unmodified	959.497	0.497083	2126	P35579;P35579-2	MYH9	Myosin-9	yes	no	0	0	0	By MS/MS			2	0		1	1			9.8893	9.8893	2	0.011971	1958	S10254_25_Pretails_WT1_C51_200107	115.46	59.955	0.63466	0.63057	NaN	1	0	Median	0.63466	0.63057	NaN	1	0	Median	NaN	NaN	NaN	0	0	Median
VEIKDVKLPVQLQR	2	Unmodified	1664	0.99849	2045	P27105	STOM	Erythrocyte band 7 integral membrane protein	yes	yes	0	0	0			By MS/MS	2	0		1			1	69.818	69.548	4	0.0010316	27515	S10256_27_Pretails_WT3_C53_200107	87.719	72.75	0.54617	0.6308	NaN	1	1	Median	NaN	NaN	NaN	0	0	Median	NaN	NaN	NaN	0	0	Median
KHGGPKDEER	2	Unmodified	1151.57	0.568334	1298	H7BYH4;P00441	SOD1	Superoxide dismutase [Cu-Zn]	yes	no	0	0	0	By MS/MS	By MS/MS	By MS/MS	1.4	0.49	6	4	4	4	2	3.0502	3.0026	2;3	0.00068894	835	S10254_25_Pretails_WT1_C51_200107	107.45	79.811	0.5967	0.63104	28.333	10	0	Median	0.5967	0.6808	36.966	4	0	Median	0.58598	0.61346	21.987	4	0	Median
EKDPKYSALR	2	Unmodified	1205.64	0.640436	1453	K7EM09;K7EPR0;K7ELQ9;Q6UW68	TMEM205	Transmembrane protein 205	yes	no	0	0	0	By MS/MS		By MS/MS	2	0		2	1		1	14.359	14.423	3	0.068055	4294	S10254_25_Pretails_WT1_C51_200107	50.194	5.8453	0.58495	0.63109	31.198	2	0	Median	0.78479	0.78685	NaN	1	0	Median	NaN	NaN	NaN	0	0	Median
DLKPQNLLINR	1	Unmodified	1322.77	0.767034	2479	Q00535	CDK5	Cyclin-dependent-like kinase 5	yes	yes	0	0	0		By MS/MS	By MS/MS	2	0		2		1	1	66.676	66.465	3	5.81e-05	26233	S10256_27_Pretails_WT3_C53_200107	115	83.015	0.56939	0.63189	30.116	2	0	Median	NaN	NaN	NaN	0	0	Median	0.74511	0.78186	NaN	1	0	Median
KSLYESFVSSSDR	1	Unmodified	1503.72	0.720537	1974	P18615;P18615-3;A0A0A0MT02;A2ABK4	NELFE	Negative elongation factor E	yes	no	0	0	0	By MS/MS			2	0		1	1			57.881	57.881	3	0.07831	26179	S10254_25_Pretails_WT1_C51_200107	38.445	18.315	0.64429	0.63293	NaN	1	1	Median	0.64429	0.63293	NaN	1	1	Median	NaN	NaN	NaN	0	0	Median
FANYIDKVR	1	Unmodified	1124.6	0.597843	1866	P08670;B0YJC4;A0A1B0GTT5	VIM	Vimentin	yes	no	0	0	0	By MS/MS	By MS/MS	By MS/MS	1.55	0.498	5	6	4	4	3	45.365	44.229	2;3	1.69e-08	20452	S10257_28_TAILS_WT1_C51_200107	146.81	108.51	0.62377	0.63319	9.8247	11	0	Median	0.60345	0.61806	6.8594	4	0	Median	0.64331	0.64456	14.59	4	0	Median
KTVLGTPEVLLGALPGAGGTQR	1	Unmodified	2134.21	0.211002	2168	P40939	HADHA	Trifunctional enzyme subunit alpha, mitochondrial;Long-chain enoyl-CoA hydratase;Long chain 3-hydroxyacyl-CoA dehydrogenase	yes	yes	0	0	0	By MS/MS	By MS/MS	By MS/MS	1.5	0.5	3	3	2	2	2	101.68	99.578	3	5.6e-08	39624	S10256_27_Pretails_WT3_C53_200107	102.45	87.68	0.59576	0.63359	4.3602	6	0	Median	0.61109	0.6455	6.8107	2	0	Median	0.61104	0.63359	1.4129	2	0	Median
FAQPGTFEFEYASR	0	Unmodified	1648.75	0.752172	3164	Q8WXF1;Q8WXF1-2	PSPC1	Paraspeckle component 1	yes	no	0	0	0	By MS/MS	By MS/MS	By MS/MS	1.5	0.5	3	3	2	2	2	89.91	87.81	2	1.47e-08	34743	S10256_27_Pretails_WT3_C53_200107	142.08	120.52	0.62567	0.63398	NaN	1	0	Median	NaN	NaN	NaN	0	0	Median	0.62567	0.63398	NaN	1	0	Median
SYLEFSEDSVQVPR	0	Unmodified	1654.78	0.783866	2273	P51116	FXR2	Fragile X mental retardation syndrome-related protein 2	yes	yes	0	0	0	By MS/MS	By MS/MS		1	0	2		1	1		93.372	88.785	2	0.00012664	48076	S10258_29_TAILS_WT2_C52_200107	124.1	105.36	0.62567	0.63398	NaN	1	0	Median	NaN	NaN	NaN	0	0	Median	0.62567	0.63398	NaN	1	0	Median
HVGDLGNVTADKDGVADVSIEDSVISLSGDHCIIGR	1	Unmodified	3719.81	0.806081	1298	H7BYH4;P00441	SOD1	Superoxide dismutase [Cu-Zn]	yes	no	0	0	0	By MS/MS	By MS/MS	By MS/MS	2	0		8	4	2	2	102.73	102.68	4;5	1.37e-59	41689	S10256_27_Pretails_WT3_C53_200107	166.46	142.84	0.61164	0.63428	8.2967	8	1	Median	0.63129	0.612	12.14	4	1	Median	0.62244	0.63631	2.607	2	0	Median
VPENTMHAMQQKLEDFR	1	Unmodified	2072.98	0.977179	1921;1320	H9KV75;P12814-2;P12814;P12814-3;P12814-4	ACTN1	Alpha-actinin-1	no	no	0	0	0	By MS/MS		By MS/MS	2	0		2	1		1	70.205	70.07	4	0.011409	27879	S10256_27_Pretails_WT3_C53_200107	51.03	29.797	0.58553	0.6343	12.415	2	0	Median	0.68849	0.6925	NaN	1	0	Median	NaN	NaN	NaN	0	0	Median
KLGLCEFPDNDQFSNLEALLIQIGPKECVLPGGETAGDMGKLR	3	Unmodified	4729.36	0.355383	875	E9PHA6;P43246;P43246-2	MSH2	DNA mismatch repair protein Msh2	yes	no	0	0	0			By MS/MS	2	0		1			1	123.46	123.49	5	0.028819	50373	S10256_27_Pretails_WT3_C53_200107	29.023	14.979	0.58144	0.6344	NaN	1	1	Median	NaN	NaN	NaN	0	0	Median	NaN	NaN	NaN	0	0	Median
DKDKNYQKIGPITPLEFYR	3	Unmodified	2324.22	0.216482	1392	K7ESE8;J3KSD8;K7ES02;Q13867	BLMH	Bleomycin hydrolase	yes	no	0	0	0	By MS/MS	By MS/MS	By MS/MS	2	0		3	1	1	1	76.68	76.606	4	0.0026432	30564	S10256_27_Pretails_WT3_C53_200107	67.994	43.983	0.56633	0.63447	4.7658	3	3	Median	0.65606	0.64677	NaN	1	1	Median	0.56633	0.59084	NaN	1	1	Median
SSVKTPETVVPAAPELQPSTSTDQPVTPEPTSR	1	Unmodified	3432.73	0.726023	2652	Q14676-2;Q14676;Q14676-3	MDC1	Mediator of DNA damage checkpoint protein 1	yes	no	0	0	0	By MS/MS	By MS/MS	By MS/MS	1.67	0.471	1	2	1	1	1	79.561	78.507	3	1.6e-35	31406	S10256_27_Pretails_WT3_C53_200107	147.86	132.24	0.54616	0.63472	10.749	3	1	Median	0.59998	0.70686	NaN	1	1	Median	0.54357	0.57012	NaN	1	0	Median
NVLLDPQLVPGGGASEMAVAHALTEKSKAMTGVEQWPYR	2	Unmodified	4150.1	0.0979699	2235;513	B4DUR8;P49368;P49368-2	CCT3	T-complex protein 1 subunit gamma	no	no	0	0	0	By MS/MS		By MS/MS	2	0		2	1		1	117.81	117.83	5	4.38e-06	47411	S10256_27_Pretails_WT3_C53_200107	60.381	41.639	0.59097	0.63484	39.664	2	1	Median	0.47965	0.47957	NaN	1	1	Median	NaN	NaN	NaN	0	0	Median
LAQFVEHWKELKQLAAAR	2	Unmodified	2137.18	0.179643	2617	Q13813;Q13813-2;A0A0D9SF54;A0A0D9SGF6;Q13813-3	SPTAN1	Spectrin alpha chain, non-erythrocytic 1	yes	no	0	0	0	By MS/MS			2	0		1	1			77.775	77.775	4	0.063978	36867	S10254_25_Pretails_WT1_C51_200107	38.116	11.824	0.63696	0.63486	NaN	1	1	Median	0.63696	0.63486	NaN	1	1	Median	NaN	NaN	NaN	0	0	Median
FGGGNPELLTQMVSKGFLGR	1	Unmodified	2107.09	0.0884444	2168	P40939;H0YFD6	HADHA	Trifunctional enzyme subunit alpha, mitochondrial;Long-chain enoyl-CoA hydratase;Long chain 3-hydroxyacyl-CoA dehydrogenase	yes	no	0	0	0	By MS/MS		By MS/MS	2	0		2	1		1	114.12	114.13	3	2.86e-11	54049	S10254_25_Pretails_WT1_C51_200107	127.32	100.17	0.58767	0.6349	4.8981	2	0	Median	0.66193	0.65727	NaN	1	0	Median	NaN	NaN	NaN	0	0	Median
NGEKMSINAEEVVVGDLVEVKGGDR	2	Unmodified	2643.32	0.317394	1828	P05023-4;P05023;P05023-3;P05023-2	ATP1A1	Sodium/potassium-transporting ATPase subunit alpha-1	yes	no	0	0	0			By MS/MS	2	0		1			1	92.923	92.852	4	0.048579	37363	S10256_27_Pretails_WT3_C53_200107	40.668	21.556	0.55557	0.63554	NaN	1	0	Median	NaN	NaN	NaN	0	0	Median	NaN	NaN	NaN	0	0	Median
VPAGLEKR	1	Unmodified	868.513	0.513051	421	J3KQ18;B5MC82;P30046-2;P30046;A6NHG4	DDT;DDTL	D-dopachrome decarboxylase;D-dopachrome decarboxylase-like protein	yes	no	0	0	0	By matching		By MS/MS	2	0		2	1		1	13.409	13.473	2	0.034196	3505	S10256_27_Pretails_WT3_C53_200107	95.352	60.247	0.60095	0.63634	11.661	2	0	Median	0.60865	0.58598	NaN	1	0	Median	NaN	NaN	NaN	0	0	Median
SSVELPPYSGTVLCGTQAVDKLPDGQEYQR	1	Unmodified	3293.59	0.587421	2658	Q14694;Q14694-3;Q14694-2;H3BQC6	USP10	Ubiquitin carboxyl-terminal hydrolase 10	yes	no	0	0	0	By MS/MS			1	0	1		1			101.68	97.543	3	6.9e-05	50623	S10257_28_TAILS_WT1_C51_200107	63.901	34.337	0.58726	0.63642	NaN	1	1	Median	0.58726	0.63642	NaN	1	1	Median	NaN	NaN	NaN	0	0	Median
ELEKAESQDLR	1	Unmodified	1316.66	0.657209	2854	Q5UE93	PIK3R6	Phosphoinositide 3-kinase regulatory subunit 6	yes	yes	0	0	0	By MS/MS	By MS/MS	By MS/MS	1.75	0.433	1	3	2	1	1	26.563	26.222	3	0.012978	10492	S10257_28_TAILS_WT1_C51_200107	71.221	42.513	0.65016	0.63646	14.631	4	0	Median	0.55425	0.58224	6.5096	2	0	Median	0.68681	0.66443	NaN	1	0	Median
IQEKVDSIDDR	1	Unmodified	1316.66	0.657209	2485	Q01082;A0A087WUZ3;Q01082-2	SPTBN1	Spectrin beta chain, non-erythrocytic 1	no	no	0	0	0	By MS/MS	By MS/MS		1.5	0.5	2	2	2	2		26.967	26.085	2;3	0.00077912	10002	S10254_25_Pretails_WT1_C51_200107	118.77	63.414	0.6565	0.63646	15.482	4	2	Median	0.51293	0.54512	15.826	2	1	Median	0.69126	0.67595	2.4314	2	1	Median
KICYQEVSQCFGVLSSR	1	Unmodified	2059.98	0.98193	2742	Q16531;F5GY55	DDB1	DNA damage-binding protein 1	yes	no	0	0	0			By MS/MS	2	0		1			1	78.731	78.56	3	5.04e-06	31455	S10256_27_Pretails_WT3_C53_200107	120.9	93.183	0.55758	0.63717	NaN	1	1	Median	NaN	NaN	NaN	0	0	Median	NaN	NaN	NaN	0	0	Median
LYPWGVVEVENPEHNDFLKLR	1	Unmodified	2553.3	0.301608	2675	Q15019;B5MCX3;Q15019-3;Q15019-2;H7C2Y0	SEPTIN2	Septin-2	yes	no	0	0	0	By MS/MS	By MS/MS	By MS/MS	2	0		3	1	1	1	106.35	106.28	4	2.85e-05	49583	S10255_26_Pretails_WT2_C52_200107	84.829	70.369	0.58886	0.63793	18.729	3	1	Median	0.58886	0.56758	NaN	1	0	Median	0.78901	0.81895	NaN	1	0	Median
STINPSKASTNPDR	1	Unmodified	1486.74	0.737584	2618	Q13823	GNL2	Nucleolar GTP-binding protein 2	yes	yes	0	0	0	By MS/MS	By MS/MS	By MS/MS	1.6	0.49	2	3	2	1	2	15.371	15.355	3	0.00043254	5700	S10259_30_TAILS_WT3_C53_200107	97.69	58.542	0.58378	0.638	15.878	5	3	Median	0.64831	0.69455	25.4	2	1	Median	0.5563	0.57844	NaN	1	1	Median
NNQGTVNWSVDDIVKGINSSNVENQLQATQAAR	1	Unmodified	3569.75	0.745864	2296	P52292;J3QLL0;J3KS65	KPNA2	Importin subunit alpha-1	yes	no	0	0	0			By MS/MS	2	0		1			1	111.71	111.74	3	1.74e-14	45027	S10256_27_Pretails_WT3_C53_200107	106.66	84.418	0.57646	0.63823	NaN	1	1	Median	NaN	NaN	NaN	0	0	Median	NaN	NaN	NaN	0	0	Median
EDSGSGMKAELPPGPGAVGR	1	Unmodified	1910.92	0.915625	3761	Q9UI10-3;Q9UI10;F8W8L6	EIF2B4	Translation initiation factor eIF-2B subunit delta	yes	no	0	0	0	By MS/MS		By MS/MS	1	0	2		1		1	57.656	55.181	3	0.01601	28178	S10259_30_TAILS_WT3_C53_200107	51.798	12.169	0.54862	0.63826	NaN	1	0	Median	0.54862	0.63826	NaN	1	0	Median	NaN	NaN	NaN	0	0	Median
PAGVSPLSLSTEARR	0	Acetyl (N-term)	1581.85	0.847469	1480	M0QX46;Q6UUV9-3;Q6UUV9;Q6UUV9-2;M0QXN6	CRTC1	CREB-regulated transcription coactivator 1	yes	no	1	0	1	By matching		By MS/MS	1	0	2		1		1	11.629	11.477	4	0.060734	3284	S10259_30_TAILS_WT3_C53_200107	34.515	17.945	0.60217	0.63866	15.259	2	0	Median	0.6202	0.71142	NaN	1	0	Median	NaN	NaN	NaN	0	0	Median
KESLDVYELDAKQGR	2	Unmodified	1749.89	0.889728	348	A0A1B0GV06;A0A1B0GTP7;A0A1B0GUE3;A0A1B0GUG1;A0A1B0GUW4;E7EMM4;A0A1B0GW68;A0A1B0GUA4;A0A1B0GTM3;A0A1B0GTZ5;A0A1B0GUH5;Q13510-3;Q13510;Q13510-2	ASAH1	Acid ceramidase;Acid ceramidase subunit alpha;Acid ceramidase subunit beta	yes	no	0	0	0	By MS/MS	By MS/MS		2	0		2	1	1		46.405	46.429	3	0.020918	20072	S10254_25_Pretails_WT1_C51_200107	54.812	21.505	0.61719	0.63888	0.55884	2	0	Median	0.63049	0.6414	NaN	1	0	Median	0.60418	0.63636	NaN	1	0	Median
KLPAIALDLLR	1	Unmodified	1221.78	0.780893	3384	Q9BQG0;Q9BQG0-2;I3L1L3	MYBBP1A	Myb-binding protein 1A	yes	no	0	0	0	By MS/MS			2	0		1	1			94.963	94.963	3	0.003969	45300	S10254_25_Pretails_WT1_C51_200107	80.69	59.318	0.63506	0.63893	NaN	1	1	Median	0.63506	0.63893	NaN	1	1	Median	NaN	NaN	NaN	0	0	Median
EKEKEKELR	3	Unmodified	1187.65	0.651001	1606	O43143	DHX15	Pre-mRNA-splicing factor ATP-dependent RNA helicase DHX15	yes	yes	0	0	0		By MS/MS	By MS/MS	2	0		2		1	1	10.214	10.501	3	0.017392	2043	S10256_27_Pretails_WT3_C53_200107	74.376	17.46	0.58971	0.63926	15.325	2	0	Median	NaN	NaN	NaN	0	0	Median	0.66355	0.71242	NaN	1	0	Median
VKPYLPQICGTVLWR	1	Unmodified	1829	0.00219561	1712	O75533	SF3B1	Splicing factor 3B subunit 1	yes	yes	0	0	0	By MS/MS	By MS/MS		2	0		2	1	1		96.394	96.318	3	0.0012838	46002	S10254_25_Pretails_WT1_C51_200107	82.651	55.87	0.62016	0.63951	49.079	2	0	Median	0.44609	0.45199	NaN	1	0	Median	0.86216	0.90483	NaN	1	0	Median
ISAEDAMKHPFFLSLGER	1	Unmodified	2047.02	0.0196962	115	A0A087WZU2;Q00536;Q00536-3;Q00536-2;H0YAZ9;H0YC36;H0YC60	CDK16	Cyclin-dependent kinase 16	yes	no	0	0	0	By MS/MS			1	0	1		1			90.49	86.45	3	0.087564	45003	S10257_28_TAILS_WT1_C51_200107	27.652	1.2879	0.54536	0.64	NaN	1	1	Median	0.54536	0.64	NaN	1	1	Median	NaN	NaN	NaN	0	0	Median
DEQSEEKKKQLVR	3	Unmodified	1615.85	0.852948	2126	P35579;P35579-2	MYH9	Myosin-9	yes	no	0	0	0	By MS/MS	By MS/MS	By MS/MS	1.43	0.495	8	6	6	5	3	11.164	11.129	2;3;4	0.00017199	3274	S10257_28_TAILS_WT1_C51_200107	117.03	86.546	0.67036	0.64047	24.111	12	0	Median	0.54557	0.58158	34.784	5	0	Median	0.80454	0.8153	15.393	4	0	Median
DVAEQLEKIYGSDR	1	Unmodified	1621.79	0.794765	1665	Q5QPK2;O60762;Q5QPJ9;H0Y368	DPM1	Dolichol-phosphate mannosyltransferase subunit 1	yes	no	0	0	0	By MS/MS		By MS/MS	1.67	0.471	1	2	2		1	88.801	86.696	3	0.00043096	34419	S10256_27_Pretails_WT3_C53_200107	105.03	78.317	0.55972	0.6412	9.5693	2	0	Median	0.59092	0.68608	NaN	1	0	Median	NaN	NaN	NaN	0	0	Median
DLMTDLKSEISGDLAR	1	Unmodified	1762.88	0.877114	1857;787	E5RK69;P08133;P08133-2	ANXA6	Annexin;Annexin A6	no	no	0	0	0	By MS/MS	By MS/MS	By MS/MS	2	0		3	1	1	1	119.66	119.69	3	5.16e-05	55458	S10255_26_Pretails_WT2_C52_200107	113.65	80.45	0.61632	0.64184	5.243	3	0	Median	0.69799	0.70119	NaN	1	0	Median	0.61632	0.63891	NaN	1	0	Median
VKATPMPSR	1	Unmodified	985.538	0.537886	2052;2053	P27816;E7EVA0;P27816-2;P27816-6;P27816-4;B5MEG9;P27816-5;H7C4C5;H0Y2V1;F8W9U4	MAP4	Microtubule-associated protein 4;Microtubule-associated protein	no	no	0	0	0	By MS/MS			2	0		1	1			13.878	13.878	2	0.075478	4079	S10254_25_Pretails_WT1_C51_200107	76.064	31.617	0.64175	0.64197	NaN	1	0	Median	0.64175	0.64197	NaN	1	0	Median	NaN	NaN	NaN	0	0	Median
EILETLIKGLQR	1	Unmodified	1411.84	0.839865	2518	Q06210-2;Q06210	GFPT1	Glutamine--fructose-6-phosphate aminotransferase [isomerizing] 1	yes	no	0	0	0	By MS/MS	By MS/MS	By MS/MS	2	0		3	1	1	1	101.26	101.15	3	5.08e-05	40822	S10256_27_Pretails_WT3_C53_200107	121.61	95.49	0.59821	0.64301	9.6442	2	1	Median	NaN	NaN	NaN	0	0	Median	0.58803	0.60062	NaN	1	1	Median
LNQPQPDFTKNR	1	Unmodified	1456.74	0.742276	1423	K7EIG7;O94832	MYO1D	Unconventional myosin-Id	yes	no	0	0	0	By MS/MS		By MS/MS	1.5	0.5	1	1	1		1	33.854	32.947	3	0.046139	11676	S10256_27_Pretails_WT3_C53_200107	51.727	51.727	0.54604	0.64342	56.829	2	1	Median	0.81706	0.96164	NaN	1	1	Median	NaN	NaN	NaN	0	0	Median
ASHEEVEGLVEKIR	1	Unmodified	1594.83	0.831485	2531	Q08380	LGALS3BP	Galectin-3-binding protein	yes	yes	0	0	0		By MS/MS		2	0		1		1		52.298	52.247	4	0.0085172	23044	S10255_26_Pretails_WT2_C52_200107	67.997	39.094	0.64858	0.64376	NaN	1	1	Median	NaN	NaN	NaN	0	0	Median	0.64858	0.64376	NaN	1	1	Median
TVGVSKKK	3	Unmodified	845.533	0.533452	2393	P62269;J3JS69	RPS18	40S ribosomal protein S18	yes	no	0	0	0		By MS/MS		2	0		1		1		7.8107	8.1577	2	0.070476	1750	S10255_26_Pretails_WT2_C52_200107	70.525	70.525	0.59292	0.64398	NaN	1	1	Median	NaN	NaN	NaN	0	0	Median	0.59292	0.64398	NaN	1	1	Median
TNEKVELQELNDR	1	Unmodified	1586.79	0.790014	1866	P08670;B0YJC4;A0A1B0GTT5;P17661	VIM;DES	Vimentin;Desmin	yes	no	0	0	0	By MS/MS	By MS/MS	By MS/MS	1.47	0.499	10	9	8	5	6	43.271	41.846	2;3	1.03e-50	19229	S10257_28_TAILS_WT1_C51_200107	218.5	167.22	0.64389	0.64429	6.7696	16	2	Median	0.63533	0.64786	7.8275	6	2	Median	0.63489	0.63941	8.9403	5	0	Median
LASTSDIEEKENR	1	Unmodified	1490.72	0.721266	1572	O14974-5;O14974-4;O14974-3;O14974-2;O14974;H0YHI8;F8VZN8;H0YIS4	PPP1R12A	Protein phosphatase 1 regulatory subunit 12A	yes	no	0	0	0			By MS/MS	2	0		1			1	24.506	24.534	3	0.019515	8238	S10256_27_Pretails_WT3_C53_200107	86.772	49.925	0.53496	0.64537	NaN	1	0	Median	NaN	NaN	NaN	0	0	Median	NaN	NaN	NaN	0	0	Median
VKVEPAVDTSR	1	Unmodified	1199.65	0.651001	1696;1697	O75369-2;O75369-9;O75369;E7EN95;O75369-7;O75369-6;O75369-3;O75369-5;O75369-4;O75369-8	FLNB	Filamin-B	no	no	0	0	0		By MS/MS	By MS/MS	2	0		2		1	1	23.532	23.78	2;3	0.054322	7807	S10256_27_Pretails_WT3_C53_200107	78.342	16.65	0.66951	0.6454	NaN	1	0	Median	NaN	NaN	NaN	0	0	Median	0.66951	0.6454	NaN	1	0	Median
NEKEQELDTLKR	2	Unmodified	1501.77	0.773635	1908	P11388;P11388-2;P11388-3;P11388-4	TOP2A	DNA topoisomerase 2-alpha	yes	no	0	0	0	By MS/MS	By MS/MS	By MS/MS	1.55	0.498	5	6	3	5	3	24.684	23.97	3;4	0.00034692	9427	S10257_28_TAILS_WT1_C51_200107	120.59	77.086	0.59325	0.64546	30.921	11	3	Median	0.60442	0.65559	32.037	3	1	Plateau	0.66544	0.66701	38.597	5	2	Median
AAESLTAIPEPASPQLLETPIHASQIQKVEPAGR	1	Unmodified	3548.88	0.883861	2652	Q14676-2;Q14676;Q14676-3	MDC1	Mediator of DNA damage checkpoint protein 1	yes	no	0	0	0	By MS/MS	By MS/MS	By MS/MS	1.6	0.49	2	3	2	1	2	98.18	96.686	4	9.79e-14	45860	S10254_25_Pretails_WT1_C51_200107	91.819	73.762	0.58993	0.64552	3.532	4	4	Median	0.58993	0.64755	5.9209	2	2	Median	0.65645	0.65244	NaN	1	1	Median
MVQSQKSSSPLSSTR	1	Unmodified	1621.81	0.809369	1745	O94919	ENDOD1	Endonuclease domain-containing 1 protein	yes	yes	0	0	0			By MS/MS	2	0		1			1	18.735	18.862	3	0.00068496	5882	S10256_27_Pretails_WT3_C53_200107	91.845	54.832	0.56974	0.64586	NaN	1	1	Median	NaN	NaN	NaN	0	0	Median	NaN	NaN	NaN	0	0	Median
MQNNSSPSISPNTSFTSDGSPSPLGGIKR	1	Unmodified	2962.41	0.409063	3493	Q9H0D6-2;Q9H0D6	XRN2	5'-3' exoribonuclease 2	yes	no	0	0	0			By MS/MS	2	0		1			1	75.806	75.635	3	1.55e-76	30159	S10256_27_Pretails_WT3_C53_200107	203.79	184.39	0.56398	0.64607	NaN	1	0	Median	NaN	NaN	NaN	0	0	Median	NaN	NaN	NaN	0	0	Median
KKKYIEIR	3	Unmodified	1076.67	0.670614	2458	P78527;P78527-2	PRKDC	DNA-dependent protein kinase catalytic subunit	yes	no	0	0	0	By MS/MS			2	0		1	1			11.608	11.608	3	0.062057	2678	S10254_25_Pretails_WT1_C51_200107	45.972	25.975	0.66621	0.64668	NaN	1	1	Median	0.66621	0.64668	NaN	1	1	Median	NaN	NaN	NaN	0	0	Median
VVKAASGALR	1	Unmodified	970.592	0.592364	1663	O60716-5;O60716-3;C9JZR2;O60716-8;O60716-7;O60716-2;O60716;O60716-6;O60716-4;O60716-21;O60716-19;O60716-13;O60716-11;O60716-24;O60716-23;O60716-16;O60716-18;O60716-15;O60716-17;O60716-10;O60716-9;O60716-22;O60716-20;O60716-14;O60716-12;O60716-29;O60716-27;O60716-32;O60716-31;O60716-26;O60716-25;O60716-30;O60716-28	CTNND1	Catenin delta-1	yes	no	0	0	0	By matching	By matching	By MS/MS	2	0		3	1	1	1	12.661	12.852	2	0.082146	3192	S10256_27_Pretails_WT3_C53_200107	70.908	43.778	0.61637	0.64681	5.8399	3	0	Median	0.70159	0.71291	NaN	1	0	Median	0.61637	0.64681	NaN	1	0	Median
IHLMPSMNPDGYEKSQEGDSISVIGR	1	Unmodified	2859.35	0.353128	1731	O75976;O75976-2	CPD	Carboxypeptidase D	yes	no	0	0	0			By MS/MS	2	0		1			1	81.763	81.593	4	0.027347	32748	S10256_27_Pretails_WT3_C53_200107	39.767	13.35	0.56917	0.64724	NaN	1	1	Median	NaN	NaN	NaN	0	0	Median	NaN	NaN	NaN	0	0	Median
EKAEGDVAALNR	1	Unmodified	1271.65	0.646978	2438	P67936	TPM4	Tropomyosin alpha-4 chain	yes	yes	0	0	0	By MS/MS	By MS/MS	By MS/MS	1.5	0.5	6	6	4	4	4	24.253	23.502	2;3	2.14e-34	8543	S10255_26_Pretails_WT2_C52_200107	211.37	131.15	0.64538	0.64761	6.5601	12	0	Median	0.67033	0.68211	7.1115	4	0	Median	0.65481	0.65843	6.0849	4	0	Median
QQKAPQEVEEDDGR	1	Unmodified	1627.74	0.743792	3907	Q9Y6A5;H0Y8F2	TACC3	Transforming acidic coiled-coil-containing protein 3	yes	no	0	0	0	By MS/MS	By MS/MS		2	0		2	1	1		15.138	15.261	3	0.012934	4656	S10254_25_Pretails_WT1_C51_200107	64.65	27.637	0.6535	0.64764	2.1894	2	2	Median	0.64676	0.63769	NaN	1	1	Median	0.66031	0.65775	NaN	1	1	Median
DLLQNLLKCNPVQR	1	Unmodified	1709.92	0.924674	2479	Q00535;Q00535-2	CDK5	Cyclin-dependent-like kinase 5	yes	no	0	0	0	By MS/MS	By MS/MS		2	0		2	1	1		104.18	104.11	3	0.067956	48691	S10255_26_Pretails_WT2_C52_200107	42.789	23.956	0.62771	0.64771	29.306	2	2	Median	0.76339	0.79685	NaN	1	1	Median	0.51614	0.52648	NaN	1	1	Median
HSNLMLEELDKAQEDILKHQASISELKR	3	Unmodified	3274.7	0.697975	1622;931	E9PMV8;H0Y5B0;O43491	EPB41L2	Band 4.1-like protein 2	no	no	0	0	0			By MS/MS	2	0		1			1	92.495	92.424	6	0.028038	37205	S10256_27_Pretails_WT3_C53_200107	40.519	20.064	0.59571	0.64901	NaN	1	1	Median	NaN	NaN	NaN	0	0	Median	NaN	NaN	NaN	0	0	Median
LTAKEAMEHPYFYPVVKEQSQPCADNAVLSSGLTAAR	2	Unmodified	4077.99	0.992836	1984	P19784;H3BSA1;H3BV19	CSNK2A2	Casein kinase II subunit alpha'	yes	no	0	0	0			By MS/MS	2	0		1			1	88.954	88.883	5	0.030591	35753	S10256_27_Pretails_WT3_C53_200107	28.45	16.574	0.574	0.64905	NaN	1	0	Median	NaN	NaN	NaN	0	0	Median	NaN	NaN	NaN	0	0	Median
FVDLYGAQKIVDR	1	Unmodified	1522.81	0.814378	2168	P40939;H0YFD6	HADHA	Trifunctional enzyme subunit alpha, mitochondrial;Long-chain enoyl-CoA hydratase;Long chain 3-hydroxyacyl-CoA dehydrogenase	yes	no	0	0	0	By MS/MS	By MS/MS	By MS/MS	1.5	0.5	3	3	2	2	2	77.52	76.156	3	0.0038259	35148	S10254_25_Pretails_WT1_C51_200107	74.46	53.159	0.64081	0.64962	5.7729	4	0	Median	0.63321	0.62875	NaN	1	0	Median	0.65794	0.68876	3.6539	2	0	Median
KDPSLPAASSSSSSSKR	2	Unmodified	1690.85	0.848591	2495	Q01831;Q01831-2	XPC	DNA repair protein complementing XP-C cells	yes	no	0	0	0	By MS/MS	By MS/MS	By MS/MS	1.4	0.49	3	2	1	2	2	13.671	13.677	3	0.00027976	4677	S10257_28_TAILS_WT1_C51_200107	84.859	63.545	0.58589	0.64972	111.27	4	2	Median	0.65589	0.75151	NaN	1	0	Median	0.52337	0.56172	NaN	1	1	Median
EEKVKETQEDKLEGGAAKR	4	Unmodified	2144.11	0.107325	1622	O43491;E9PHY5;E9PK52;O43491-4;E9PII3;O43491-2;O43491-3	EPB41L2	Band 4.1-like protein 2	yes	no	0	0	0	By MS/MS			1	0	1		1			14.892	14.748	4	0.042731	5171	S10257_28_TAILS_WT1_C51_200107	42.78	24.485	0.58543	0.6499	NaN	1	1	Median	0.58543	0.6499	NaN	1	1	Median	NaN	NaN	NaN	0	0	Median
TENAQKAGHFDKEIVPVLVSTR	2	Unmodified	2438.29	0.291772	3447	Q9BWD1;Q9BWD1-2	ACAT2	Acetyl-CoA acetyltransferase, cytosolic	yes	no	0	0	0	By MS/MS			1	0	1		1			67.349	64.608	4	0.02632	32625	S10257_28_TAILS_WT1_C51_200107	42.908	17.104	0.56742	0.64997	NaN	1	1	Median	0.56742	0.64997	NaN	1	1	Median	NaN	NaN	NaN	0	0	Median
EPFLLSGGDDGALKIWDLR	1	Unmodified	2101.08	0.0844049	3379	Q9BQ67	GRWD1	Glutamate-rich WD repeat-containing protein 1	yes	yes	0	0	0			By MS/MS	2	0		1			1	121.04	121.07	3	0.058419	49021	S10256_27_Pretails_WT3_C53_200107	38.219	16.191	0.57876	0.65025	NaN	1	1	Median	NaN	NaN	NaN	0	0	Median	NaN	NaN	NaN	0	0	Median
NLWEKQSVDKVTSPTKV	3	Unmodified	1958.05	0.0472911	840	E7EX44;Q05682-5;Q05682-4;Q05682-3;Q05682-6;Q05682-2;Q05682	CALD1	Caldesmon	yes	no	0	0	0			By MS/MS	2	0		1			1	54.099	53.83	3	0.0034675	20737	S10256_27_Pretails_WT3_C53_200107	70.47	54.537	0.55798	0.65134	NaN	1	1	Median	NaN	NaN	NaN	0	0	Median	NaN	NaN	NaN	0	0	Median
DQEKLSLMYAR	1	Unmodified	1352.68	0.675836	2458	P78527;P78527-2	PRKDC	DNA-dependent protein kinase catalytic subunit	yes	no	0	0	0			By MS/MS	2	0		1			1	57.332	57.062	3	0.015915	22082	S10256_27_Pretails_WT3_C53_200107	66.267	45.43	0.54568	0.65204	NaN	1	1	Median	NaN	NaN	NaN	0	0	Median	NaN	NaN	NaN	0	0	Median
DNSTMGYMMAKKHLEINPDHPIVETLR	2	Unmodified	3139.53	0.525295	1859	P08238	HSP90AB1	Heat shock protein HSP 90-beta	yes	yes	0	0	0			By MS/MS	2	0		1			1	78.505	78.334	4	0.00025775	31321	S10256_27_Pretails_WT3_C53_200107	63.462	51.148	0.57577	0.65234	NaN	1	1	Median	NaN	NaN	NaN	0	0	Median	NaN	NaN	NaN	0	0	Median
SKLGESQTLQQFSR	1	Unmodified	1607.83	0.826734	2617	Q13813;Q13813-2;A0A0D9SF54;A0A0D9SGF6;Q13813-3	SPTAN1	Spectrin alpha chain, non-erythrocytic 1	yes	no	0	0	0			By MS/MS	2	0		1			1	45.037	44.966	3	0.0027112	16822	S10256_27_Pretails_WT3_C53_200107	75.02	51.552	0.5595	0.65262	NaN	1	0	Median	NaN	NaN	NaN	0	0	Median	NaN	NaN	NaN	0	0	Median
EASRPPEEPSAPSPTLPAQFKQR	1	Unmodified	2519.28	0.27685	248	A0A0C4DFX9;H0Y3X6;Q9H3P2;Q9H3P2-7	NELFA	Negative elongation factor A	yes	no	0	0	1			By MS/MS	2	0		1			1	57.648	57.378	4	0.00011931	22274	S10256_27_Pretails_WT3_C53_200107	81.357	66.194	0.56026	0.65269	NaN	1	1	Median	NaN	NaN	NaN	0	0	Median	NaN	NaN	NaN	0	0	Median
LPGLAKQPSFR	1	Unmodified	1212.7	0.697892	1891	X6R5C5;X6R8A1;P10619-2;P10619;U3KQF1;U3KQ41;U3KQU6	CTSA	Carboxypeptidase;Lysosomal protective protein;Lysosomal protective protein 32 kDa chain;Lysosomal protective protein 20 kDa chain	yes	no	0	0	0	By MS/MS	By MS/MS	By MS/MS	1.6	0.49	2	3	2	1	2	50.868	49.874	3	0.0019276	18797	S10256_27_Pretails_WT3_C53_200107	89.171	58.484	0.62662	0.65278	5.4229	5	2	Median	0.59641	0.65074	7.4828	2	1	Median	0.62662	0.64071	NaN	1	0	Median
MPSLPSYKVGDKIATR	2	Unmodified	1761.94	0.94474	231	A0A0B4J1R6;P29401;P29401-2	TKT	Transketolase	yes	no	0	0	0	By MS/MS	By MS/MS	By MS/MS	1.5	0.5	6	6	3	5	4	65.565	63.765	3;4	0.00032571	26970	S10254_25_Pretails_WT1_C51_200107	100.4	100.4	0.64418	0.65289	14.269	12	4	Median	0.63985	0.66036	5.9581	3	1	Median	0.66041	0.65313	21.589	5	2	Median
IVEEANKAFEYNMQIFNELDQAGSTLAR	1	Unmodified	3200.54	0.544828	2085	P30519;I3L1Y2;A0A087WT44;P30519-2	HMOX2	Heme oxygenase 2	yes	no	0	0	0	By MS/MS		By MS/MS	2	0		2	1		1	122.37	122.38	3	6.14e-22	58192	S10254_25_Pretails_WT1_C51_200107	125.83	104.06	0.59599	0.65368	22.915	2	0	Median	0.74433	0.76866	NaN	1	0	Median	NaN	NaN	NaN	0	0	Median
KLVIIESDLER	1	Unmodified	1313.76	0.755466	544	F5H7S3;H7BYY1;B7Z596;P09493-2;H0YK48;P09493-5;P09493-8;P09493-4;P09493-3;P09493-10;H0YKX5;H0YNC7;H0YL52;Q6ZN40;P09493-9;P09493-7;P09493-6;P09493;H0YK20;H0YL42	TPM1	Tropomyosin alpha-1 chain	yes	no	0	0	0	By MS/MS	By MS/MS	By MS/MS	1.5	0.5	5	5	4	1	5	60.979	59.796	2;3	2.02e-07	26732	S10255_26_Pretails_WT2_C52_200107	137.01	116.7	0.64553	0.65453	7.3898	7	1	Median	0.69657	0.6706	4.524	3	0	Plateau	0.64553	0.61868	NaN	1	0	Median
QVQSLTCEVDALKGTNESLER	1	Unmodified	2376.16	0.159103	1866	P08670;B0YJC4;B0YJC5	VIM	Vimentin	yes	no	0	0	0	By MS/MS	By MS/MS	By MS/MS	1.56	0.497	4	5	4	3	2	81.351	79.906	2;3	1.15e-195	36669	S10254_25_Pretails_WT1_C51_200107	299.17	272.46	0.65618	0.6548	12.538	7	0	Median	0.68552	0.6655	16.325	3	0	Median	0.63749	0.64038	5.9082	2	0	Median
DLKPQNLLINER	1	Unmodified	1451.81	0.809627	115	A0A087WZU2;Q00536;Q00536-3;Q00536-2;H0YAZ9;E5RGN0;Q07002;Q07002-2;Q07002-3	CDK16;CDK18	Cyclin-dependent kinase 16;Cyclin-dependent kinase 18	yes	no	0	0	0	By MS/MS			1	0	1		1			71.261	68.52	3	0.00021447	34839	S10257_28_TAILS_WT1_C51_200107	110.98	66.413	0.55349	0.65501	NaN	1	0	Median	0.55349	0.65501	NaN	1	0	Median	NaN	NaN	NaN	0	0	Median
ELIKVLEEANQAINPKLMQLVDHR	2	Unmodified	2800.53	0.526934	380	A0A1X7SBZ2;A0A1W2PQ51;Q92841;Q92841-1;Q92841-3;Q92841-2	DDX17	Probable ATP-dependent RNA helicase DDX17	yes	no	0	0	0			By MS/MS	2	0		1			1	112.73	112.76	4	1.65e-08	45534	S10256_27_Pretails_WT3_C53_200107	110.4	83.651	0.57284	0.6552	NaN	1	1	Median	NaN	NaN	NaN	0	0	Median	NaN	NaN	NaN	0	0	Median
YSVTGPGADQPPTGIFIINPISGQLSVTKPLDR	1	Unmodified	3437.82	0.81947	1979	P19022-2;P19022;C9J8J8	CDH2	Cadherin-2	yes	no	0	0	0	By MS/MS			2	0		1	1			121.52	121.52	3	0.0012087	57713	S10254_25_Pretails_WT1_C51_200107	48.947	15.34	0.62809	0.65556	NaN	1	1	Median	0.62809	0.65556	NaN	1	1	Median	NaN	NaN	NaN	0	0	Median
VLDPFTIKPLDR	1	Unmodified	1412.8	0.802751	231	A0A0B4J1R6;P29401;P29401-2	TKT	Transketolase	yes	no	0	0	0	By MS/MS		By MS/MS	1.67	0.471	1	2	2		1	89.58	88.176	3	3.88e-06	34943	S10256_27_Pretails_WT3_C53_200107	130.56	108.91	0.55787	0.65563	8.7119	3	0	Median	0.62819	0.68739	6.6899	2	0	Median	NaN	NaN	NaN	0	0	Median
MSKSESPKEPEQLR	2	Acetyl (N-term)	1686.82	0.824685	1876	P09651;F8W6I7;P09651-2;P09651-3;F8W646;F8VTQ5	HNRNPA1	Heterogeneous nuclear ribonucleoprotein A1;Heterogeneous nuclear ribonucleoprotein A1, N-terminally processed	yes	no	1	0	0	By MS/MS			1.5	0.5	1	1	2			36.824	35.653	3	0.059967	16049	S10257_28_TAILS_WT1_C51_200107	65.295	31.507	0.59638	0.6557	13.222	2	1	Median	0.59638	0.6557	13.222	2	1	Median	NaN	NaN	NaN	0	0	Median
EDLSAQPVQTKFPAYER	1	Unmodified	1977.98	0.979605	123	A0A087X0K9;G5E9E7;G3V1L9;Q07157-2;Q07157	TJP1	Tight junction protein ZO-1	yes	no	0	0	0	By MS/MS	By MS/MS	By MS/MS	2	0		3	1	1	1	64.107	63.967	3	8.83e-08	25051	S10256_27_Pretails_WT3_C53_200107	126.07	110.25	0.63891	0.65645	24.98	3	1	Plateau	0.63891	0.65645	NaN	1	0	Median	0.44113	0.46391	NaN	1	1	Median
LNQPGTPTR	0	Unmodified	982.52	0.519593	1133	G5E9C7;P36507;M0R1B6	MAP2K2	Dual specificity mitogen-activated protein kinase kinase 2	yes	no	0	0	0			By MS/MS	2	0		1			1	17.64	17.768	2	0.0664	5446	S10256_27_Pretails_WT3_C53_200107	78.516	33.435	0.56376	0.65742	NaN	1	0	Median	NaN	NaN	NaN	0	0	Median	NaN	NaN	NaN	0	0	Median
RPELEDSTLR	0	Unmodified	1214.63	0.625515	2691	Q15149-2;Q15149-7;Q15149-8;Q15149-9;Q15149-5;Q15149-4;Q15149-6;Q15149-3;Q15149;E9PMV1	PLEC	Plectin	yes	no	0	0	1	By MS/MS		By MS/MS	1.67	0.471	1	2	1		2	29.399	28.738	2	0.0022166	9939	S10256_27_Pretails_WT3_C53_200107	122.94	53.312	0.69133	0.65757	NaN	1	0	Median	NaN	NaN	NaN	0	0	Median	NaN	NaN	NaN	0	0	Median
AEEITIPADVTPEKVPTHIVDYSEAEQTDEELR	1	Unmodified	3723.8	0.80031	1282	H3BUX4;H3BST5;I3L2C6;Q8IXI1	RHOT2	Mitochondrial Rho GTPase 2	yes	no	0	0	0		By MS/MS		2	0		1		1		96.965	96.814	4	5.82e-08	45203	S10255_26_Pretails_WT2_C52_200107	76.711	67.235	0.62875	0.65761	NaN	1	1	Median	NaN	NaN	NaN	0	0	Median	0.62875	0.65761	NaN	1	1	Median
VMPAQLKVLTMPETCR	1	Unmodified	1872.96	0.962381	71	A0A087WW66;Q99460-2;Q99460	PSMD1	26S proteasome non-ATPase regulatory subunit 1	yes	no	0	0	0			By MS/MS	2	0		1			1	79.463	79.293	3	0.00082876	31759	S10256_27_Pretails_WT3_C53_200107	82.578	53.998	0.56699	0.65832	NaN	1	0	Median	NaN	NaN	NaN	0	0	Median	NaN	NaN	NaN	0	0	Median
AGNKGYAYTFITEDQAR	1	Unmodified	1903.91	0.906441	252	A0A0C4DG89;Q7L014	DDX46	Probable ATP-dependent RNA helicase DDX46	yes	no	0	0	0			By MS/MS	2	0		1			1	61.739	61.469	3	0.00064208	24084	S10256_27_Pretails_WT3_C53_200107	87.388	71.544	0.56175	0.65848	NaN	1	1	Median	NaN	NaN	NaN	0	0	Median	NaN	NaN	NaN	0	0	Median
IQKELADITLDPPPNCSAGPKGDNIYEWR	2	Unmodified	3296.61	0.613576	540	C9J2P0;H7C061;B7Z306;P51965-2;P51965	UBE2E1	Ubiquitin-conjugating enzyme E2 E1	yes	no	0	0	0			By MS/MS	2	0		1			1	89.086	89.015	4	7.36e-06	35743	S10256_27_Pretails_WT3_C53_200107	70.051	51.735	0.58513	0.65859	NaN	1	0	Median	NaN	NaN	NaN	0	0	Median	NaN	NaN	NaN	0	0	Median
KLNFNGEGEPEELMVDNWR	1	Unmodified	2276.05	0.0531811	1809	P00918	CA2	Carbonic anhydrase 2	yes	yes	0	0	0			By MS/MS	2	0		1			1	91.855	91.784	3	2.74e-05	36985	S10256_27_Pretails_WT3_C53_200107	92.39	92.39	0.57368	0.65861	NaN	1	0	Median	NaN	NaN	NaN	0	0	Median	NaN	NaN	NaN	0	0	Median
LKESVAPVLSVLTECAR	1	Unmodified	1871.02	0.0186335	3590	Q9NPQ8-4;Q9NPQ8;Q9NPQ8-3;H0YEN0;Q9NPQ8-2	RIC8A	Synembryn-A	yes	no	0	0	0			By MS/MS	2	0		1			1	92.04	91.969	3	0.00060955	37036	S10256_27_Pretails_WT3_C53_200107	88.19	51.177	0.59324	0.65861	NaN	1	1	Median	NaN	NaN	NaN	0	0	Median	NaN	NaN	NaN	0	0	Median
VVNLAVDKTGR	1	Unmodified	1170.67	0.672071	3816	Q9UNX4	WDR3	WD repeat-containing protein 3	yes	yes	0	0	0	By MS/MS	By matching	By MS/MS	2	0		3	1	1	1	30.64	30.698	3	0.0050677	11928	S10254_25_Pretails_WT1_C51_200107	100.88	74.129	0.65458	0.65868	22.66	3	0	Median	0.65458	0.65868	NaN	1	0	Median	0.53656	0.55088	NaN	1	0	Median
SEGEGKPQGEGKPASQAKPESQPR	3	Unmodified	2478.21	0.209893	3214	Q969E4	TCEAL3	Transcription elongation factor A protein-like 3	yes	yes	0	0	0	By MS/MS			1.5	0.5	1	1	2			11.336	11.265	4	2.89e-06	3300	S10257_28_TAILS_WT1_C51_200107	98.684	69.871	0.62012	0.65885	25.837	2	1	Median	0.62012	0.65885	25.837	2	1	Median	NaN	NaN	NaN	0	0	Median
SGPTWLPPKQPEPAR	1	Acetyl (N-term)	1701.88	0.883855	2723	Q15654;Q15654-3;Q15654-2	TRIP6	Thyroid receptor-interacting protein 6	yes	no	1	0	0		By MS/MS		1	0	1			1		75.937	71.603	2	0.015122	37720	S10258_29_TAILS_WT2_C52_200107	85.845	49.42	0.63278	0.65975	NaN	1	1	Median	NaN	NaN	NaN	0	0	Median	0.63278	0.65975	NaN	1	1	Median
QVNEMKNSMSETVR	1	Unmodified	1651.77	0.76579	2233	P49257	LMAN1	Protein ERGIC-53	yes	yes	0	0	0	By MS/MS	By MS/MS	By MS/MS	1.6	0.49	2	3	2	1	2	30.44	29.725	3	0.0010148	10182	S10256_27_Pretails_WT3_C53_200107	89.992	68.152	0.6859	0.66084	4.6872	5	1	Linear	0.62344	0.67426	4.7071	2	1	Median	0.62678	0.66084	NaN	1	0	Median
NTNSVPETAPAAIPETKR	1	Unmodified	1894.97	0.974854	2334	P55265-5;P55265;P55265-4;H0YCK3;P55265-3;P55265-2	ADAR	Double-stranded RNA-specific adenosine deaminase	yes	no	0	0	0	By MS/MS		By MS/MS	1	0	2		1		1	46.258	43.883	3	0.00017756	20156	S10257_28_TAILS_WT1_C51_200107	84.829	55.255	0.62073	0.66093	0.38793	2	1	Median	0.57139	0.65912	NaN	1	0	Median	NaN	NaN	NaN	0	0	Median
LGAGGGSPEKSPSAQELKEQGNR	2	Unmodified	2296.14	0.140751	3810	Q9UNE7;H3BS86	STUB1	E3 ubiquitin-protein ligase CHIP	yes	no	0	0	0	By MS/MS	By MS/MS	By MS/MS	1.5	0.5	3	3	2	2	2	29.98	28.995	4	0.0012638	10798	S10255_26_Pretails_WT2_C52_200107	56.708	38.546	0.65899	0.66119	10.271	6	1	Median	0.63614	0.67586	11.704	2	0	Median	0.679	0.70472	5.8748	2	0	Median
SGKPAELLKMFGIDR	2	Unmodified	1660.9	0.897062	231	A0A0B4J1R6;P29401;P29401-2	TKT	Transketolase	yes	no	0	0	0			By MS/MS	2	0		2			2	88.272	88.201	3;4	0.00011358	35385	S10256_27_Pretails_WT3_C53_200107	110.84	82.203	0.57203	0.66142	7.6587	2	0	Median	NaN	NaN	NaN	0	0	Median	NaN	NaN	NaN	0	0	Median
SSVKTPEPVVPTAPEPHPTTSTDQPVTPKLTSR	2	Unmodified	3480.81	0.810028	2652	Q14676-2;Q14676;Q14676-3	MDC1	Mediator of DNA damage checkpoint protein 1	yes	no	0	0	0			By MS/MS	2	0		1			1	61.072	60.803	5	0.00091085	23729	S10256_27_Pretails_WT3_C53_200107	51.659	36.955	0.5718	0.66155	NaN	1	1	Median	NaN	NaN	NaN	0	0	Median	NaN	NaN	NaN	0	0	Median
LGPASAADTGSEAKPGALAEGAAEPEPQR	1	Unmodified	2747.34	0.336216	3673	Q9NYB0	TERF2IP	Telomeric repeat-binding factor 2-interacting protein 1	yes	yes	0	0	0	By MS/MS	By MS/MS	By MS/MS	2	0		3	1	1	1	57.844	57.737	3	4.28e-27	25931	S10255_26_Pretails_WT2_C52_200107	140.31	128.74	0.58976	0.66174	32.153	3	1	Median	0.58182	0.59122	NaN	1	0	Median	1.0323	1.0823	NaN	1	0	Median
IAAEEKKKQDELKR	4	Unmodified	1684.95	0.947183	2343	P56385	ATP5I	ATP synthase subunit e, mitochondrial	yes	yes	0	0	0	By MS/MS		By MS/MS	1	0	5		3		2	11.17	11.044	3;4	4.5e-09	3007	S10257_28_TAILS_WT1_C51_200107	140.01	91.792	0.59796	0.66192	20.904	4	4	Median	0.58751	0.66192	16.077	2	2	Median	NaN	NaN	NaN	0	0	Median
QYAKDIGFIKLD	2	Unmodified	1409.76	0.755466	2394	P62273;A0A087WTT6	RPS29	40S ribosomal protein S29	yes	no	0	0	0	By MS/MS		By MS/MS	1.5	0.5	1	1	1		1	77.762	77.762	2;3	0.035445	45649	S10259_30_TAILS_WT3_C53_200107	69.864	34.186	0.66656	0.66234	NaN	1	1	Median	0.66656	0.66234	NaN	1	1	Median	NaN	NaN	NaN	0	0	Median
EEASTSLPTKPTQGASSASEPQEAPPKPAEDKKKD	5	Unmodified	3635.78	0.780244	1795	O96005;O96005-4;O96005-3	CLPTM1	Cleft lip and palate transmembrane protein 1	yes	no	0	0	0	By MS/MS	By MS/MS	By MS/MS	1.83	0.373	1	5	2	2	2	34.179	33.881	5;6	6.08e-09	13208	S10255_26_Pretails_WT2_C52_200107	71.556	52.315	0.63252	0.66239	10.802	6	6	Median	0.63968	0.66522	16.033	2	2	Median	0.65885	0.66239	1.5876	2	2	Median
KVEELQACVETAR	1	Unmodified	1531.77	0.766442	2668	Q14980-2;Q14980;A0A087WY61;Q14980-4;Q14980-3;F5H4J1;F5H6Y5	NUMA1	Nuclear mitotic apparatus protein 1	yes	no	0	0	0	By MS/MS			1	0	2		2			39.791	37.45	3	0.0089409	16748	S10257_28_TAILS_WT1_C51_200107	84.753	48.433	0.57487	0.66249	NaN	1	1	Median	0.57487	0.66249	NaN	1	1	Median	NaN	NaN	NaN	0	0	Median
KIKPKNSKQAER	4	Unmodified	1425.84	0.841596	1940	P14678-2;P14678;P14678-3	SNRPB	Small nuclear ribonucleoprotein-associated proteins B and B'	yes	no	0	0	0	By MS/MS			1	0	1		1			9.2091	8.9657	3	0.066069	2463	S10257_28_TAILS_WT1_C51_200107	45.879	12.654	0.60502	0.6634	NaN	1	1	Median	0.60502	0.6634	NaN	1	1	Median	NaN	NaN	NaN	0	0	Median
KLSSAMSAAKAICDHVR	2	Unmodified	1843.94	0.939672	569	B9A041;B8ZZ51;P40925-2;P40925;P40925-3	MDH1	Malate dehydrogenase, cytoplasmic	yes	no	0	0	0	By MS/MS	By MS/MS		2	0		2	1	1		47.426	47.45	4	4.24e-05	20648	S10254_25_Pretails_WT1_C51_200107	106.35	75.811	0.66767	0.66348	12.596	2	1	Median	0.74461	0.72528	NaN	1	0	Median	0.59868	0.60694	NaN	1	1	Median
LKQIKEFHR	2	Unmodified	1197.7	0.698226	2551	Q12874	SF3A3	Splicing factor 3A subunit 3	yes	yes	0	0	0			By MS/MS	2	0		1			1	12.633	12.86	3	0.029323	3179	S10256_27_Pretails_WT3_C53_200107	68.016	32.364	0.58443	0.66413	NaN	1	0	Median	NaN	NaN	NaN	0	0	Median	NaN	NaN	NaN	0	0	Median
QQYESVAAKNLQEAEEWYKSKFADLSEAANR	3	Unmodified	3602.73	0.727754	1866	P08670;B0YJC4;B0YJC5	VIM	Vimentin	yes	no	0	0	0	By MS/MS	By MS/MS	By MS/MS	2	0		8	3	3	2	114.34	114.33	4;5	8.55e-05	46295	S10256_27_Pretails_WT3_C53_200107	59.691	30.037	0.67091	0.66427	18.474	8	0	Median	0.70638	0.66166	2.4218	3	0	Plateau	0.88841	0.94765	20.286	3	0	Median
ELAFQISKEYER	1	Unmodified	1511.76	0.762008	2619;1524	O00148;K7EQN7;O00148-3;O00148-2;A0A140T9L4;A0A140T973;A0A140T9K1;A0A140T996;F6QYI9;A0A0G2JJL7;K7EPJ3;A0A140T9K2;A0A0D9SEM9;A0A140T9N3;Q13838;Q13838-2;Q5STU3;A0A0G2JJZ9;A0A140T9X3;F6S4E6;A0A0A0MT12;F6TRA5;F6WLT2;F6R6M7	DDX39A;DDX39B	ATP-dependent RNA helicase DDX39A;Spliceosome RNA helicase DDX39B	no	no	0	0	0	By MS/MS			2	0		1	1			62.728	62.728	3	0.018219	28788	S10254_25_Pretails_WT1_C51_200107	62.408	39.181	0.6578	0.66455	NaN	1	0	Median	0.6578	0.66455	NaN	1	0	Median	NaN	NaN	NaN	0	0	Median
ASEESVAQLEEEKR	1	Unmodified	1603.77	0.768944	2903	Q6P597-2;Q6P597;K7ENJ3;K7EL76;Q6P597-3;K7ELP9	KLC3	Kinesin light chain 3	yes	no	0	0	0	By MS/MS			1	0	1		1			38.393	36.052	3	0.00054388	16035	S10257_28_TAILS_WT1_C51_200107	101.6	28.637	0.57596	0.66469	NaN	1	0	Median	0.57596	0.66469	NaN	1	0	Median	NaN	NaN	NaN	0	0	Median
LNPTWNHPDQDTEAGFKR	1	Unmodified	2125	0.997715	3564	Q9HB07;F8VR84	C12orf10	UPF0160 protein MYG1, mitochondrial	yes	no	0	0	0	By MS/MS		By matching	1.67	0.471	1	2	2		1	48.135	47.331	4	0.0015718	22731	S10257_28_TAILS_WT1_C51_200107	63.682	51.303	0.56454	0.66518	8.7066	3	0	Median	0.61645	0.67314	12.275	2	0	Median	NaN	NaN	NaN	0	0	Median
SEQFINLR	0	Unmodified	1005.52	0.524344	1850	P07384	CAPN1	Calpain-1 catalytic subunit	yes	yes	0	0	0			By MS/MS	2	0		1			1	58.056	57.786	2	0.036187	22361	S10256_27_Pretails_WT3_C53_200107	94.407	56.849	0.58416	0.66522	NaN	1	0	Median	NaN	NaN	NaN	0	0	Median	NaN	NaN	NaN	0	0	Median
EKQPPIDNIIR	1	Unmodified	1321.74	0.735399	2296	P52292;J3QLL0;J3KS65	KPNA2	Importin subunit alpha-1	yes	no	0	0	0	By MS/MS	By MS/MS	By MS/MS	1.57	0.495	3	4	3	1	3	50.476	49.421	2;3	1.71e-09	23345	S10257_28_TAILS_WT1_C51_200107	141.89	114.11	0.62746	0.66529	11.499	7	0	Median	0.60658	0.66529	10.986	3	0	Median	0.77829	0.77352	NaN	1	0	Median
KKQIAVEAQEILR	2	Unmodified	1524.9	0.898776	792	J3QLD9;E7EMK3;Q14254;K7EKW9	FLOT2	Flotillin-2	yes	no	0	0	0	By MS/MS	By MS/MS		2	0		2	1	1		43.671	43.695	3	4.89e-06	18541	S10255_26_Pretails_WT2_C52_200107	122.78	102.36	0.65515	0.66544	8.9035	2	2	Median	0.70652	0.70868	NaN	1	1	Median	0.60752	0.62484	NaN	1	1	Median
GSSTAKKEDINLSVR	2	Unmodified	1603.85	0.852948	2722	Q15645;Q15645-2	TRIP13	Pachytene checkpoint protein 2 homolog	yes	no	0	0	0	By MS/MS	By MS/MS	By MS/MS	1.75	0.433	1	3	1	1	2	26.308	25.9	4	0.0021505	9772	S10254_25_Pretails_WT1_C51_200107	72.209	36.435	0.62047	0.66584	53.205	4	0	Median	0.89754	0.87182	NaN	1	0	Median	0.68532	0.68804	NaN	1	0	Median
SDSEKLNLDSIIGR	1	Acetyl (N-term)	1587.81	0.810415	2384	P62136;E9PMD7;P62136-2;P62136-3	PPP1CA	Serine/threonine-protein phosphatase PP1-alpha catalytic subunit;Serine/threonine-protein phosphatase	yes	no	1	0	0	By MS/MS	By MS/MS	By MS/MS	1.5	0.5	3	3	2	2	2	100.17	98.069	2	7.56e-37	39479	S10256_27_Pretails_WT3_C53_200107	196.15	123.72	0.59538	0.66587	45.885	6	4	Median	0.66072	0.68347	22.032	2	2	Median	0.47196	0.47712	72.659	2	1	Median
KDIEEHLQR	1	Unmodified	1166.6	0.604385	3810	Q9UNE7;Q9UNE7-2;H3BTA3	STUB1	E3 ubiquitin-protein ligase CHIP	yes	no	0	0	0	By MS/MS	By MS/MS	By MS/MS	1.57	0.495	3	4	4	1	2	12.745	12.781	2;3	6.54e-09	4349	S10259_30_TAILS_WT3_C53_200107	148.32	91.405	0.6342	0.666	9.9313	6	1	Median	0.65061	0.67066	0.90392	3	1	Median	0.6291	0.62184	NaN	1	0	Median
ASVDTKEAEGAPQVEAGKR	2	Unmodified	1941.98	0.975583	840	E7EX44;Q05682-5;Q05682-4;Q05682-3;Q05682-6;Q05682-2;Q05682;C9J813;E9PGZ1	CALD1	Caldesmon	yes	no	0	0	0	By MS/MS	By MS/MS	By MS/MS	1.3	0.458	7	3	3	4	3	27.132	25.933	3;4	3.04e-09	11267	S10259_30_TAILS_WT3_C53_200107	132.14	104.64	0.64954	0.66607	5.6638	9	0	Median	0.64317	0.68949	7.1526	3	0	Plateau	0.67976	0.67165	5.3422	3	0	Median
ALSQGVESVKKEIDDSVLGQTGPYR	2	Unmodified	2675.38	0.376624	1489	M0QXU7;O43615	TIMM44	Mitochondrial import inner membrane translocase subunit TIM44	yes	no	0	0	0	By MS/MS	By MS/MS	By MS/MS	2	0		3	1	1	1	93.15	93.076	4	1.89e-06	37437	S10256_27_Pretails_WT3_C53_200107	78.975	64.457	0.62883	0.66621	29.279	3	2	Median	0.60757	0.60781	NaN	1	1	Median	0.62883	0.66621	NaN	1	1	Median
IGAFGYMECSAKTKDGVR	2	Unmodified	1988.94	0.944817	2378	P61586	RHOA	Transforming protein RhoA	yes	yes	0	0	0	By MS/MS		By MS/MS	1.67	0.471	1	2	2		1	53.276	52.372	4	0.0010186	19488	S10256_27_Pretails_WT3_C53_200107	68.944	39.052	0.58225	0.66633	7.2687	3	1	Median	0.65413	0.70485	7.9485	2	1	Median	NaN	NaN	NaN	0	0	Median
NKVSHIDVITAEMAKDFVEDDTTHG	2	Unmodified	2771.31	0.307224	3826	Q9UQE7	SMC3	Structural maintenance of chromosomes protein 3	yes	yes	0	0	0	By MS/MS		By MS/MS	2	0		2	1		1	87.253	87.217	4	0.0020382	41623	S10254_25_Pretails_WT1_C51_200107	56.247	26.44	0.62372	0.66672	62.427	2	2	Median	0.42924	0.42878	NaN	1	1	Median	NaN	NaN	NaN	0	0	Median
KQQTLEAEEAKR	2	Unmodified	1429.75	0.752506	2750	Q16643;Q16643-3;Q16643-2;D6R9W4	DBN1	Drebrin	yes	no	0	0	0	By MS/MS	By MS/MS	By MS/MS	1.6	0.49	2	3	1	2	2	11.09	11.157	3	5.13e-09	3027	S10258_29_TAILS_WT2_C52_200107	140.33	100.93	0.70463	0.66683	35.841	5	0	Median	0.92494	0.87506	NaN	1	0	Median	0.58249	0.57814	15.091	2	0	Median
NMAPDLRQDFNMMEQKKR	2	2 Oxidation (M);Acetyl (N-term)	2325.07	0.0664051	798	E7EV99;E7ENY0;P35611-2;P35611-6;P35611-4;P35611;P35611-3;A0A0A0MSR2;P35611-5;D6RJE2;D6RAH3;D6RF25	ADD1	Alpha-adducin	yes	no	1	2	1		By MS/MS		1	0	1			1		108.33	103.19	2	0.076311	55388	S10258_29_TAILS_WT2_C52_200107	32.062	9.4565	0.64633	0.66711	NaN	1	0	Median	NaN	NaN	NaN	0	0	Median	0.64633	0.66711	NaN	1	0	Median
DKPDLPTWKR	2	Unmodified	1254.67	0.672071	1499	M0R205;M0QZB8;M0QZB7;Q14653;Q14653-4;M0R007;M0R3E9;M0QYX3;M0R3C2;Q14653-2	IRF3	Interferon regulatory factor 3	yes	no	0	0	0	By matching		By MS/MS	2	0		2	1		1	41.053	41.018	3	0.027622	15036	S10256_27_Pretails_WT3_C53_200107	64.224	37.71	0.61909	0.6673	44.669	2	0	Median	0.9079	0.91516	NaN	1	0	Median	NaN	NaN	NaN	0	0	Median
IKKTQDQISNIKYHEEFEKSR	4	Unmodified	2620.36	0.360914	2665	Q14847;C9J9W2;Q14847-3;Q14847-2	LASP1	LIM and SH3 domain protein 1	yes	no	0	0	0			By MS/MS	2	0		1			1	29.98	30.008	5	0.026461	10417	S10256_27_Pretails_WT3_C53_200107	44.595	14.501	0.59066	0.66738	NaN	1	1	Median	NaN	NaN	NaN	0	0	Median	NaN	NaN	NaN	0	0	Median
EYWMDPEGEMKPGR	1	Unmodified	1723.73	0.733427	2320	P53999	SUB1	Activated RNA polymerase II transcriptional coactivator p15	yes	yes	0	0	0	By MS/MS	By MS/MS	By MS/MS	1.5	0.5	7	7	3	6	5	72.136	70.9	2;3	1.1e-13	32045	S10255_26_Pretails_WT2_C52_200107	155.26	135.64	0.64694	0.66772	6.504	9	1	Median	0.64496	0.67504	5.7887	3	0	Median	0.64694	0.66772	2.8985	3	0	Median
KELQELSSSIKDLVLKSR	3	Unmodified	2072.18	0.184119	1742	O94874;O94874-2	UFL1	E3 UFM1-protein ligase 1	yes	no	0	0	0			By MS/MS	2	0		1			1	81.553	81.383	4	0.057706	32638	S10256_27_Pretails_WT3_C53_200107	40.014	28.593	0.61208	0.66845	NaN	1	1	Median	NaN	NaN	NaN	0	0	Median	NaN	NaN	NaN	0	0	Median
SLKPGALSNSESIPTIDGLR	1	Unmodified	2054.1	0.100783	652	C9JK83;O95630-2;O95630	STAMBP	STAM-binding protein	yes	no	0	0	0	By MS/MS	By MS/MS	By MS/MS	2	0		3	1	1	1	79.489	79.415	3	1.03e-06	31807	S10256_27_Pretails_WT3_C53_200107	99.407	75.575	0.64959	0.66847	21.864	3	0	Median	0.61546	0.62041	NaN	1	0	Median	0.64959	0.66847	NaN	1	0	Median
INAQKNLGIESQVDVMQQATNAILR	1	Unmodified	2753.45	0.449412	252	A0A0C4DG89	DDX46	Probable ATP-dependent RNA helicase DDX46	yes	yes	0	0	0	By MS/MS	By MS/MS	By MS/MS	2	0		3	1	1	1	106.46	106.38	3	3.7e-16	42952	S10256_27_Pretails_WT3_C53_200107	127.28	93.016	0.58957	0.66853	26.787	3	1	Median	0.96848	1.011	NaN	1	0	Median	0.58712	0.61219	NaN	1	1	Median
IQEFCNLHQSKEENLISS	1	Unmodified	2175.03	0.026632	2314	P53384-2;P53384	NUBP1	Cytosolic Fe-S cluster assembly factor NUBP1	yes	no	0	0	0		By MS/MS	By MS/MS	2	0		2		1	1	61.357	61.197	3	0.0076705	23882	S10256_27_Pretails_WT3_C53_200107	57.499	39.762	0.60475	0.66937	19.345	2	1	Median	NaN	NaN	NaN	0	0	Median	0.5666	0.58379	NaN	1	1	Median
DDNMFQIGKMR	1	Unmodified	1353.62	0.616941	2320	P53999	SUB1	Activated RNA polymerase II transcriptional coactivator p15	yes	yes	0	0	0	By MS/MS	By MS/MS	By MS/MS	1.36	0.481	7	4	4	3	4	69.736	67.764	2;3	0.00029317	34189	S10257_28_TAILS_WT1_C51_200107	114.86	88.92	0.66784	0.66944	10.409	11	2	Median	0.64358	0.67672	6.1995	4	0	Median	0.71418	0.71125	16.372	3	1	Plateau
GDSTGEAGAGGGVEPSLEHLLDIQGLPKR	1	Unmodified	2859.44	0.436264	2940	Q71RG4-3;Q71RG4-2;Q71RG4	TMUB2	Transmembrane and ubiquitin-like domain-containing protein 2	yes	no	0	0	0	By MS/MS			2	0		1	1			101.07	101.07	4	0.076826	48219	S10254_25_Pretails_WT1_C51_200107	22.988	5.7714	0.64191	0.67012	NaN	1	1	Median	0.64191	0.67012	NaN	1	1	Median	NaN	NaN	NaN	0	0	Median
ALSSSKQSSSSR	1	Unmodified	1223.61	0.610593	2320	P53999;D6RC37;D6R970	SUB1	Activated RNA polymerase II transcriptional coactivator p15	yes	no	0	0	0	By MS/MS	By MS/MS	By MS/MS	2	0		10	3	5	2	8.6039	8.8228	2;3	7.03e-35	1811	S10256_27_Pretails_WT3_C53_200107	209.8	209.8	0.64581	0.67027	18.623	10	0	Median	0.66009	0.6572	9.4338	3	0	Median	0.65165	0.67206	26.464	5	0	Median
IHEDSTGGIYTVGVTTR	0	Unmodified	1804.9	0.895542	359	A0A1B0GV47;Q7Z4S6-6;Q7Z4S6-3;Q7Z4S6-5;Q7Z4S6-2;Q7Z4S6;Q7Z4S6-4	KIF21A	Kinesin-like protein KIF21A	yes	no	0	0	0	By MS/MS	By MS/MS	By MS/MS	1.5	0.5	2	2	2	1	1	26.752	25.952	4	0.07716	9576	S10255_26_Pretails_WT2_C52_200107	23.226	10.734	0.67955	0.67053	10.791	4	0	Median	0.63546	0.67053	7.9517	2	0	Median	0.62021	0.6186	NaN	1	0	Median
MLTRHLKCHSPVRR	1	Oxidation (M)	1805.96	0.961745	303	A0A0J9YVN9;O00110	OVOL3	Putative transcription factor ovo-like protein 3	yes	no	0	1	2		By MS/MS		1	0	1			1		103.5	98.362	3	0.05034	52823	S10258_29_TAILS_WT2_C52_200107	49.627	22.292	0.64908	0.67073	NaN	1	0	Median	NaN	NaN	NaN	0	0	Median	0.64908	0.67073	NaN	1	0	Median
KLLEGEESR	1	Unmodified	1059.56	0.556038	1866;688;691	CON__P05787;P05787;P05787-2;CON__Q9H552;CON__Q9DCV7;CON__P08729;CON__Q3KNV1;P08729;P08670;B0YJC4;B0YJC5;P17661	KRT8;KRT7;VIM;DES	Keratin, type II cytoskeletal 8;Keratin, type II cytoskeletal 7;Vimentin;Desmin	no	no	0	0	0	By MS/MS	By MS/MS	By MS/MS	1.6	0.49	4	6	3	3	4	14.864	14.81	1;2	8.91e-08	4883	S10257_28_TAILS_WT1_C51_200107	145.9	71.603	0.67113	0.67101	13.071	10	2	Median	0.6459	0.65678	3.4145	3	0	Median	0.69232	0.70503	21.31	3	1	Median
KPNPLANSNTSGYSESKKDDAR	3	Unmodified	2378.15	0.14623	2651	Q14669;Q14669-2;Q14669-3;Q14669-4	TRIP12	E3 ubiquitin-protein ligase TRIP12	yes	no	0	0	0			By MS/MS	2	0		1			1	19.8	19.927	4	0.0029923	6273	S10256_27_Pretails_WT3_C53_200107	51.611	36.997	0.59858	0.67133	NaN	1	0	Median	NaN	NaN	NaN	0	0	Median	NaN	NaN	NaN	0	0	Median
VAYEGSDSEKGEGAEPLKVPVWEPQDWQQQLVNIR	2	Unmodified	3980.95	0.95446	1267	H3BPD5;P78549-3;P78549-2;P78549;H3BRL9	NTHL1	Endonuclease III-like protein 1	yes	no	0	0	0			By MS/MS	2	0		1			1	112.68	112.71	4	0.00011475	45486	S10256_27_Pretails_WT3_C53_200107	56.435	33.095	0.61423	0.67146	NaN	1	1	Median	NaN	NaN	NaN	0	0	Median	NaN	NaN	NaN	0	0	Median
AAVIGPDVFAKLLSAER	1	Unmodified	1755.99	0.98832	2349	P58107	EPPK1	Epiplakin	no	no	0	0	0			By MS/MS	2	0		1			1	117.97	118	3	0.0001272	47435	S10256_27_Pretails_WT3_C53_200107	88.706	68.121	0.59439	0.67151	NaN	1	0	Median	NaN	NaN	NaN	0	0	Median	NaN	NaN	NaN	0	0	Median
TLLIKTVETR	1	Unmodified	1172.71	0.712873	1866	P08670	VIM	Vimentin	yes	yes	0	0	0	By MS/MS	By MS/MS	By MS/MS	1.5	0.5	6	6	5	3	4	46.108	44.898	2;3	2.55e-13	19081	S10254_25_Pretails_WT1_C51_200107	153.1	131.25	0.65353	0.67193	6.9547	12	1	Median	0.61998	0.68539	2.9397	5	1	Median	0.67989	0.69254	9.0071	3	0	Plateau
LSQPFESYITAPPGTAAAPAKPAPPATPGAPTSPAEHR	1	Unmodified	3750.9	0.900574	3276	Q96GE9-2;Q96GE9	TMEM261	Transmembrane protein 261	yes	no	0	0	0	By MS/MS	By matching	By MS/MS	2	0		3	1	1	1	82.688	82.615	4	9.98e-06	39360	S10254_25_Pretails_WT1_C51_200107	58.919	39.673	0.58966	0.67197	12.167	3	0	Plateau	0.73053	0.73833	NaN	1	0	Median	0.58966	0.58804	NaN	1	0	Median
DPALNSGVSQKPDPAKTKNR	3	Unmodified	2122.11	0.113079	1908	P11388;P11388-2;P11388-3;P11388-4	TOP2A	DNA topoisomerase 2-alpha	yes	no	0	0	0	By MS/MS	By MS/MS	By MS/MS	1.6	0.49	2	3	2	2	1	22.486	21.966	4	0.00020943	8701	S10257_28_TAILS_WT1_C51_200107	73.498	59.87	0.67571	0.67258	22.908	5	1	Median	0.61075	0.63951	7.131	2	0	Median	0.87334	0.90711	25.548	2	1	Median
GVFEAIVDQSPFVPEETMEEQKTKVGDGDLSAEEIPENEVSLR	2	Unmodified	4747.27	0.269842	2654	Q14684-2;Q14684	RRP1B	Ribosomal RNA processing protein 1 homolog B	yes	no	0	0	0	By MS/MS		By MS/MS	2	0		2	1		1	119.2	119.21	4	1.1e-06	48100	S10256_27_Pretails_WT3_C53_200107	60.065	48.987	0.58461	0.67302	NaN	1	0	Median	NaN	NaN	NaN	0	0	Median	NaN	NaN	NaN	0	0	Median
MTPFPATSAAPEPHPSTSTAQPVTPKPTSQATR	1	Unmodified	3388.67	0.672154	2652	Q14676-2;Q14676;H0Y6Z8	MDC1	Mediator of DNA damage checkpoint protein 1	yes	no	0	0	0	By MS/MS	By MS/MS	By MS/MS	1.75	0.433	1	3	2	1	1	59.491	58.75	4	6.53e-05	26551	S10254_25_Pretails_WT1_C51_200107	58.47	46.547	0.61997	0.67319	13.765	4	1	Median	0.6602	0.7044	3.1653	2	1	Median	0.63033	0.65793	NaN	1	0	Median
ESDGASDEAEESGSQGKLVEALR	1	Unmodified	2363.07	0.0724558	1719	O75688;O75688-3	PPM1B	Protein phosphatase 1B	yes	no	0	0	0	By MS/MS		By MS/MS	1.5	0.5	1	1	1		1	59.737	58.332	3	1.65e-06	22676	S10256_27_Pretails_WT3_C53_200107	104.81	92.135	0.5883	0.67326	22.63	2	2	Median	0.49414	0.5737	NaN	1	1	Median	NaN	NaN	NaN	0	0	Median
KREPEDEGEDDD	1	Unmodified	1432.56	0.559011	2158	P39687	ANP32A	Acidic leucine-rich nuclear phosphoprotein 32 family member A	yes	yes	0	0	1	By MS/MS			2	0		1	1			10.865	10.865	2	0.010292	2165	S10254_25_Pretails_WT1_C51_200107	112.13	88.81	0.68923	0.67328	NaN	1	0	Median	0.68923	0.67328	NaN	1	0	Median	NaN	NaN	NaN	0	0	Median
KKLDAQVQELHAKVSEGDR	3	Unmodified	2150.14	0.144379	2127	P35580;P35580-5;P35580-2;P35580-3;P35580-4	MYH10	Myosin-10	yes	no	0	0	0	By MS/MS		By MS/MS	2	0		2	1		1	33.093	33.107	4	0.0051617	13030	S10254_25_Pretails_WT1_C51_200107	62.709	35.872	0.64974	0.67419	4.6589	2	2	Median	0.70732	0.69677	NaN	1	1	Median	NaN	NaN	NaN	0	0	Median
EVDDLGPEVGDIKIIPLYSTLPPQQQQR	1	Unmodified	3147.65	0.645194	1606	O43143	DHX15	Pre-mRNA-splicing factor ATP-dependent RNA helicase DHX15	yes	yes	0	0	0	By MS/MS		By MS/MS	1.5	0.5	1	1	1		1	119.87	117.82	3;4	0.002417	58317	S10257_28_TAILS_WT1_C51_200107	65.278	42.068	0.59658	0.6742	60.4	2	0	Median	0.95466	1.0334	NaN	1	0	Median	NaN	NaN	NaN	0	0	Median
IQEEMEKER	1	Unmodified	1190.56	0.560137	185	A0A0A0MRM8;Q9UM54-6;A0A0D9SGC1;E7EW20;Q9UM54-5;Q9UM54-2;Q9UM54-4;Q9UM54-1;Q9UM54	MYO6	Unconventional myosin-VI	yes	no	0	0	0	By MS/MS	By MS/MS	By MS/MS	1.5	0.5	2	2	1	1	2	13.312	13.04	2;3	0.014571	4599	S10258_29_TAILS_WT2_C52_200107	68.016	28.168	0.67003	0.6744	27.503	2	1	Median	NaN	NaN	NaN	0	0	Median	0.5378	0.55521	NaN	1	1	Median
YKVEGFPTIYFAPSGDKKNPVKFEGGDR	4	Unmodified	3145.59	0.587285	1930	P13667	PDIA4	Protein disulfide-isomerase A4	yes	yes	0	0	0			By MS/MS	2	0		1			1	78.137	77.966	6	0.062471	31182	S10256_27_Pretails_WT3_C53_200107	32.778	18.206	0.56549	0.67449	NaN	1	1	Median	NaN	NaN	NaN	0	0	Median	NaN	NaN	NaN	0	0	Median
TAKDVVENGETADQTLSLMEQLR	1	Unmodified	2547.25	0.248646	2220	P47897-2;P47897;B4DDN1;A0A1B0GVU9;C9J165;A0A0U1RQT0;A0A0U1RQJ6;A0A0U1RR66	QARS	Glutamine--tRNA ligase	yes	no	0	0	0			By MS/MS	2	0		1			1	98.008	97.937	3	1.78e-20	39550	S10256_27_Pretails_WT3_C53_200107	142.42	116.75	0.58114	0.67487	NaN	1	0	Median	NaN	NaN	NaN	0	0	Median	NaN	NaN	NaN	0	0	Median
VEEEAAQKNMALKKIR	3	Unmodified	1857.01	0.0142169	2126	P35579	MYH9	Myosin-9	yes	yes	0	0	0	By MS/MS		By MS/MS	1.5	0.5	1	1	1		1	27.927	27.07	3;4	0.030657	8947	S10256_27_Pretails_WT3_C53_200107	53.001	30.198	0.61358	0.6755	NaN	1	1	Median	0.61358	0.6755	NaN	1	1	Median	NaN	NaN	NaN	0	0	Median
VSLDAAGNEGSWFYIHPFWKLR	1	Unmodified	2592.29	0.291378	2649	Q14571;Q14571-2	ITPR2	Inositol 1,4,5-trisphosphate receptor type 2	yes	no	0	0	0			By MS/MS	2	0		1			1	114.12	114.15	3	0.081374	46110	S10256_27_Pretails_WT3_C53_200107	25.871	0.6142	0.60388	0.67556	NaN	1	1	Median	NaN	NaN	NaN	0	0	Median	NaN	NaN	NaN	0	0	Median
YEITAEDSQEKVADEISFR	1	Unmodified	2229.04	0.0437219	3546	Q9H814	PHAX	Phosphorylated adapter RNA export protein	yes	yes	0	0	0	By MS/MS		By MS/MS	2	0		2	1		1	80.022	79.937	3	0.0080814	38079	S10254_25_Pretails_WT1_C51_200107	54.281	32.81	0.6317	0.67597	18.86	2	1	Median	0.76823	0.7724	NaN	1	0	Median	NaN	NaN	NaN	0	0	Median
KFGVVVVGVGR	1	Unmodified	1115.68	0.681513	593	C9J1E1;P53004	BLVRA	Biliverdin reductase A	yes	no	0	0	0	By MS/MS	By MS/MS	By matching	2	0		3	1	1	1	55.663	55.556	3	0.0030685	25178	S10254_25_Pretails_WT1_C51_200107	84.658	56.794	0.65316	0.67603	16.492	3	0	Median	0.87564	0.87823	NaN	1	0	Median	0.65316	0.64754	NaN	1	0	Median
MNPIVVVHGGGAGPISKDR	1	Acetyl (N-term)	1945.02	0.0203649	44	E9PJK6;A0A087WUG3;Q7L266	ASRGL1	Isoaspartyl peptidase/L-asparaginase;Isoaspartyl peptidase/L-asparaginase alpha chain;Isoaspartyl peptidase/L-asparaginase beta chain	yes	no	1	0	0	By matching	By MS/MS		2	0		2	1	1		76.575	76.55	3	0.0015537	35504	S10255_26_Pretails_WT2_C52_200107	81.428	60.574	0.66067	0.67617	14.066	2	0	Median	0.60351	0.61215	NaN	1	0	Median	0.72325	0.74687	NaN	1	0	Median
GGSGGGGEGIQDR	0	Unmodified	1145.51	0.506128	1642	O43823	AKAP8	A-kinase anchor protein 8	yes	yes	0	0	0			By MS/MS	2	0		1			1	10.91	11.136	2	4.9e-05	2341	S10256_27_Pretails_WT3_C53_200107	126.71	92.704	0.5893	0.67627	NaN	1	0	Median	NaN	NaN	NaN	0	0	Median	NaN	NaN	NaN	0	0	Median
VTTEQYQKAAEEVEAKFKR	3	Unmodified	2254.16	0.159361	666	C9JRZ6;Q9NX63	CHCHD3	MICOS complex subunit MIC19	yes	no	0	0	0			By MS/MS	2	0		1			1	73.012	72.743	5	0.039449	28827	S10256_27_Pretails_WT3_C53_200107	44.391	22.993	0.60402	0.67657	NaN	1	1	Median	NaN	NaN	NaN	0	0	Median	NaN	NaN	NaN	0	0	Median
AIKMLVLDEADEMLNKGFKEQIYDVYR	3	Unmodified	3230.64	0.635557	2153	P38919	EIF4A3	Eukaryotic initiation factor 4A-III;Eukaryotic initiation factor 4A-III, N-terminally processed	yes	yes	0	0	0	By MS/MS		By MS/MS	2	0		2	1		1	118.69	118.7	5	0.00035149	56104	S10254_25_Pretails_WT1_C51_200107	61.524	50.621	0.65693	0.67685	24.775	2	2	Median	0.82954	0.80644	NaN	1	1	Median	NaN	NaN	NaN	0	0	Median
EQFWEQAKKEEELR	2	Unmodified	1848.9	0.900627	2750	Q16643;Q16643-3;Q16643-2;D6R9W4	DBN1	Drebrin	yes	no	0	0	0	By MS/MS	By matching	By MS/MS	2	0		5	3	1	1	54.352	54.288	3;4	0.0082639	24343	S10254_25_Pretails_WT1_C51_200107	65.495	42.889	0.69543	0.67687	13.765	5	0	Median	0.67014	0.64127	3.1192	3	0	Median	0.75331	0.78883	NaN	1	0	Median
EQQDLEFAKEMAEDDDDSFP	1	Unmodified	2357.95	0.948167	1611	O43242	PSMD3	26S proteasome non-ATPase regulatory subunit 3	yes	yes	0	0	0		By MS/MS		1.5	0.5	1	1		2		110.94	105.81	2	0.0085192	56745	S10258_29_TAILS_WT2_C52_200107	67.952	52.661	0.66838	0.67705	NaN	1	1	Median	NaN	NaN	NaN	0	0	Median	0.66838	0.67705	NaN	1	1	Median
SNIFTICATVSNFSSTKR	1	Unmodified	2032	0.00477439	820	E7ESL9;Q96P47-3;Q96P47-6	AGAP3	Arf-GAP with GTPase, ANK repeat and PH domain-containing protein 3	yes	no	0	0	0			By MS/MS	2	0		1			1	49.482	49.312	3	0.095287	18757	S10256_27_Pretails_WT3_C53_200107	30.536	3.0243	0.59194	0.67711	NaN	1	0	Median	NaN	NaN	NaN	0	0	Median	NaN	NaN	NaN	0	0	Median
DGTKMVSADAYKITPGAR	2	Unmodified	1879.95	0.946197	1875	P09543-2;P09543;K7EN66;C9K0L8;K7ERZ0;K7ERC4	CNP	2',3'-cyclic-nucleotide 3'-phosphodiesterase	yes	no	0	0	0	By MS/MS			1	0	1		1			53.339	50.997	4	0.086072	24282	S10257_28_TAILS_WT1_C51_200107	29.582	5.5908	0.59314	0.67729	NaN	1	1	Median	0.59314	0.67729	NaN	1	1	Median	NaN	NaN	NaN	0	0	Median
MLAQAVHSLSVIPDSGYISEVR	0	Unmodified	2371.22	0.220581	3877	Q9Y4K3	TRAF6	TNF receptor-associated factor 6	yes	yes	0	0	0	By MS/MS			2	0		1	1			78.506	78.506	4	0.079804	37153	S10254_25_Pretails_WT1_C51_200107	11.249	0.12925	0.70654	0.67761	NaN	1	0	Median	0.70654	0.67761	NaN	1	0	Median	NaN	NaN	NaN	0	0	Median
KIKKDGKEGAEEIDR	4	Unmodified	1714.92	0.921362	187	A0A0A0MRN0;Q5VTL8	PRPF38B	Pre-mRNA-splicing factor 38B	yes	no	0	0	0	By MS/MS			1	0	1		1			11.268	11.124	3	0.0019117	3041	S10257_28_TAILS_WT1_C51_200107	80.371	53.035	0.59736	0.67841	NaN	1	1	Median	0.59736	0.67841	NaN	1	1	Median	NaN	NaN	NaN	0	0	Median
EKEPIVGSTDYGKDEDSAEALLKKHEALMSDLSAYGSSIQALR	4	Unmodified	4651.3	0.296331	2617	Q13813;Q13813-2;A0A0D9SF54;A0A0D9SGF6;Q13813-3	SPTAN1	Spectrin alpha chain, non-erythrocytic 1	yes	no	0	0	0			By MS/MS	2	0		1			1	107.63	107.56	6	0.087015	43608	S10256_27_Pretails_WT3_C53_200107	20.707	12.987	0.59104	0.67878	NaN	1	1	Median	NaN	NaN	NaN	0	0	Median	NaN	NaN	NaN	0	0	Median
KPEEEEEEELEETAQEKKLR	3	Unmodified	2472.19	0.186757	1640	O43818	RRP9	U3 small nucleolar RNA-interacting protein 2	yes	yes	0	0	0			By MS/MS	2	0		1			1	48.664	48.493	4	1.71e-08	18381	S10256_27_Pretails_WT3_C53_200107	112.74	83.685	0.58524	0.67891	NaN	1	0	Median	NaN	NaN	NaN	0	0	Median	NaN	NaN	NaN	0	0	Median
AKKVEDMMKKLWGDR	4	Unmodified	1833.96	0.959345	1929	P13639	EEF2	Elongation factor 2	yes	yes	0	0	0	By MS/MS	By MS/MS	By MS/MS	2	0		3	1	1	1	58.074	57.967	4;5	0.00040974	22428	S10256_27_Pretails_WT3_C53_200107	98.943	63.989	0.59314	0.67958	23.892	3	3	Median	0.95696	0.9252	NaN	1	1	Median	0.55115	0.5781	NaN	1	1	Median
SLPVEEQPKQIIVTR	1	Unmodified	1735.98	0.983234	2898	Q6P2Q9	PRPF8	Pre-mRNA-processing-splicing factor 8	yes	yes	0	0	0			By MS/MS	2	0		1			1	59.915	59.646	2	1.55e-71	23183	S10256_27_Pretails_WT3_C53_200107	233.59	203.45	0.56916	0.67986	NaN	1	0	Median	NaN	NaN	NaN	0	0	Median	NaN	NaN	NaN	0	0	Median
KGISLNPEQWSQLKEQISDIDDAVR	2	Unmodified	2868.46	0.46175	2320	P53999	SUB1	Activated RNA polymerase II transcriptional coactivator p15	yes	yes	0	0	0	By MS/MS	By MS/MS	By MS/MS	2	0		7	3	2	2	108.15	108.14	3;4	1.12e-68	43904	S10256_27_Pretails_WT3_C53_200107	210.33	181.5	0.67543	0.67991	9.2326	7	2	Median	0.72132	0.67991	12.111	3	1	Median	0.68921	0.7046	5.7527	2	1	Median
SIVDYKPNLDLLEQQHQLIQEALIFDNKHTNYTMEHIR	2	Unmodified	4606.33	0.327846	1630	O43707;O43707-2;F5GXS2;O43707-3;H7C144	ACTN4	Alpha-actinin-4	yes	no	0	0	0			By MS/MS	2	0		1			1	113.35	113.38	7	0.057327	45793	S10256_27_Pretails_WT3_C53_200107	18.457	1.8711	0.59484	0.67993	NaN	1	1	Median	NaN	NaN	NaN	0	0	Median	NaN	NaN	NaN	0	0	Median
NAEQYKDQADKASTR	2	Unmodified	1723.81	0.81254	2126	P35579;P35579-2	MYH9	Myosin-9	yes	no	0	0	0	By MS/MS	By MS/MS	By MS/MS	1.61	0.487	7	11	6	7	5	15.879	15.793	2;3;4	5.89e-146	4447	S10256_27_Pretails_WT3_C53_200107	290.17	290.17	0.62087	0.68067	12.414	15	0	Median	0.61697	0.59925	14.295	6	0	Median	0.74021	0.73655	7.1162	4	0	Median
KLQKDLEGLSQR	2	Unmodified	1413.79	0.793977	2126	P35579	MYH9	Myosin-9	yes	yes	0	0	0	By MS/MS	By MS/MS	By MS/MS	1.38	0.484	5	3	2	3	3	30.091	28.914	2;3	7.13e-05	10550	S10254_25_Pretails_WT1_C51_200107	119.74	98.903	0.71788	0.6808	7.3176	7	1	Median	0.69391	0.70336	13.085	2	0	Median	0.72857	0.7213	4.272	3	1	Plateau
IDWEKLENR	1	Unmodified	1201.61	0.609136	1960	P17252	PRKCA	Protein kinase C alpha type	yes	yes	0	0	0	By MS/MS		By MS/MS	1.5	0.5	1	1	1		1	59.992	58.586	3	0.010724	22529	S10256_27_Pretails_WT3_C53_200107	70.816	40.253	0.60044	0.68129	5.8556	2	2	Median	0.5727	0.65366	NaN	1	1	Median	NaN	NaN	NaN	0	0	Median
AMTDLQNMLEAKNASLASSNNDLQVAEEQYQR	1	Unmodified	3581.67	0.672624	2529	Q08378-2;Q08378;Q08378-4	GOLGA3	Golgin subfamily A member 3	yes	no	0	0	0	By matching		By MS/MS	2	0		2	1		1	119.86	119.87	4	0.061971	48368	S10256_27_Pretails_WT3_C53_200107	20.878	9.493	0.63586	0.68147	14.2	2	0	Median	0.74071	0.75345	NaN	1	0	Median	NaN	NaN	NaN	0	0	Median
QKEFDPTITDASLSLPSR	1	Unmodified	2004.02	0.0163849	840	E7EX44;Q05682-5;Q05682-4;Q05682-3;Q05682-6;Q05682-2;Q05682;C9J813;E9PGZ1	CALD1	Caldesmon	yes	no	0	0	0	By MS/MS	By MS/MS	By MS/MS	1.5	0.5	3	3	2	2	2	85.063	83.145	3	4.04e-13	38839	S10254_25_Pretails_WT1_C51_200107	147.09	126.7	0.66646	0.68179	12.131	6	0	Median	0.6444	0.67998	21.741	2	0	Median	0.67034	0.66707	8.0197	2	0	Median
SKSDPIMLLKDR	2	Unmodified	1401.77	0.764985	1861	P08559-3;P08559;P08559-2;P08559-4;Q5JPU3	PDHA1	Pyruvate dehydrogenase E1 component subunit alpha, somatic form, mitochondrial	yes	no	0	0	0	By MS/MS	By MS/MS	By MS/MS	1.75	0.433	1	3	2	1	1	50.095	49.479	3	0.0015104	18574	S10256_27_Pretails_WT3_C53_200107	88.075	46.431	0.6197	0.68187	12.959	4	1	Median	0.6929	0.73981	19.939	2	1	Median	0.62288	0.65213	NaN	1	0	Median
EEEKEGEDKSQPKSIR	3	Unmodified	1887.92	0.917399	1572	O14974-5;O14974-4;O14974-3;O14974-2;O14974;H0YIS3;H0YIL7;H0YIM2	PPP1R12A	Protein phosphatase 1 regulatory subunit 12A	yes	no	0	0	0	By MS/MS			1	0	1		1			10.947	10.803	4	0.062075	2891	S10257_28_TAILS_WT1_C51_200107	31.776	11.685	0.57041	0.68188	NaN	1	0	Median	0.57041	0.68188	NaN	1	0	Median	NaN	NaN	NaN	0	0	Median
KVLEEEEQR	1	Unmodified	1158.59	0.588067	840	E7EX44;Q05682-5;Q05682-4;Q05682-3;Q05682-6;Q05682-2;Q05682;C9J813;E9PGZ1	CALD1	Caldesmon	yes	no	0	0	0	By MS/MS	By MS/MS	By MS/MS	1.6	0.49	4	6	4	3	3	11.811	11.873	2;3	2.4e-10	2687	S10255_26_Pretails_WT2_C52_200107	178.55	107.73	0.67796	0.6824	7.9104	9	1	Median	0.66521	0.64652	8.6011	3	1	Median	0.70186	0.71153	3.181	3	0	Median
DPEEPEKTELSER	1	Unmodified	1557.72	0.715846	718	D6RA12;D6RDA4;D6RB19;D6RHV0;Q96BP3	PPWD1	Peptidylprolyl isomerase domain and WD repeat-containing protein 1	yes	no	0	0	0			By MS/MS	2	0		1			1	31.36	31.388	3	0.057034	10947	S10256_27_Pretails_WT3_C53_200107	47.991	27.134	0.59634	0.68296	NaN	1	1	Median	NaN	NaN	NaN	0	0	Median	NaN	NaN	NaN	0	0	Median
DKEASKEKGSEKGR	4	Unmodified	1547.79	0.790348	900	E9PK09;E9PQN2;E9PKI6;E9PK91;Q9NYF8-3;Q9NYF8-2;Q9NYF8;A0A1W2PQ43	BCLAF1	Bcl-2-associated transcription factor 1	yes	no	0	0	0		By MS/MS	By MS/MS	1	0	3			2	1	2.8424	2.8841	4	0.014398	984	S10259_30_TAILS_WT3_C53_200107	63.662	19.982	0.66702	0.68307	29.217	3	3	Median	NaN	NaN	NaN	0	0	Median	0.8422	0.86375	33.19	2	2	Median
KIQALQQQADEAEDR	1	Unmodified	1741.86	0.85949	2438	P67936	TPM4	Tropomyosin alpha-4 chain	yes	yes	0	0	0	By MS/MS	By MS/MS	By MS/MS	1.38	0.484	10	6	5	6	5	33.064	31.98	2;3	9.53e-237	12168	S10254_25_Pretails_WT1_C51_200107	340.85	292.95	0.67538	0.68325	14.215	12	5	Median	0.66914	0.69164	8.7615	3	1	Median	0.68168	0.67497	13.361	5	2	Median
IKNAGGKVTMDGR	2	Unmodified	1345.71	0.713618	1597	O15355	PPM1G	Protein phosphatase 1G	yes	yes	0	0	0	By MS/MS	By matching	By MS/MS	1	0	3		1	1	1	11.973	11.777	3	0.014873	3574	S10259_30_TAILS_WT3_C53_200107	61.48	20.891	0.6772	0.68334	33.48	3	0	Median	0.96391	1.0543	NaN	1	0	Median	0.6772	0.68334	NaN	1	0	Median
IASDEEIQGTKDAVIQDLER	1	Unmodified	2229.11	0.11247	3161	Q8WX93-4;Q8WX93-3;Q8WX93;Q8WX93-8;Q8WX93-2;Q8WX93-9;Q8WX93-5	PALLD	Palladin	yes	no	0	0	0	By MS/MS			1	0	1		1			93.303	89.163	3	0.00033921	46249	S10257_28_TAILS_WT1_C51_200107	73.11	49.633	0.58757	0.68409	NaN	1	0	Median	0.58757	0.68409	NaN	1	0	Median	NaN	NaN	NaN	0	0	Median
KEAKEALEAKER	3	Unmodified	1400.76	0.762343	842	E7EX90;Q14203-3;Q14203-4;Q14203-6;Q14203;Q14203-5;Q14203-2;Q6AWB1	DCTN1;DKFZp686E0752	Dynactin subunit 1	yes	no	0	0	0	By MS/MS			1	0	1		1			11.212	11.068	3	0.026722	2929	S10257_28_TAILS_WT1_C51_200107	59.155	29.622	0.57614	0.6841	NaN	1	0	Median	0.57614	0.6841	NaN	1	0	Median	NaN	NaN	NaN	0	0	Median
TEKKLKDVLLQVDDER	3	Unmodified	1928.06	0.0578558	2126	P35579;P35579-2	MYH9	Myosin-9	yes	no	0	0	0	By MS/MS		By MS/MS	1.67	0.471	1	2	1		2	55.54	54.48	3;4	6.06e-05	19772	S10256_27_Pretails_WT3_C53_200107	115.8	90.747	0.57208	0.68425	14.214	3	3	Median	0.57208	0.68425	NaN	1	1	Median	NaN	NaN	NaN	0	0	Median
RPLEMEQQQAYRPEMKTEMKQGAPTSFLPPEASQLKPDR	3	Unmodified	4542.25	0.245773	3423	Q9BUJ2-2;Q9BUJ2;A0A0A0MRA5;B7Z4B8;Q9BUJ2-3;Q9BUJ2-4;M0QYZ0;M0QZV6;M0R0K8;M0R203	HNRNPUL1	Heterogeneous nuclear ribonucleoprotein U-like protein 1	yes	no	0	0	2	By MS/MS		By MS/MS	2	0		2	1		1	73.068	72.933	6	0.029605	28951	S10256_27_Pretails_WT3_C53_200107	29.157	16.923	0.64269	0.68474	9.3783	2	2	Median	0.64692	0.6408	NaN	1	1	Median	NaN	NaN	NaN	0	0	Median
ICDDELILIKNTKAR	2	Unmodified	1800.98	0.976769	1967	P17987;E7ERF2;F5GZ03;F5H282;E7EQR6	TCP1	T-complex protein 1 subunit alpha	yes	no	0	0	0			By MS/MS	2	0		1			1	59.571	59.301	4	0.0031532	23089	S10256_27_Pretails_WT3_C53_200107	68.83	42.049	0.59335	0.6849	NaN	1	0	Median	NaN	NaN	NaN	0	0	Median	NaN	NaN	NaN	0	0	Median
TKPIPKKGTVEGFEPADNKCLLR	4	Unmodified	2597.4	0.399942	1228	H0YLA2;P37108	SRP14	Signal recognition particle 14 kDa protein	yes	no	0	0	0	By MS/MS		By MS/MS	2	0		2	1		1	43.464	43.429	5	0.075442	16161	S10256_27_Pretails_WT3_C53_200107	29.72	29.72	0.63994	0.68517	21.697	2	2	Median	0.80797	0.79879	NaN	1	1	Median	NaN	NaN	NaN	0	0	Median
FLDGKDGDFDYSTVDDNPDFDNLDIVAR	1	Unmodified	3177.41	0.405083	3270	Q96F63	CCDC97	Coiled-coil domain-containing protein 97	yes	yes	0	0	0		By MS/MS		2	0		1		1		118.35	118.39	3	1.14e-18	54799	S10255_26_Pretails_WT2_C52_200107	116.99	92.356	0.67661	0.68555	NaN	1	0	Median	NaN	NaN	NaN	0	0	Median	0.67661	0.68555	NaN	1	0	Median
EKLAPVPFFSLLQYE	1	Unmodified	1779.94	0.944724	1851	P07741;H3BQZ9	APRT	Adenine phosphoribosyltransferase	yes	no	0	0	0			By MS/MS	2	0		1			1	128.01	128.04	2	9.64e-10	52582	S10256_27_Pretails_WT3_C53_200107	147.28	147.28	0.5735	0.68567	NaN	1	0	Median	NaN	NaN	NaN	0	0	Median	NaN	NaN	NaN	0	0	Median
DLVAIEAKLSDLQKEAEKLESEHPDQAQAILSR	3	Unmodified	3673.92	0.916284	2485	Q01082;A0A087WUZ3;Q01082-2	SPTBN1	Spectrin beta chain, non-erythrocytic 1	no	no	0	0	0			By MS/MS	2	0		1			1	119.77	119.79	5	0.010072	48344	S10256_27_Pretails_WT3_C53_200107	42.032	27.101	0.61396	0.68606	NaN	1	1	Median	NaN	NaN	NaN	0	0	Median	NaN	NaN	NaN	0	0	Median
EKAKKDLEEWNQR	3	Unmodified	1672.85	0.853283	1872	P09497-2;P09497	CLTB	Clathrin light chain B	yes	no	0	0	0	By MS/MS	By MS/MS	By MS/MS	1.62	0.484	3	5	3	3	2	20.566	20.159	3;4	0.0015625	6110	S10255_26_Pretails_WT2_C52_200107	80.871	57.159	0.67868	0.68615	7.0841	8	0	Median	0.70212	0.70574	11.232	3	0	Median	0.65735	0.68359	3.6443	3	0	Median
TDLEMQIEGLKEELAYLKKNHEEEISTLR	3	Unmodified	3458.76	0.7603	690	CON__P08727;P08727;C9JM50;K7EMS3	KRT19	Keratin, type I cytoskeletal 19	yes	no	0	0	0			By MS/MS	2	0		1			1	111.49	111.52	5	0.076721	44922	S10256_27_Pretails_WT3_C53_200107	24.448	5.9178	0.60565	0.68727	NaN	1	1	Median	NaN	NaN	NaN	0	0	Median	NaN	NaN	NaN	0	0	Median
DYIMEPSIFNTLKR	1	Unmodified	1725.88	0.875992	1147	X6RLT1;H0UI80;Q8IXH7-4;Q8IXH7;Q8IXH7-3	NELFCD;TH1L	Negative elongation factor C/D	yes	no	0	0	0			By MS/MS	2	0		1			1	101.14	101.07	3	0.0021986	40799	S10256_27_Pretails_WT3_C53_200107	78.486	56.645	0.62266	0.68755	NaN	1	0	Median	NaN	NaN	NaN	0	0	Median	NaN	NaN	NaN	0	0	Median
DADVQNFVSFISKDSIQKSLQMYLER	2	Unmodified	3060.52	0.522636	2179	Q96DC0;P42126-2;P42126	DCI;ECI1	Enoyl-CoA delta isomerase 1, mitochondrial	yes	no	0	0	0			By MS/MS	2	0		2			2	125.34	125.36	4	0.0059564	51319	S10256_27_Pretails_WT3_C53_200107	49.076	29.339	0.60185	0.6876	24.463	2	2	Median	NaN	NaN	NaN	0	0	Median	NaN	NaN	NaN	0	0	Median
SLLPVKPVEIEIETPEQAKTR	2	Unmodified	2376.33	0.326426	2495	Q01831	XPC	DNA repair protein complementing XP-C cells	yes	yes	0	0	0	By MS/MS			2	0		1	1			83.757	83.757	4	0.047634	39882	S10254_25_Pretails_WT1_C51_200107	38.736	26.07	0.68833	0.68765	NaN	1	1	Median	0.68833	0.68765	NaN	1	1	Median	NaN	NaN	NaN	0	0	Median
AGLNSLEAVKR	1	Acetyl (N-term)	1198.67	0.666986	2438	P67936	TPM4	Tropomyosin alpha-4 chain	yes	yes	1	0	0	By MS/MS	By MS/MS	By MS/MS	1.6	0.49	4	6	4	3	3	66.755	65.589	2	1.63e-16	30420	S10254_25_Pretails_WT1_C51_200107	183.67	144.65	0.68409	0.68786	9.4894	10	1	Median	0.68409	0.68913	5.1711	4	1	Median	0.74121	0.75361	18.242	3	0	Plateau
HESVSKISTISSVR	1	Unmodified	1528.82	0.82092	1948	P15924;P15924-3;P15924-2	DSP	Desmoplakin	yes	no	0	0	0			By MS/MS	2	0		1			1	28.762	28.79	3	0.0023508	9975	S10256_27_Pretails_WT3_C53_200107	77.185	53.356	0.6031	0.68788	NaN	1	0	Median	NaN	NaN	NaN	0	0	Median	NaN	NaN	NaN	0	0	Median
GDVGSADIQDLEKWLAKIA	2	Unmodified	2028.05	0.0527704	3889	Q9Y5M8;H7C4H2	SRPRB	Signal recognition particle receptor subunit beta	yes	no	0	0	0			By MS/MS	2	0		1			1	127.44	127.47	3	0.028761	52291	S10256_27_Pretails_WT3_C53_200107	47.64	17.907	0.63079	0.68789	NaN	1	1	Median	NaN	NaN	NaN	0	0	Median	NaN	NaN	NaN	0	0	Median
PVEVYQYSTGTSAVEPINTFHGIHQNEDEPIR	0	Unmodified	3626.73	0.727754	3273	Q96G74;H7BZQ3	OTUD5	OTU domain-containing protein 5	yes	no	0	0	0	By MS/MS			2	0		1	1			101.39	101.39	5	0.082167	48441	S10254_25_Pretails_WT1_C51_200107	15.745	1.3885	0.69903	0.68822	NaN	1	0	Median	0.69903	0.68822	NaN	1	0	Median	NaN	NaN	NaN	0	0	Median
KVEQLQQEYTEMKALLDASETTSTR	2	Unmodified	2898.43	0.428067	2642	Q14258	TRIM25	E3 ubiquitin/ISG15 ligase TRIM25	yes	yes	0	0	0		By matching	By MS/MS	2	0		2		1	1	101.31	101.2	4	4.25e-08	40768	S10256_27_Pretails_WT3_C53_200107	93.633	93.633	0.62643	0.68865	2.0782	2	0	Median	NaN	NaN	NaN	0	0	Median	0.64231	0.67861	NaN	1	0	Median
ALEQQVEEMKTQLEELEDELQATEDAKLR	2	Unmodified	3415.67	0.666459	2126	P35579;P35579-2	MYH9	Myosin-9	yes	no	0	0	0	By MS/MS		By MS/MS	2	0		2	1		1	125.09	125.1	4	5.32e-20	59804	S10254_25_Pretails_WT1_C51_200107	124.39	107.3	0.67246	0.68889	24.774	2	0	Median	0.86761	0.82079	NaN	1	0	Median	NaN	NaN	NaN	0	0	Median
KVKPQPPLSDAYLSGMPAKR	3	Unmodified	2182.19	0.193244	9	A0A024RCR6;A0A0G2JK23;P46379-2;P46379;P46379-3;A0A0G2JL47;P46379-5;P46379-4;H0Y710;H0Y4L1	BAT3;BAG6	Large proline-rich protein BAG6	yes	no	0	0	0		By MS/MS		2	0		1		1		49.409	49.357	4	4.99e-05	21564	S10255_26_Pretails_WT2_C52_200107	100.69	80.868	0.66115	0.68897	NaN	1	1	Median	NaN	NaN	NaN	0	0	Median	0.66115	0.68897	NaN	1	1	Median
DASTLQSQKAEGTGDAK	2	Unmodified	1705.81	0.811871	1544	O00479	HMGN4	High mobility group nucleosome-binding domain-containing protein 4	yes	yes	0	0	0	By MS/MS	By MS/MS	By MS/MS	1.44	0.496	9	7	5	6	5	18.424	18.271	2;3	4.49e-48	6530	S10257_28_TAILS_WT1_C51_200107	211.82	142.6	0.66654	0.68955	58.229	10	6	Median	0.75881	0.77785	84.081	4	3	Median	0.64616	0.64384	15.71	2	1	Median
MKETQKSIYYITGESKEQVANSAFVER	3	Unmodified	3135.55	0.554664	1859	P08238	HSP90AB1	Heat shock protein HSP 90-beta	yes	yes	0	0	0			By MS/MS	2	0		2			2	65.432	65.162	4;5	3.64e-09	25523	S10256_27_Pretails_WT3_C53_200107	103.25	85.006	0.60928	0.68982	11.721	2	1	Median	NaN	NaN	NaN	0	0	Median	NaN	NaN	NaN	0	0	Median
SCGSSTPDEFPTDIPGTKGNFKLVR	2	Unmodified	2709.31	0.30683	2169	P41091;H7BZU1	EIF2S3	Eukaryotic translation initiation factor 2 subunit 3	yes	no	0	0	0			By MS/MS	2	0		1			1	77.779	77.609	4	3.09e-05	30963	S10256_27_Pretails_WT3_C53_200107	68.676	55.356	0.59445	0.68984	NaN	1	0	Median	NaN	NaN	NaN	0	0	Median	NaN	NaN	NaN	0	0	Median
NLLPNIESPVTR	0	Acetyl (N-term)	1393.76	0.756529	1966	P17980;E9PM69	PSMC3	26S protease regulatory subunit 6A	yes	no	1	0	0		By MS/MS	By matching	1	0	2			1	1	11.334	11.213	2	0.062519	3068	S10258_29_TAILS_WT2_C52_200107	79.148	15.932	0.71051	0.68994	56.384	2	0	Median	NaN	NaN	NaN	0	0	Median	1.0315	1.0279	NaN	1	0	Median
DQLNDQYLELLEKQR	1	Unmodified	1903.96	0.963955	1079	F8W9X7;Q567U6	CCDC93	Coiled-coil domain-containing protein 93	yes	no	0	0	0	By MS/MS			1	0	1		1			98.369	94.229	3	0.0051597	48998	S10257_28_TAILS_WT1_C51_200107	68.262	41.49	0.61227	0.69008	NaN	1	0	Median	0.61227	0.69008	NaN	1	0	Median	NaN	NaN	NaN	0	0	Median
WEYENELSKVR	1	Unmodified	1451.7	0.704493	1948	P15924	DSP	Desmoplakin	yes	yes	0	0	0			By MS/MS	2	0		1			1	60.94	60.671	3	0.02845	23704	S10256_27_Pretails_WT3_C53_200107	58.699	37.96	0.5944	0.69037	NaN	1	1	Median	NaN	NaN	NaN	0	0	Median	NaN	NaN	NaN	0	0	Median
ADSLQKNQDLEFER	1	Unmodified	1691.81	0.811478	2005	P21399	ACO1	Cytoplasmic aconitate hydratase	yes	yes	0	0	0	By MS/MS	By MS/MS	By MS/MS	1.5	0.5	3	3	2	2	2	46.219	44.968	3	4.01e-06	20636	S10257_28_TAILS_WT1_C51_200107	129.17	91.645	0.66601	0.69052	13.453	6	0	Median	0.7079	0.75719	19.933	2	0	Median	0.71481	0.73979	20.018	2	0	Median
TPSSGMSSTMKESAFQSEPR	1	Unmodified	2143.95	0.951418	2839	Q5T4S7-3;Q5T4S7-4;Q5T4S7;Q5T4S7-2;A0A0A0MSW0;Q5T4S7-5	UBR4	E3 ubiquitin-protein ligase UBR4	yes	no	0	0	0			By MS/MS	2	0		1			1	46.585	46.415	3	6.71e-05	17523	S10256_27_Pretails_WT3_C53_200107	97.776	68.684	0.5929	0.69063	NaN	1	1	Median	NaN	NaN	NaN	0	0	Median	NaN	NaN	NaN	0	0	Median
EEEIEAQEKAKR	2	Unmodified	1458.73	0.731436	1729	O75937;S4R3J5	DNAJC8	DnaJ homolog subfamily C member 8	yes	no	0	0	0	By MS/MS	By MS/MS	By MS/MS	1.4	0.49	3	2	1	2	2	11.734	11.675	2;3	3.78e-05	2637	S10256_27_Pretails_WT3_C53_200107	145.91	97.824	0.69049	0.69067	32.667	4	0	Median	0.44378	0.48951	NaN	1	0	Median	0.7097	0.73482	38.644	2	0	Median
AGQPLESDSVKQDIR	1	Unmodified	1641.83	0.832213	284	A0A0D9SFR5;H3BQ06;H3BNU1;Q9ULP9-2;Q9ULP9	TBC1D24	TBC1 domain family member 24	yes	no	0	0	0	By MS/MS	By MS/MS	By MS/MS	1.67	0.471	1	2	1	1	1	38.797	38.076	3	0.020773	15668	S10255_26_Pretails_WT2_C52_200107	54.898	23.071	0.58503	0.69087	6.9998	3	1	Median	0.58503	0.69087	NaN	1	1	Median	0.7133	0.72667	NaN	1	0	Median
VSGSFPEDSSKER	1	Unmodified	1423.66	0.657937	1601	O15400-2;O15400	STX7	Syntaxin-7	yes	no	0	0	0	By MS/MS		By MS/MS	1.33	0.471	2	1	1		2	22.001	21.474	2;3	6.72e-13	6878	S10256_27_Pretails_WT3_C53_200107	169.58	124.6	0.65487	0.6919	0.93851	2	0	Median	0.59559	0.68733	NaN	1	0	Median	NaN	NaN	NaN	0	0	Median
SHNKVLNPPGGKSSISFY	2	Unmodified	1930.99	0.990111	3552	Q9H910;Q9H910-3;A6NGP5;Q9H910-2	HN1L	Hematological and neurological expressed 1-like protein	yes	no	0	0	0	By MS/MS	By MS/MS	By MS/MS	2	0		4	2	1	1	51.529	51.449	3;4	0.011484	19756	S10256_27_Pretails_WT3_C53_200107	57.595	35.441	0.70789	0.69203	38.275	4	4	Median	0.73476	0.71514	14.948	2	2	Median	0.73673	0.74433	NaN	1	1	Median
MQNDTAENETTEKEEKSESR	2	Unmodified	2355.01	0.0132264	840	E7EX44;Q05682-5;Q05682-4;Q05682-3;Q05682-6;Q05682-2;Q05682;C9J813;E9PGZ1	CALD1	Caldesmon	yes	no	0	0	0	By MS/MS	By MS/MS	By MS/MS	1.42	0.493	7	5	4	4	4	14.382	14.351	3;4	4.4e-49	3777	S10256_27_Pretails_WT3_C53_200107	198.67	178.76	0.6585	0.69216	12.697	9	1	Median	0.61453	0.69702	19.423	3	1	Plateau	0.6885	0.70307	7.5587	3	0	Median
EGAKVIATDINESKLQELEKYPGIQTR	3	Unmodified	3029.6	0.603329	3425	Q9BUT1;D6RFG2;D6R9U8;D6RIR6;Q9BUT1-2	BDH2	3-hydroxybutyrate dehydrogenase type 2	yes	no	0	0	0			By MS/MS	2	0		1			1	79.691	79.521	5	0.066146	31836	S10256_27_Pretails_WT3_C53_200107	28.622	6.9284	0.63765	0.69291	NaN	1	1	Median	NaN	NaN	NaN	0	0	Median	NaN	NaN	NaN	0	0	Median
TQVELLEAPTPALKR	1	Unmodified	1664.95	0.946121	1931	P13807-2;P13807	GYS1	Glycogen [starch] synthase, muscle	yes	no	0	0	0	By MS/MS		By MS/MS	1.67	0.471	1	2	2		1	70.618	70.483	3	9.24e-05	27954	S10256_27_Pretails_WT3_C53_200107	113.59	57.447	0.64088	0.693	12.747	2	0	Median	0.6299	0.63327	NaN	1	0	Median	NaN	NaN	NaN	0	0	Median
MNTLQAIWMMDPKDVR	1	Unmodified	1947.94	0.936895	2556	Q12931-2;Q12931;I3L0K7;I3L239	TRAP1	Heat shock protein 75 kDa, mitochondrial	yes	no	0	0	0			By MS/MS	2	0		1			1	106.01	105.94	3	0.0001768	42823	S10256_27_Pretails_WT3_C53_200107	107.35	107.35	0.61739	0.69393	NaN	1	0	Median	NaN	NaN	NaN	0	0	Median	NaN	NaN	NaN	0	0	Median
PMFIVNTNVPR	0	Unmodified	1286.68	0.680527	1934	P14174	MIF	Macrophage migration inhibitory factor	yes	yes	0	0	0			By MS/MS	2	0		1			1	78.246	78.076	2	0.00027072	31170	S10256_27_Pretails_WT3_C53_200107	115.71	85.971	0.5771	0.69394	NaN	1	0	Median	NaN	NaN	NaN	0	0	Median	NaN	NaN	NaN	0	0	Median
GACAGSEDAVKAR	1	Unmodified	1290.6	0.598648	2617	Q13813;Q13813-2;A0A0D9SF54;A0A0D9SGF6;Q13813-3	SPTAN1	Spectrin alpha chain, non-erythrocytic 1	yes	no	0	0	0	By MS/MS	By MS/MS	By MS/MS	1.5	0.5	2	2	1	2	1	11.318	11.308	2;3	0.0007381	3169	S10258_29_TAILS_WT2_C52_200107	125.97	97.793	0.69682	0.69398	24.042	4	0	Median	0.78322	0.75723	NaN	1	0	Median	0.79121	0.80467	36.919	2	0	Median
GMYDGPVFDLTTTPKGGTPAGSAR	1	Unmodified	2395.15	0.14781	2636	Q14195-2;Q14195;H0YBT4	DPYSL3	Dihydropyrimidinase-related protein 3	yes	no	0	0	0	By MS/MS	By MS/MS	By MS/MS	2	0		3	1	1	1	83.386	83.312	3	2.18e-07	38768	S10255_26_Pretails_WT2_C52_200107	88.872	67.518	0.68065	0.694	5.433	3	0	Plateau	0.68065	0.694	NaN	1	0	Median	0.63361	0.6569	NaN	1	0	Median
NKEEDLQSTKEER	2	Unmodified	1604.76	0.764193	3254	Q96DZ1-3;Q96DZ1	ERLEC1	Endoplasmic reticulum lectin 1	yes	no	0	0	0	By MS/MS	By MS/MS		1	0	2		1	1		11.418	11.28	3	0.011139	3376	S10257_28_TAILS_WT1_C51_200107	64.224	37.495	0.63377	0.694	4.4864	2	0	Median	0.57522	0.67233	NaN	1	0	Median	0.69828	0.71637	NaN	1	0	Median
QIYDPKYCPQGTVADGAPSGTGDCPDPGEVPEYPPYYQEEAGY	1	Unmodified	4737.01	0.0111841	490	B4DDF4;B4DUT8;Q99439-2;Q99439	CNN2	Calponin;Calponin-2	yes	no	0	0	0	By MS/MS	By MS/MS	By MS/MS	1.67	0.471	1	2	1	1	1	108.27	106.82	4	0.041835	50189	S10255_26_Pretails_WT2_C52_200107	25.784	22.705	0.62367	0.69435	55.176	2	2	Median	NaN	NaN	NaN	0	0	Median	0.44704	0.47005	NaN	1	1	Median
LLQDSVDFSLADAINTEFKNTR	1	Unmodified	2496.25	0.249632	1866	P08670;B0YJC4;A0A1B0GTT5;A0A1B0GVG8	VIM	Vimentin	yes	no	0	0	0	By MS/MS		By MS/MS	2	0		3	2		1	118.83	118.84	3	3e-30	56295	S10254_25_Pretails_WT1_C51_200107	170.53	156.09	0.67908	0.69451	1.3544	3	0	Median	0.70472	0.69112	1.8732	2	0	Median	NaN	NaN	NaN	0	0	Median
LLEAQIATGGIIDPKESHR	1	Unmodified	2047.11	0.106203	1948	P15924;P15924-3;P15924-2	DSP	Desmoplakin	yes	no	0	0	0	By MS/MS	By MS/MS	By MS/MS	2	0		3	1	1	1	67.235	67.095	4	0.00059826	31204	S10254_25_Pretails_WT1_C51_200107	69.289	53.404	0.68078	0.6956	14.283	3	0	Median	0.68078	0.6956	NaN	1	0	Median	0.57947	0.60826	NaN	1	0	Median
IGPEPTTDSFIAVMYGETEGSTPGNALVVDPKKPFR	2	Unmodified	3819.9	0.902942	3506	Q9H223	EHD4	EH domain-containing protein 4	yes	yes	0	0	0	By MS/MS			2	0		1	1			117.85	117.85	4	1.12e-06	55701	S10254_25_Pretails_WT1_C51_200107	67.913	47.035	0.68555	0.69594	NaN	1	1	Median	0.68555	0.69594	NaN	1	1	Median	NaN	NaN	NaN	0	0	Median
EIQVQHPAAKSMIEISR	1	Unmodified	1936.02	0.0200305	2235;513	B4DUR8;P49368;E9PRC8;Q5SZX9;Q5SZX6	CCT3	T-complex protein 1 subunit gamma	no	no	0	0	0			By MS/MS	2	0		1			1	50.135	49.865	4	0.011251	19041	S10256_27_Pretails_WT3_C53_200107	51.235	30.711	0.6115	0.69596	NaN	1	0	Median	NaN	NaN	NaN	0	0	Median	NaN	NaN	NaN	0	0	Median
AATTLDEKIEKVR	2	Unmodified	1472.82	0.819857	546	B7Z6D5;Q96GQ7;A0A087WYH5	DDX27	Probable ATP-dependent RNA helicase DDX27	yes	no	0	0	0	By MS/MS	By matching	By matching	2	0		3	1	1	1	32.087	32.146	4	0.032225	12653	S10254_25_Pretails_WT1_C51_200107	47.712	27.331	0.64934	0.69604	1.5188	3	0	Median	0.68527	0.69604	NaN	1	0	Median	0.64934	0.67909	NaN	1	0	Median
KANIPIMDTGENPEVPFPR	1	Unmodified	2124.07	0.0673746	3213	Q93050-1;Q93050;B7Z641;B7Z2A9;Q93050-3;K7ELZ6;K7EM24	ATP6V0A1	V-type proton ATPase 116 kDa subunit a isoform 1;V-type proton ATPase subunit a	yes	no	0	0	0	By MS/MS	By MS/MS	By MS/MS	1	0	3		1	1	1	95.27	91.142	3	3.18e-10	49409	S10258_29_TAILS_WT2_C52_200107	137.61	108.66	0.61314	0.69608	6.8342	3	1	Median	0.61314	0.71612	NaN	1	0	Median	0.60669	0.62883	NaN	1	0	Median
VLSPPKLNEVSSDANR	1	Unmodified	1724.91	0.905712	547	B7Z7F3;Q9H6Z4-3;Q9H6Z4-2;Q9H6Z4;K7ESQ0	RANBP3	Ran-binding protein 3	yes	no	0	0	0	By MS/MS	By MS/MS	By MS/MS	1.33	0.471	2	1	1	1	1	54.177	52.396	3	0.0011276	24881	S10257_28_TAILS_WT1_C51_200107	78.244	59.57	0.67285	0.69627	10.925	3	1	Median	0.71349	0.81463	NaN	1	0	Median	0.67285	0.69627	NaN	1	1	Median
SLQVLNDKNVSNEKNTENCDFLFSPPEVTGR	2	Acetyl (N-term)	3592.71	0.71039	3907	Q9Y6A5;E7EMT0;C9JA91;F8WC55;Q8IX09;C9JWI7	TACC3;ERIC-1s	Transforming acidic coiled-coil-containing protein 3	yes	no	1	0	0			By MS/MS	2	0		1			1	108.72	108.75	4	0.017494	43889	S10256_27_Pretails_WT3_C53_200107	50.593	34.193	0.63956	0.69634	NaN	1	1	Median	NaN	NaN	NaN	0	0	Median	NaN	NaN	NaN	0	0	Median
KCLKDEDPYVR	2	Unmodified	1421.7	0.697299	2429	P63010-3;P63010;P63010-2;C9J1E7;A0A087WU93;A0A087WZQ6;Q10567-4;Q10567-3;Q10567-2;Q10567;K7ERB2	AP2B1;AP1B1	AP-2 complex subunit beta;AP-1 complex subunit beta-1	yes	no	0	0	0	By MS/MS	By MS/MS		1	0	2		1	1		25.312	23.674	3	0.019137	9124	S10257_28_TAILS_WT1_C51_200107	65.842	40.774	0.65797	0.69653	4.3753	2	0	Median	0.64744	0.71841	NaN	1	0	Median	0.66866	0.67531	NaN	1	0	Median
SPAAECLSEKETEELMAWMR	1	Unmodified	2367.05	0.054503	2556	Q12931-2;Q12931;I3L0K7	TRAP1	Heat shock protein 75 kDa, mitochondrial	yes	no	0	0	0			By MS/MS	2	0		1			1	112.27	112.3	3	0.00036349	45358	S10256_27_Pretails_WT3_C53_200107	72.433	59.942	0.6258	0.69665	NaN	1	0	Median	NaN	NaN	NaN	0	0	Median	NaN	NaN	NaN	0	0	Median
SMGGAAIAPPTSLVEKDKELPR	2	Unmodified	2266.2	0.199117	1172	H0Y6J6;Q96I25;Q5W011;Q5W010;Q5W012	RBM17	Splicing factor 45	yes	no	0	0	0	By matching	By matching	By MS/MS	2	0		3	1	1	1	68.79	68.649	4	0.042889	27063	S10256_27_Pretails_WT3_C53_200107	33.171	15.276	0.6662	0.69668	10.109	3	0	Median	0.62902	0.63045	NaN	1	0	Median	0.6662	0.69668	NaN	1	0	Median
NSWGEPWGER	0	Unmodified	1216.53	0.526135	3727	Q9UBR2	CTSZ	Cathepsin Z	yes	yes	0	0	0	By MS/MS	By MS/MS		1	0	2		1	1		68.025	65.088	2	0.028896	32329	S10257_28_TAILS_WT1_C51_200107	77.533	41.152	0.67585	0.69683	NaN	1	0	Median	NaN	NaN	NaN	0	0	Median	0.67585	0.69683	NaN	1	0	Median
LLVVDPETDEQLQKLGVQVR	1	Unmodified	2278.25	0.253261	1558	O14745;J3QRP6	SLC9A3R1	Na(+)/H(+) exchange regulatory cofactor NHE-RF1	yes	no	0	0	0		By MS/MS		1	0	1			1		106.4	101.27	3	0.011116	54461	S10258_29_TAILS_WT2_C52_200107	49.343	31.878	0.68143	0.69708	NaN	1	0	Median	NaN	NaN	NaN	0	0	Median	0.68143	0.69708	NaN	1	0	Median
LVEPGSPAEKAGLLAGDR	1	Unmodified	1778.95	0.952662	1558	O14745;J3QRP6	SLC9A3R1	Na(+)/H(+) exchange regulatory cofactor NHE-RF1	yes	no	0	0	0	By MS/MS		By MS/MS	2	0		2	1		1	59.669	59.534	3	0.00044168	27168	S10254_25_Pretails_WT1_C51_200107	78.078	61.01	0.63788	0.69756	9.1094	2	0	Median	0.63513	0.65405	NaN	1	0	Median	NaN	NaN	NaN	0	0	Median
EVSSLKNKLR	2	Unmodified	1172.69	0.687721	2126	P35579;P35579-2	MYH9	Myosin-9	yes	no	0	0	0	By MS/MS	By matching	By MS/MS	2	0		3	1	1	1	16.734	16.859	3	0.0088481	4988	S10256_27_Pretails_WT3_C53_200107	104.42	72.789	0.73811	0.69793	21.834	3	0	Median	0.73811	0.69793	NaN	1	0	Median	0.98183	0.97532	NaN	1	0	Median
TDFKEEPEPGFKR	2	Unmodified	1578.77	0.767822	2220	P47897-2;P47897;B4DDN1;A0A1B0GVU9;H7C0R3;A0A0U1RRC8;A0A0U1RQX5	QARS	Glutamine--tRNA ligase	yes	no	0	0	0	By MS/MS		By MS/MS	1.5	0.5	2	2	2		2	36.707	35.552	4	0.0020124	15906	S10257_28_TAILS_WT1_C51_200107	76.165	56.921	0.65647	0.69801	6.1035	4	0	Median	0.62557	0.65572	4.2715	2	0	Median	NaN	NaN	NaN	0	0	Median
MVGVTRDATGKEVYR	1	Unmodified	1680.86	0.861739	2019	P23378;A0A1W2PPE1	GLDC	Glycine dehydrogenase (decarboxylating), mitochondrial	yes	no	0	0	1			By MS/MS	2	0		1			1	35.4	35.428	4	0.08625	12590	S10256_27_Pretails_WT3_C53_200107	42.785	8.6835	0.60202	0.69833	NaN	1	0	Median	NaN	NaN	NaN	0	0	Median	NaN	NaN	NaN	0	0	Median
LEKMVSGCQTR	1	Unmodified	1307.63	0.632591	3049	Q8N1G4	LRRC47	Leucine-rich repeat-containing protein 47	yes	yes	0	0	0			By MS/MS	2	0		1			1	15.754	15.882	3	0.029416	4603	S10256_27_Pretails_WT3_C53_200107	58.116	34.74	0.6089	0.6985	NaN	1	1	Median	NaN	NaN	NaN	0	0	Median	NaN	NaN	NaN	0	0	Median
EYTAAVEAKQVAQQEAQR	1	Unmodified	2019	0.00213185	1371	J3KPX7;Q99623;F5GY37;F5GWA7	PHB2	Prohibitin-2	yes	no	0	0	0	By MS/MS	By MS/MS	By MS/MS	1	0	4		1	1	2	57.48	54.906	3	6.65e-05	25974	S10257_28_TAILS_WT1_C51_200107	87.669	87.669	0.65795	0.69853	14.88	4	1	Median	0.63635	0.71038	NaN	1	0	Median	0.68028	0.68687	NaN	1	0	Median
QKAKDDDDSDIPTAQR	2	Unmodified	1801.84	0.844234	150	A0A087X2D8;O60271-4;O60271-2;O60271;O60271-5;O60271-3;O60271-9	SPAG9	C-Jun-amino-terminal kinase-interacting protein 4	yes	no	0	0	0		By MS/MS		2	0		2		2		15.178	15.426	3	0.00019219	4471	S10255_26_Pretails_WT2_C52_200107	125.67	71.677	0.66688	0.69864	NaN	1	1	Median	NaN	NaN	NaN	0	0	Median	0.66688	0.69864	NaN	1	1	Median
VLYPNDNFFEGKELR	1	Unmodified	1839.92	0.915549	903;1903	P11216;P11217-2;P11217;E9PK47;P06737-2;P06737	PYGB;PYGM;PYGL	Glycogen phosphorylase, brain form;Glycogen phosphorylase, muscle form;Alpha-1,4 glucan phosphorylase;Glycogen phosphorylase, liver form	no	no	0	0	0	By MS/MS			1	0	2		2			88.695	84.756	3	0.0024537	43986	S10257_28_TAILS_WT1_C51_200107	74.133	39.213	0.59791	0.69891	32.354	2	0	Median	0.59791	0.69891	32.354	2	0	Median	NaN	NaN	NaN	0	0	Median
NAQKIDR	1	Unmodified	843.456	0.456264	3249	Q96DG6	CMBL	Carboxymethylenebutenolidase homolog	yes	yes	0	0	0		By MS/MS		2	0		1		1		9.0892	9.4362	2	0.066303	1957	S10255_26_Pretails_WT2_C52_200107	94.407	38.966	0.65993	0.69904	NaN	1	0	Median	NaN	NaN	NaN	0	0	Median	0.65993	0.69904	NaN	1	0	Median
IQEVADELQKMLLVDELR	1	Unmodified	2141.14	0.140205	627	C9JPM4;C9JAK5;P18085	ARF4	ADP-ribosylation factor 4	yes	no	0	0	0	By MS/MS	By MS/MS	By matching	2	0		3	1	1	1	119.71	119.73	3	5.52e-05	55508	S10255_26_Pretails_WT2_C52_200107	99.392	76.917	0.69552	0.69947	15.475	3	0	Median	0.69552	0.69947	NaN	1	0	Median	0.86172	0.90326	NaN	1	0	Median
FYPESSYKSTPVPEVVQELPLTSPVDDFR	1	Unmodified	3325.64	0.63944	296	A0A0G2JMZ8;Q16625-5;Q16625-4;Q16625-2;Q16625-3;Q16625	OCLN	Occludin	yes	no	0	0	0			By MS/MS	2	0		1			1	119.54	119.57	3	4.59e-19	48242	S10256_27_Pretails_WT3_C53_200107	118.63	93.404	0.59617	0.69995	NaN	1	0	Median	NaN	NaN	NaN	0	0	Median	NaN	NaN	NaN	0	0	Median
EHLEKKGPQVR	2	Unmodified	1319.73	0.730983	1836	P05783;F8VZY9	KRT18	Keratin, type I cytoskeletal 18	yes	no	0	0	0		By MS/MS	By matching	1	0	2			1	1	10.866	10.745	3	0.0049899	2736	S10258_29_TAILS_WT2_C52_200107	78.513	41.332	0.7206	0.70007	11.648	2	0	Median	NaN	NaN	NaN	0	0	Median	0.75982	0.76017	NaN	1	0	Median
FSATEVTNKTLAAEMQELR	1	Unmodified	2138.07	0.0677686	3047	Q8N163;Q8N163-2;H0YB24	CCAR2	Cell cycle and apoptosis regulator protein 2	no	no	0	0	0	By MS/MS	By MS/MS	By MS/MS	1.5	0.5	2	2	1	2	1	94.867	92.493	3	0.00047523	48698	S10257_28_TAILS_WT1_C51_200107	87.088	62.55	0.6364	0.70012	46.742	4	2	Median	0.89097	1.0472	NaN	1	1	Median	0.67464	0.70012	55.427	2	1	Median
DPALPTLLNPKTLPSGLDDYPR	1	Unmodified	2392.26	0.263826	2616	Q13724-2;Q13724;C9J8D4	MOGS	Mannosyl-oligosaccharide glucosidase	yes	no	0	0	0	By MS/MS	By MS/MS	By MS/MS	1.33	0.471	2	1	1	1	1	116.75	114.32	3	0.00068226	61301	S10259_30_TAILS_WT3_C53_200107	68.168	49.659	0.69046	0.70017	15.469	3	2	Median	0.50239	0.55983	NaN	1	1	Median	0.69046	0.70017	NaN	1	0	Median
MGGEAPELALDPVPQDASTKKLSECLKR	3	Unmodified	3039.54	0.536906	2525	Q07812-5;Q07812-8;Q07812;Q07812-2;Q07812-7	BAX	Apoptosis regulator BAX	yes	no	0	0	0			By MS/MS	2	0		2			2	76.546	76.376	4;5	0.0073642	30520	S10256_27_Pretails_WT3_C53_200107	43.633	31.198	0.62204	0.70033	17.33	2	0	Median	NaN	NaN	NaN	0	0	Median	NaN	NaN	NaN	0	0	Median
FKKEDEIPETVSLEMLDAAKNKMR	4	Unmodified	2821.44	0.435401	1074	F8W7Q4;Q96A26;E9PH05	FAM162A	Protein FAM162A	yes	no	0	0	0	By MS/MS			2	0		1	1			85.912	85.912	5	0.0010679	41047	S10254_25_Pretails_WT1_C51_200107	61.959	50.958	0.69623	0.70034	NaN	1	1	Median	0.69623	0.70034	NaN	1	1	Median	NaN	NaN	NaN	0	0	Median
TQTAIASEDMPNTLTEAEKLLTQHENIKNEIDNYEEDYQKMR	3	Unmodified	4953.33	0.328436	2485	Q01082;A0A087WUZ3;Q01082-2	SPTBN1	Spectrin beta chain, non-erythrocytic 1	no	no	0	0	0	By MS/MS		By MS/MS	2	0		3	1		2	117.38	117.39	5;6	0.0011418	47214	S10256_27_Pretails_WT3_C53_200107	41.697	30.502	0.64711	0.70038	26.387	3	1	Median	0.64711	0.64349	NaN	1	0	Median	NaN	NaN	NaN	0	0	Median
EKQAALEEEQAR	1	Unmodified	1400.69	0.689571	2600	Q13492-4;Q13492-3;Q13492-2;Q13492-5;Q13492;H0YCY1;H0YEF7;H0YEH1	PICALM	Phosphatidylinositol-binding clathrin assembly protein	yes	no	0	0	0	By MS/MS	By MS/MS	By MS/MS	1.57	0.495	3	4	4	2	1	14.629	14.572	2;3	3.65e-62	4913	S10257_28_TAILS_WT1_C51_200107	246.56	164.3	0.64484	0.70068	47.315	6	3	Median	0.7032	0.81068	71.261	3	1	Median	0.58309	0.60902	24.066	2	2	Median
LEGIVNKMFQR	1	Unmodified	1333.72	0.717641	71	A0A087WW66;Q99460-2;Q99460;H7BZR6;C9J9M4	PSMD1	26S proteasome non-ATPase regulatory subunit 1	yes	no	0	0	0			By MS/MS	2	0		1			1	65.524	65.255	3	0.004533	25622	S10256_27_Pretails_WT3_C53_200107	79.974	29.188	0.58733	0.70098	NaN	1	0	Median	NaN	NaN	NaN	0	0	Median	NaN	NaN	NaN	0	0	Median
DGALVGTACKDKQLR	2	Unmodified	1630.85	0.846089	2346	P57737-2;P57737-4;P57737;A0A0A6YYL4;P57737-3;I3L167;I3L426	CORO7;CORO7-PAM16	Coronin-7;Coronin	yes	no	0	0	0	By MS/MS	By MS/MS	By MS/MS	1.4	0.49	3	2	1	2	2	29.617	28.436	3	4.03e-15	9714	S10256_27_Pretails_WT3_C53_200107	157.33	123.07	0.63897	0.70099	22.848	5	0	Median	0.6274	0.70099	NaN	1	0	Median	0.8091	0.83117	34.54	2	0	Median
GQCDLELINVCNENSLFKSLSR	1	Unmodified	2595.24	0.242121	62	A0A087WVQ6;Q00610-2;Q00610	CLTC	Clathrin heavy chain;Clathrin heavy chain 1	yes	no	0	0	0			By MS/MS	2	0		1			1	109.2	109.23	3	1.07e-09	44086	S10256_27_Pretails_WT3_C53_200107	122.94	77.503	0.60116	0.70191	NaN	1	0	Median	NaN	NaN	NaN	0	0	Median	NaN	NaN	NaN	0	0	Median
PANDFNPDADAKALR	1	Unmodified	1613.78	0.779783	1857;787	E5RK69;P08133;P08133-2	ANXA6	Annexin;Annexin A6	no	no	0	0	0	By MS/MS	By MS/MS	By MS/MS	1.75	0.433	1	3	1	1	2	48.714	48.056	3	0.0053512	18185	S10256_27_Pretails_WT3_C53_200107	67.846	44.365	0.63885	0.70192	13.193	4	0	Median	0.82415	0.82645	NaN	1	0	Median	0.64577	0.66106	NaN	1	0	Median
PSEEMLELEKER	1	Unmodified	1488.71	0.713009	3840	Q9Y2D5-6;Q9Y2D5;Q9Y2D5-5;Q9Y2D5-4;Q9Y2D5-7;C9JVY5	AKAP2	A-kinase anchor protein 2	yes	no	0	0	0	By MS/MS			1	0	1		1			51.467	49.226	3	0.037478	23202	S10257_28_TAILS_WT1_C51_200107	55.04	55.04	0.60538	0.70216	NaN	1	0	Median	0.60538	0.70216	NaN	1	0	Median	NaN	NaN	NaN	0	0	Median
KREDCSPADKPYIDEAR	2	Unmodified	2048.96	0.958552	3249	Q96DG6	CMBL	Carboxymethylenebutenolidase homolog	yes	yes	0	0	1	By MS/MS		By MS/MS	1.67	0.471	1	2	1		2	24.028	23.468	4	0.013782	8373	S10254_25_Pretails_WT1_C51_200107	57.788	36.849	0.4482	0.70228	24.379	3	1	Plateau	0.70582	0.71106	NaN	1	0	Median	NaN	NaN	NaN	0	0	Median
MESQLSASKPTGGLPETAR	1	Unmodified	1958.97	0.97314	1269	H3BPE1;H3BQK9;Q9UPN3;Q9UPN3-5;H0Y390;Q9UPN3-4;Q9UPN3-3;Q9UPN3-2	MACF1	Microtubule-actin cross-linking factor 1, isoforms 1/2/3/5	yes	no	0	0	0			By MS/MS	2	0		1			1	46.83	46.66	3	0.0013562	17594	S10256_27_Pretails_WT3_C53_200107	64.507	47.255	0.60328	0.70271	NaN	1	0	Median	NaN	NaN	NaN	0	0	Median	NaN	NaN	NaN	0	0	Median
VPASETSPGPPPMGPPPPSSKAPR	1	Unmodified	2337.18	0.178716	3578	Q9HD15	SRA1	Steroid receptor RNA activator 1	yes	yes	0	0	0	By MS/MS	By MS/MS	By MS/MS	1.43	0.495	4	3	3	1	3	51.12	49.902	3	2.18e-35	19074	S10256_27_Pretails_WT3_C53_200107	171.3	149.06	0.63772	0.70286	33.907	6	4	Median	0.63912	0.75089	47.865	3	2	Median	0.63633	0.6579	NaN	1	1	Median
LAHPNKPKDHVFLCEGEEPKSDLKAAR	4	Unmodified	3085.58	0.576737	3552	Q9H910;Q9H910-3;A6NGP5;H3BMV3;Q9H910-2;H3BU16;H3BMT0;H3BTV5	HN1L	Hematological and neurological expressed 1-like protein	yes	no	0	0	0	By MS/MS	By MS/MS	By MS/MS	2	0		5	1	2	2	33.086	33.156	5;6;7	0.014135	13151	S10254_25_Pretails_WT1_C51_200107	41.703	26.254	0.86816	0.70355	30.283	5	5	Linear	0.89387	0.8752	NaN	1	1	Median	0.52454	0.53108	39.77	2	2	Median
ELANQVSKDFSDITKKLSVACFYGGTPYGGQFER	3	Unmodified	3811.85	0.851575	3608	Q9NR30;Q9NR30-2	DDX21	Nucleolar RNA helicase 2	yes	no	0	0	0			By MS/MS	2	0		1			1	117.82	117.85	4	0.0011703	47403	S10256_27_Pretails_WT3_C53_200107	45.325	30.44	0.64305	0.70388	NaN	1	1	Median	NaN	NaN	NaN	0	0	Median	NaN	NaN	NaN	0	0	Median
VRETRHLWVGNLPENVR	0	Acetyl (N-term)	2116.13	0.129004	3345	Q96T58	SPEN	Msx2-interacting protein	yes	yes	1	0	2			By MS/MS	2	0		1			1	13.406	13.533	5	0.055957	3551	S10256_27_Pretails_WT3_C53_200107	37.092	11.502	0.64536	0.70431	NaN	1	0	Median	NaN	NaN	NaN	0	0	Median	NaN	NaN	NaN	0	0	Median
KEEEVQQQKLAEER	2	Unmodified	1742.88	0.879891	3242	Q96CS3	FAF2	FAS-associated factor 2	yes	yes	0	0	0	By MS/MS	By MS/MS	By MS/MS	1.33	0.471	4	2	1	2	3	17.054	16.954	3	7.57e-10	4858	S10256_27_Pretails_WT3_C53_200107	148.85	98.924	0.6114	0.70474	16.526	4	1	Median	0.63775	0.75929	NaN	1	0	Median	0.70609	0.73913	26.18	2	1	Median
ETNLDSLPLVDTHSKR	1	Unmodified	1823.94	0.937741	1866	P08670	VIM	Vimentin	yes	yes	0	0	0	By MS/MS	By MS/MS	By MS/MS	1.44	0.497	5	4	3	2	4	58.876	57.511	3;4	0.00017794	22064	S10256_27_Pretails_WT3_C53_200107	102.72	47.847	0.65474	0.70493	21.056	8	1	Median	0.6226	0.67281	17.719	3	0	Median	0.76812	0.80706	12.537	2	0	Median
NANELSVLKDEVLEVLEDGR	1	Unmodified	2241.15	0.148856	3539	Q9H6S3;Q9H6S3-3;Q9H6S3-2;A0A087WX39	EPS8L2	Epidermal growth factor receptor kinase substrate 8-like protein 2	yes	no	0	0	0			By MS/MS	2	0		1			1	126.13	126.16	3	1.79e-29	51667	S10256_27_Pretails_WT3_C53_200107	168.05	129.17	0.59831	0.70629	NaN	1	0	Median	NaN	NaN	NaN	0	0	Median	NaN	NaN	NaN	0	0	Median
SLSLCNMFLDEMAKQAR	1	Unmodified	2012.95	0.948187	3838	Q9Y2A7;Q9Y2A7-2	NCKAP1	Nck-associated protein 1	yes	no	0	0	0			By MS/MS	2	0		1			1	109.43	109.46	3	0.00053528	44247	S10256_27_Pretails_WT3_C53_200107	79.81	53.854	0.62864	0.70635	NaN	1	0	Median	NaN	NaN	NaN	0	0	Median	NaN	NaN	NaN	0	0	Median
VEDVLGKGWENHVEGQKLKQDGDSFR	3	Unmodified	2969.46	0.463147	2637	Q14204	DYNC1H1	Cytoplasmic dynein 1 heavy chain 1	yes	yes	0	0	0		By MS/MS	By MS/MS	2	0		2		1	1	60.343	60.182	5	0.042442	23444	S10256_27_Pretails_WT3_C53_200107	32.025	12.476	0.64483	0.70677	49.109	2	1	Median	NaN	NaN	NaN	0	0	Median	0.47533	0.49942	NaN	1	1	Median
IKVFGPGIEGKDVFR	2	Unmodified	1660.93	0.930077	1696;1697	O75369-2;O75369-9;O75369;E7EN95;O75369-7;O75369-6;O75369-3;O75369-5;O75369-4;O75369-8	FLNB	Filamin-B	no	no	0	0	0	By MS/MS	By MS/MS	By MS/MS	2	0		4	1	1	2	66.396	66.224	3;4	0.00043437	25983	S10256_27_Pretails_WT3_C53_200107	94.781	66.149	0.64614	0.70697	9.0949	4	0	Median	0.78272	0.79657	NaN	1	0	Median	0.65331	0.68316	NaN	1	0	Median
VVDALGNAIDGKGPIGSKTR	2	Unmodified	1967.08	0.0799882	2031	P25705-2;P25705;K7EK77;K7ERX7;K7EJP1;K7ENJ4	ATP5A1	ATP synthase subunit alpha, mitochondrial	yes	no	0	0	0	By MS/MS	By MS/MS	By MS/MS	1.67	0.471	3	6	5	2	2	55.509	54.818	3;4	3.17e-06	20888	S10256_27_Pretails_WT3_C53_200107	94.01	74.723	0.68115	0.70747	10.127	8	1	Median	0.80038	0.81072	10.171	4	1	Median	0.68115	0.68663	5.4097	2	0	Median
MGYAEEAPYDAIHVGAAAPVVPQALIDQLKPGGR	1	Unmodified	3503.79	0.787124	2009	P22061;P22061-2;F6S8N6;A0A0A0MRJ6;H7BY58	PCMT1	Protein-L-isoaspartate(D-aspartate) O-methyltransferase;Protein-L-isoaspartate O-methyltransferase	yes	no	0	0	0	By MS/MS	By MS/MS	By MS/MS	2	0		3	1	1	1	117.85	117.88	4	2.06e-10	55635	S10254_25_Pretails_WT1_C51_200107	83.85	67.248	0.69672	0.708	4.5287	3	0	Plateau	0.70925	0.69439	NaN	1	0	Median	0.68349	0.708	NaN	1	0	Median
SQDATFSPGSEQAEKSPGPIVSR	1	Unmodified	2374.14	0.140082	586	C9J0I9;Q86WB0-2;Q86WB0	ZC3HC1	Nuclear-interacting partner of ALK	yes	no	0	0	0	By MS/MS			1	0	2		2			54.812	52.471	3	8.91e-15	25201	S10257_28_TAILS_WT1_C51_200107	143.09	107.22	0.61864	0.70807	NaN	1	1	Median	0.61864	0.70807	NaN	1	1	Median	NaN	NaN	NaN	0	0	Median
WYKEAKPGAAEPEVGVPSSLSPSSPSSSWTETDVEER	2	Unmodified	3975.86	0.865036	1028	F6T1Q0;Q6L8Q7-2;Q6L8Q7	PDE12	2',5'-phosphodiesterase 12	yes	no	0	0	0		By MS/MS	By MS/MS	2	0		2		1	1	83.32	83.209	4	3.85e-17	38801	S10255_26_Pretails_WT2_C52_200107	98.683	87.708	0.67448	0.70809	15.447	2	0	Median	NaN	NaN	NaN	0	0	Median	0.64727	0.63482	NaN	1	0	Median
YEEEIKVLSDKLKEAETR	3	Unmodified	2179.14	0.137228	544	F5H7S3;H7BYY1;B7Z596;P09493-2;H0YK48;P09493-5;P09493-8;P09493-4;P09493-3;P09493-10;H0YNC7;H0YL52;Q6ZN40;P09493-9;P09493-7;P09493-6;P09493	TPM1	Tropomyosin alpha-1 chain	yes	no	0	0	0	By MS/MS	By MS/MS	By MS/MS	1.56	0.497	4	5	2	4	3	84.006	82.032	4;5	0.011057	48537	S10258_29_TAILS_WT2_C52_200107	50.04	50.04	0.67973	0.70831	19.043	9	1	Median	0.63734	0.69297	24.152	2	1	Median	0.72226	0.73924	24.73	4	0	Median
VEGQATDEKKEPKEPR	3	Unmodified	1839.93	0.932655	1060	F8VXC8;Q8TAQ2-2;Q8TAQ2-3;Q8TAQ2	SMARCC2	SWI/SNF complex subunit SMARCC2	yes	no	0	0	0	By MS/MS			1	0	2		2			11.258	11.115	3;4	0.00042227	3024	S10257_28_TAILS_WT1_C51_200107	91.712	67.302	0.62801	0.70837	6.0892	2	1	Median	0.62801	0.70837	6.0892	2	1	Median	NaN	NaN	NaN	0	0	Median
VEEDIQQQKATGSEVSQR	1	Unmodified	2030.99	0.986876	1948	P15924	DSP	Desmoplakin	yes	yes	0	0	0	By MS/MS	By MS/MS	By MS/MS	1.38	0.484	5	3	2	2	4	28.228	27.293	3	3.3e-09	10267	S10255_26_Pretails_WT2_C52_200107	135.55	98.967	0.69748	0.70863	9.1103	6	1	Median	0.65874	0.70499	2.6505	2	0	Median	0.76767	0.78903	0.32428	2	0	Median
DNPHFQSGETSIVISDVLKGGPAEGQLQENDR	1	Unmodified	3436.65	0.649504	123	A0A087X0K9;G5E9E7;G3V1L9;Q07157-2;Q07157;H0YLT6;H0YKB1	TJP1	Tight junction protein ZO-1	yes	no	0	0	0	By MS/MS		By MS/MS	2	0		2	1		1	99.981	99.945	4	0.0044705	40388	S10256_27_Pretails_WT3_C53_200107	40.753	27.446	0.65495	0.70965	9.2342	2	0	Median	0.65944	0.66479	NaN	1	0	Median	NaN	NaN	NaN	0	0	Median
IMIPLKISPLQ	1	Unmodified	1251.76	0.762466	3375	Q9BPW8	NIPSNAP1	Protein NipSnap homolog 1	yes	yes	0	0	0	By MS/MS		By MS/MS	2	0		2	1		1	111.01	111.02	2	1.5e-07	44842	S10256_27_Pretails_WT3_C53_200107	138.08	108.41	0.64412	0.70986	16.186	2	0	Median	0.60656	0.63309	NaN	1	0	Median	NaN	NaN	NaN	0	0	Median
EDVRPEEIADQELAEALQKSAEDAER	1	Unmodified	2940.39	0.394853	2848	Q5TDH0	DDI2	Protein DDI1 homolog 2	yes	yes	0	0	1	By MS/MS			2	0		1	1			106.36	106.36	4	7.07e-06	50439	S10254_25_Pretails_WT1_C51_200107	73.153	53.604	0.70043	0.70993	NaN	1	1	Median	0.70043	0.70993	NaN	1	1	Median	NaN	NaN	NaN	0	0	Median
PKCPLDPYFIMPDKCKCVDFQTLKLQELPDAVPHGEMPR	4	Unmodified	4669.27	0.266374	2112	P33992;B1AHB1;B1AHB2	MCM5	DNA replication licensing factor MCM5;DNA helicase	yes	no	0	0	0			By MS/MS	2	0		1			1	103.17	103.1	7	0.059531	41631	S10256_27_Pretails_WT3_C53_200107	14.998	2.5883	0.59541	0.71012	NaN	1	1	Median	NaN	NaN	NaN	0	0	Median	NaN	NaN	NaN	0	0	Median
KYGVVEGKALSELR	2	Unmodified	1547.87	0.867142	3593	Q9NQ88;A0A0U1RQD1	TIGAR	Fructose-2,6-bisphosphatase TIGAR	yes	no	0	0	0			By MS/MS	2	0		1			1	46.589	46.418	3	0.033645	17570	S10256_27_Pretails_WT3_C53_200107	50.46	21.388	0.62436	0.71013	NaN	1	0	Median	NaN	NaN	NaN	0	0	Median	NaN	NaN	NaN	0	0	Median
KIQELFHVEPGLQR	1	Unmodified	1692.93	0.931139	36	A0A087WVR3;A0A087WTW0;Q96T88;Q96T88-2	UHRF1	E3 ubiquitin-protein ligase UHRF1	yes	no	0	0	0	By MS/MS			2	0		1	1			60.5	60.5	3	0.077243	27699	S10254_25_Pretails_WT1_C51_200107	39.961	11.679	0.68893	0.71014	NaN	1	0	Median	0.68893	0.71014	NaN	1	0	Median	NaN	NaN	NaN	0	0	Median
QKCLDALAALR	1	Unmodified	1257.69	0.686341	3308	Q96KR1	ZFR	Zinc finger RNA-binding protein	yes	yes	0	0	0	By MS/MS	By matching	By matching	2	0		3	1	1	1	58.551	58.444	3	0.058197	26587	S10254_25_Pretails_WT1_C51_200107	91.701	31.637	0.70342	0.71018	11.832	3	0	Median	0.72041	0.71018	NaN	1	0	Median	0.60376	0.63006	NaN	1	0	Median
KDDSYFDR	1	Unmodified	1044.45	0.451239	3572	Q9HCD5;Q5JY17	NCOA5	Nuclear receptor coactivator 5	yes	no	0	0	0			By MS/MS	2	0		1			1	23.407	23.436	2	0.092646	7805	S10256_27_Pretails_WT3_C53_200107	81.296	25.902	0.60369	0.7102	NaN	1	0	Median	NaN	NaN	NaN	0	0	Median	NaN	NaN	NaN	0	0	Median
VGDSTPVSEKPVSAAVDANASESP	1	Unmodified	2313.1	0.097214	3551	Q9H8Y8;Q9H8Y8-2;Q9H8Y8-3	GORASP2	Golgi reassembly-stacking protein 2	yes	no	0	0	0	By MS/MS	By MS/MS	By MS/MS	1.67	0.471	2	4	3	1	2	63.022	61.888	3	9.88e-05	28258	S10255_26_Pretails_WT2_C52_200107	63.125	63.125	0.61677	0.71057	9.9406	5	1	Median	0.61181	0.6585	10.764	2	1	Median	0.74896	0.79224	NaN	1	0	Median
SADGSPALKQIEINTISASFGGLASR	1	Unmodified	2589.34	0.339844	2227	P48637	GSS	Glutathione synthetase	yes	yes	0	0	0	By matching	By MS/MS		2	0		2	1	1		108.73	108.71	3	0.02569	50694	S10255_26_Pretails_WT2_C52_200107	37.369	19.865	0.69406	0.71118	9.6496	2	0	Median	0.73773	0.7614	NaN	1	0	Median	0.65298	0.66428	NaN	1	0	Median
AAGGSGVGGKR	1	Acetyl (N-term)	957.499	0.499192	3691	Q9NZM5	GLTSCR2	Glioma tumor suppressor candidate region gene 2 protein	yes	yes	1	0	0		By matching	By MS/MS	2	0		2		1	1	11.342	11.629	2	0.098951	2529	S10256_27_Pretails_WT3_C53_200107	76.17	39.723	0.64672	0.71152	19.833	2	0	Median	NaN	NaN	NaN	0	0	Median	0.79382	0.81864	NaN	1	0	Median
KFFYSDQNVDSR	1	Unmodified	1504.69	0.694657	3872	Q9Y490;Q9Y4G6	TLN1;TLN2	Talin-1;Talin-2	yes	no	0	0	0			By MS/MS	2	0		1			1	41.951	41.88	3	0.040541	15574	S10256_27_Pretails_WT3_C53_200107	53.869	41.337	0.61315	0.71205	NaN	1	0	Median	NaN	NaN	NaN	0	0	Median	NaN	NaN	NaN	0	0	Median
SSVKTPETVVPTAPELQPSTSTDQPVTPEPTSQATR	1	Unmodified	3762.88	0.879958	2652	Q14676-2;Q14676;Q14676-3	MDC1	Mediator of DNA damage checkpoint protein 1	yes	no	0	0	0	By MS/MS	By MS/MS	By MS/MS	1.67	0.471	2	4	2	2	2	79.831	78.777	3;4	3.45e-19	40372	S10257_28_TAILS_WT1_C51_200107	103.78	80.634	0.61731	0.71212	13.011	6	5	Median	0.66891	0.78145	13.166	2	2	Median	0.59964	0.62265	1.1591	2	2	Median
AINEAYKEDYHKSLEDALSSDTSGHFR	2	Unmodified	3082.43	0.426821	1857;787	E5RK69;P08133;P08133-2;E7EMC6	ANXA6	Annexin;Annexin A6	no	no	0	0	0		By MS/MS		2	0		1		1		69.394	69.244	5	0.0093756	32059	S10255_26_Pretails_WT2_C52_200107	43.091	33.612	0.70284	0.71221	NaN	1	0	Median	NaN	NaN	NaN	0	0	Median	0.70284	0.71221	NaN	1	0	Median
DMVGIAQTGSGKTLAYLLPAIVHINHQPYLER	1	Unmodified	3504.86	0.855144	380	A0A1X7SBZ2;A0A1W2PQ51;Q92841;Q92841-1;Q92841-3;Q92841-2	DDX17	Probable ATP-dependent RNA helicase DDX17	yes	no	0	0	0			By MS/MS	2	0		1			1	118.54	118.57	5	0.0019775	47698	S10256_27_Pretails_WT3_C53_200107	47.647	31.541	0.59615	0.71246	NaN	1	1	Median	NaN	NaN	NaN	0	0	Median	NaN	NaN	NaN	0	0	Median
IQEIQKAIELFSVGQGPAKTMEEASKR	3	Unmodified	2987.57	0.575006	2082	P30419-2;P30419;K7EN82;B7Z8J4	NMT1	Glycylpeptide N-tetradecanoyltransferase 1	yes	no	0	0	0			By MS/MS	2	0		1			1	94.146	94.075	5	0.077718	37737	S10256_27_Pretails_WT3_C53_200107	25.022	1.3472	0.64308	0.71256	NaN	1	1	Median	NaN	NaN	NaN	0	0	Median	NaN	NaN	NaN	0	0	Median
IMIPLKTSPLQ	1	Unmodified	1239.73	0.72608	1690	O75323;O75323-2	GBAS	Protein NipSnap homolog 2	yes	no	0	0	0	By MS/MS	By MS/MS	By MS/MS	1.75	0.433	1	3	2	1	1	90.194	89.103	2	0.004822	35921	S10256_27_Pretails_WT3_C53_200107	98.044	98.044	0.60053	0.71334	4.3522	4	0	Linear	0.63629	0.69998	5.0242	2	0	Median	0.62592	0.65344	NaN	1	0	Median
CVVSEAGKALDMSYDHKPEDEVELAR	2	Unmodified	2947.37	0.369172	1597	O15355	PPM1G	Protein phosphatase 1G	yes	yes	0	0	0	By MS/MS	By MS/MS	By MS/MS	2	0		4	1	2	1	71.438	71.296	4;5	0.0031764	32937	S10255_26_Pretails_WT2_C52_200107	48.872	32.837	0.65979	0.71338	35.071	4	2	Median	0.56202	0.5672	NaN	1	1	Median	0.7121	0.72427	51.342	2	1	Median
ALEEAMEQKAELER	1	Unmodified	1645.8	0.798136	2126	P35579;P35579-2	MYH9	Myosin-9	yes	no	0	0	0	By MS/MS	By MS/MS	By MS/MS	1.38	0.484	10	6	4	6	6	55.81	54.467	2;3	4.1e-51	23775	S10254_25_Pretails_WT1_C51_200107	219.43	164.96	0.71588	0.71346	11.875	12	1	Median	0.68349	0.74386	13.934	4	0	Median	0.71588	0.7382	12.977	4	0	Median
SEEIITPVYCTGVSAQVQKQR	1	Acetyl (N-term)	2434.22	0.216224	1850	P07384;E9PLX0;E9PJJ3;E9PLC9;E9PMC6;E9PJA6;E9PSA6;E9PQB3;E9PRM1;E9PIA9	CAPN1	Calpain-1 catalytic subunit	yes	no	1	0	0	By MS/MS	By MS/MS	By MS/MS	1.67	0.471	1	2	1	1	1	90.578	89.158	3	1.8e-37	36078	S10256_27_Pretails_WT3_C53_200107	178.57	157.04	0.60787	0.71348	1.1903	3	0	Plateau	0.6052	0.70517	NaN	1	0	Median	0.67039	0.6967	NaN	1	0	Median
MALEAAGGPPEETLSLWKREQAR	1	Oxidation (M);Acetyl (N-term)	2597.29	0.290786	771	E5RJ92;E5RFW0;E5RII5;Q8N8Q3-2;Q8N8Q3-3;Q8N8Q3	ENDOV	Endonuclease V	yes	no	1	1	1		By matching	By MS/MS	2	0		2		1	1	47.393	47.332	4	0.0064649	17952	S10256_27_Pretails_WT3_C53_200107	54.637	22.849	0.65435	0.71372	15.516	2	0	Median	NaN	NaN	NaN	0	0	Median	0.7765	0.79648	NaN	1	0	Median
QGKLFGAAEVQR	1	Unmodified	1302.7	0.704434	2617	Q13813;Q13813-2;A0A0D9SF54;A0A0D9SGF6;Q13813-3	SPTAN1	Spectrin alpha chain, non-erythrocytic 1	yes	no	0	0	0	By MS/MS	By MS/MS	By MS/MS	1.6	0.49	2	3	1	2	2	37.736	36.742	3	1.79e-05	13021	S10256_27_Pretails_WT3_C53_200107	124.6	70.075	0.70258	0.71378	10.546	5	0	Median	0.82179	0.79727	NaN	1	0	Median	0.69807	0.71164	0.42326	2	0	Median
NKNPAPPIDAVEQILPTLVR	1	Unmodified	2184.23	0.226652	2296	P52292	KPNA2	Importin subunit alpha-1	yes	yes	0	0	0	By MS/MS	By MS/MS	By MS/MS	1.5	0.5	3	3	2	2	2	119.22	117.17	3	7.86e-22	54650	S10255_26_Pretails_WT2_C52_200107	150.9	137.07	0.67033	0.71403	16.698	6	0	Median	0.54335	0.56662	20.989	2	0	Median	0.71773	0.7542	3.6363	2	0	Median
MMGLEVLGEKKKEGVILTNESAASTGQPDNDVTEGQR	3	Unmodified	3930.93	0.930295	2534	Q08J23-2;Q08J23;Q08J23-3	NSUN2	tRNA (cytosine(34)-C(5))-methyltransferase	yes	no	0	0	0	By MS/MS	By MS/MS	By MS/MS	2	0		3	1	1	1	76.643	76.569	5	1.65e-07	35641	S10255_26_Pretails_WT2_C52_200107	64.701	51.552	0.74024	0.71418	6.0956	3	0	Plateau	0.74186	0.70659	NaN	1	0	Median	0.68503	0.71418	NaN	1	0	Median
DDNGKPYVLPSVR	1	Unmodified	1458.75	0.746692	1807	P00505;P00505-2	GOT2	Aspartate aminotransferase, mitochondrial	yes	no	0	0	0	By MS/MS		By MS/MS	1.5	0.5	1	1	1		1	58.53	57.175	3	7.28e-09	22250	S10256_27_Pretails_WT3_C53_200107	141.34	102.9	0.62779	0.71429	6.8215	2	0	Median	0.64887	0.74959	NaN	1	0	Median	NaN	NaN	NaN	0	0	Median
DVSLKDCMR	1	Unmodified	1122.52	0.516164	2301	P52701;P52701-2;P52701-3;A0A087WWJ1;P52701-4	MSH6	DNA mismatch repair protein Msh6	yes	no	0	0	0	By MS/MS			1	0	1		1			37.527	35.385	3	0.077329	15696	S10257_28_TAILS_WT1_C51_200107	39.547	10.377	0.61346	0.71479	NaN	1	1	Median	0.61346	0.71479	NaN	1	1	Median	NaN	NaN	NaN	0	0	Median
ALLGYADNQCKLELQGVKGGVDHAAAFGR	2	Unmodified	3057.55	0.545437	1030	F6TLX2;Q9HC38-2;Q9HC38;I3L3Q4	GLOD4	Glyoxalase domain-containing protein 4	yes	no	0	0	0	By MS/MS		By matching	2	0		2	1		1	79.552	79.467	5	0.081792	37822	S10254_25_Pretails_WT1_C51_200107	17.117	6.1662	0.66967	0.71497	35.737	2	0	Median	0.55365	0.55532	NaN	1	0	Median	NaN	NaN	NaN	0	0	Median
AGGDETKLLVVDR	1	Unmodified	1371.74	0.735793	1558	O14745;O14745-2	SLC9A3R1	Na(+)/H(+) exchange regulatory cofactor NHE-RF1	yes	no	0	0	0			By MS/MS	1	0	1				1	53.086	50.577	3	0.017825	25620	S10259_30_TAILS_WT3_C53_200107	60.157	38.762	0.73348	0.71501	NaN	1	0	Median	NaN	NaN	NaN	0	0	Median	NaN	NaN	NaN	0	0	Median
EMLSTHSSPYKTLERR	1	Oxidation (M);Acetyl (N-term)	1991.97	0.973474	869	E9PGA7;Q9Y2L6-2;Q9Y2L6	FRMD4B	FERM domain-containing protein 4B	yes	no	1	1	1			By MS/MS	2	0		1			1	62.497	62.228	3	0.061248	24324	S10256_27_Pretails_WT3_C53_200107	38.995	10.415	0.63887	0.71584	NaN	1	1	Median	NaN	NaN	NaN	0	0	Median	NaN	NaN	NaN	0	0	Median
ELELKVPLVVR	1	Unmodified	1293.8	0.802022	3291	Q96I99;Q96I99-2;H0Y852	SUCLG2	Succinyl-CoA ligase [GDP-forming] subunit beta, mitochondrial	yes	no	0	0	0	By MS/MS		By MS/MS	2	0		2	1		1	86.748	86.685	3	0.0079757	34898	S10256_27_Pretails_WT3_C53_200107	73.841	66.713	0.65778	0.71634	9.3739	2	0	Median	0.66267	0.6704	NaN	1	0	Median	NaN	NaN	NaN	0	0	Median
CDLCQEVLADIGFVKNAGR	1	Unmodified	2164.04	0.040508	310	C9JF46;P0CW19-2;A0A0J9YXC7;P48059;P48059-4;P48059-2;P48059-5;P48059-3	LIMS1	LIM and senescent cell antigen-like-containing domain protein 1	yes	no	0	0	0			By MS/MS	2	0		1			1	119.89	119.92	3	0.020564	48411	S10256_27_Pretails_WT3_C53_200107	47.754	28.08	0.64145	0.71635	NaN	1	0	Median	NaN	NaN	NaN	0	0	Median	NaN	NaN	NaN	0	0	Median
ALEEAMEQKAELER	1	Oxidation (M)	1661.79	0.79305	2126	P35579;P35579-2	MYH9	Myosin-9	yes	no	0	1	0	By MS/MS		By matching	1	0	2		1		1	78.594	75.769	2	0.096072	38753	S10257_28_TAILS_WT1_C51_200107	58.699	6.5315	0.68577	0.7166	8.0066	2	0	Median	0.61185	0.67716	NaN	1	0	Median	NaN	NaN	NaN	0	0	Median
EEPDIYQIAKSEPR	1	Unmodified	1673.83	0.826065	123	A0A087X0K9;G5E9E7;G3V1L9;Q07157-2;Q07157	TJP1	Tight junction protein ZO-1	yes	no	0	0	0			By MS/MS	2	0		1			1	63.836	63.566	3	0.0044856	24892	S10256_27_Pretails_WT3_C53_200107	71.976	50.09	0.63022	0.71699	NaN	1	0	Median	NaN	NaN	NaN	0	0	Median	NaN	NaN	NaN	0	0	Median
AVLMEKPDVVVGTPSR	1	Unmodified	1696.92	0.918191	3672	Q9NY93-2;Q9NY93;F8WDT8;G3V0G3;H7C3E9	DDX56	Probable ATP-dependent RNA helicase DDX56	yes	no	0	0	0			By MS/MS	2	0		1			1	62.779	62.51	3	0.013591	24440	S10256_27_Pretails_WT3_C53_200107	61.265	48.948	0.60315	0.71719	NaN	1	1	Median	NaN	NaN	NaN	0	0	Median	NaN	NaN	NaN	0	0	Median
MAAAGGTVSGPSSACKPGR	1	Unmodified	1760.83	0.829787	152	A0A087X2H1;Q9ULT8;G3V4V5;A0A087WVU6	HECTD1	E3 ubiquitin-protein ligase HECTD1	yes	no	0	0	0	By MS/MS	By MS/MS		1.5	0.5	1	1	1	1		24.752	24.105	3	2.01e-05	9450	S10257_28_TAILS_WT1_C51_200107	101.9	66.005	0.66198	0.71719	17.185	2	1	Median	0.7031	0.80986	NaN	1	0	Median	0.62327	0.63513	NaN	1	1	Median
DENIKVGSPFELVVSGNKR	2	Unmodified	2087.1	0.101118	2925	Q6YHK3-3;Q6YHK3-2;Q6YHK3-4;Q6YHK3	CD109	CD109 antigen	yes	no	0	0	0			By MS/MS	2	0		1			1	80.142	79.972	4	0.01461	32063	S10256_27_Pretails_WT3_C53_200107	47.222	31.231	0.62699	0.71731	NaN	1	0	Median	NaN	NaN	NaN	0	0	Median	NaN	NaN	NaN	0	0	Median
AGGEELDEGVAKDNAKIDGATQSSPAEPKSEDADR	3	Unmodified	3556.64	0.640121	2768	Q32MZ4-3;Q32MZ4-2;Q32MZ4	LRRFIP1	Leucine-rich repeat flightless-interacting protein 1	yes	no	0	0	0	By MS/MS	By MS/MS	By MS/MS	2	0		3	1	1	1	46.162	46.121	5	0.0010134	19873	S10255_26_Pretails_WT2_C52_200107	46.655	27.994	0.63172	0.71733	6.4009	3	2	Median	0.75173	0.72046	NaN	1	1	Median	0.63172	0.64349	NaN	1	1	Median
KDPTGMDPDDIWQLSSSLKR	2	Unmodified	2288.11	0.110696	42	E9PL01;A0A087WUC6;E9PI68;Q15005;E9PRB9	SPCS2	Signal peptidase complex subunit 2	yes	no	0	0	0			By MS/MS	2	0		1			1	95.087	95.016	4	0.0007955	38327	S10256_27_Pretails_WT3_C53_200107	74.744	41.763	0.6592	0.71751	NaN	1	1	Median	NaN	NaN	NaN	0	0	Median	NaN	NaN	NaN	0	0	Median
KNGGLGHMNIALLSDLTKQISR	2	Unmodified	2365.29	0.289998	2073	P30048-2;P30048	PRDX3	Thioredoxin-dependent peroxide reductase, mitochondrial	yes	no	0	0	0			By MS/MS	2	0		1			1	90.636	90.565	4	6.09e-05	36530	S10256_27_Pretails_WT3_C53_200107	91.065	44.746	0.62733	0.71766	NaN	1	1	Median	NaN	NaN	NaN	0	0	Median	NaN	NaN	NaN	0	0	Median
QQVAPTDDETGKELVLALYDYQEKSPR	2	Unmodified	3092.53	0.530224	2617	Q13813;Q13813-2;A0A0D9SF54;A0A0D9SGF6;Q13813-3	SPTAN1	Spectrin alpha chain, non-erythrocytic 1	yes	no	0	0	0	By MS/MS	By MS/MS	By MS/MS	1.6	0.49	2	3	2	1	2	104.07	102.58	4	1.32e-08	40960	S10256_27_Pretails_WT3_C53_200107	85.387	72.396	0.68263	0.71776	4.2771	5	0	Median	0.69271	0.71347	0.84682	2	0	Median	0.68213	0.71345	NaN	1	0	Median
EKEPSYPMPVQETQAPESPGENSEQALQTLSPR	1	Unmodified	3653.72	0.715535	2966	Q7Z434	MAVS	Mitochondrial antiviral-signaling protein	yes	yes	0	0	0	By MS/MS		By MS/MS	2	0		2	1		1	87.228	87.228	3;4	1.24e-11	41789	S10254_25_Pretails_WT1_C51_200107	87.498	59.508	0.68769	0.71782	NaN	1	1	Median	0.68769	0.71782	NaN	1	1	Median	NaN	NaN	NaN	0	0	Median
KPDSMVTNSSTENEA	1	Unmodified	1608.69	0.69373	1382	J3KRI4;O43237-2;O43237	DYNC1LI2	Cytoplasmic dynein 1 light intermediate chain 2	yes	no	0	0	0	By MS/MS	By MS/MS	By MS/MS	1.5	0.5	2	2	1	2	1	27.767	26.96	2	2.44e-14	10973	S10257_28_TAILS_WT1_C51_200107	156.01	119.63	0.61932	0.71783	1.8917	2	0	Median	0.63133	0.7275	NaN	1	0	Median	NaN	NaN	NaN	0	0	Median
KMMADEALGSGLVSR	1	Unmodified	1563.77	0.774898	2561	Q13011	ECH1	Delta(3,5)-Delta(2,4)-dienoyl-CoA isomerase, mitochondrial	yes	yes	0	0	0	By MS/MS			1	0	1		1			63.682	60.941	3	0.066527	30480	S10257_28_TAILS_WT1_C51_200107	41.912	8.6836	0.61855	0.71809	NaN	1	1	Median	0.61855	0.71809	NaN	1	1	Median	NaN	NaN	NaN	0	0	Median
EKMDLTAKELTEEKESAFEFLSSA	3	Unmodified	2732.31	0.310243	569	B9A041;B8ZZ51;P40925-2;P40925;P40925-3	MDH1	Malate dehydrogenase, cytoplasmic	yes	no	0	0	0	By MS/MS	By MS/MS	By MS/MS	2	0		5	1	2	2	108.93	108.93	3;4	0.014873	43811	S10256_27_Pretails_WT3_C53_200107	42.123	15.649	0.68787	0.7181	72.387	5	2	Median	0.62678	0.59579	NaN	1	0	Median	1.4063	1.4824	102.5	2	1	Median
LPLMECVQMTQDVQKAMDER	1	Unmodified	2421.12	0.116057	2494	Q01813-2;Q01813;B1APP6	PFKP	ATP-dependent 6-phosphofructokinase, platelet type	yes	no	0	0	0	By MS/MS	By MS/MS	By MS/MS	2	0		3	1	1	1	100.25	100.18	3	2.05e-07	47745	S10254_25_Pretails_WT1_C51_200107	103.75	91.592	0.68689	0.7182	11.352	3	0	Median	0.74839	0.7625	NaN	1	0	Median	0.68689	0.7182	NaN	1	0	Median
GQVKNPGYPQSEGLLGECMIR	1	Unmodified	2332.13	0.130386	3372	Q99961;M0QYE0;M0R0I3	SH3GL1	Endophilin-A2	yes	no	0	0	0	By matching	By MS/MS	By MS/MS	2	0		3	1	1	1	74.372	74.265	3	0.00011224	29518	S10256_27_Pretails_WT3_C53_200107	79.467	53.848	0.63601	0.71821	8.5069	3	0	Median	0.60793	0.62458	NaN	1	0	Median	0.70252	0.71821	NaN	1	0	Median
LIQSHPESAEDLQEKCTELNQAWSSLGKR	2	Unmodified	3353.63	0.631017	2617	Q13813;Q13813-2;A0A0D9SF54;A0A0D9SGF6;Q13813-3	SPTAN1	Spectrin alpha chain, non-erythrocytic 1	yes	no	0	0	0		By matching	By MS/MS	2	0		2		1	1	82.83	82.72	5	0.0046394	33060	S10256_27_Pretails_WT3_C53_200107	45.323	24.902	0.67171	0.71831	28.96	2	0	Median	NaN	NaN	NaN	0	0	Median	0.59543	0.5853	NaN	1	0	Median
ETLKNSALSAQLR	1	Unmodified	1429.79	0.788892	2220	P47897-2;P47897;C9J165;A0A0U1RQT0;A0A0U1RQM8;A0A0U1RQU2;F2Z2V6;A0A0U1RQE9;A0A0U1RQC3	QARS	Glutamine--tRNA ligase	yes	no	0	0	0	By MS/MS			1	0	1		1			44.349	42.108	3	0.092236	19197	S10257_28_TAILS_WT1_C51_200107	37.525	14.057	0.62694	0.71862	NaN	1	0	Median	0.62694	0.71862	NaN	1	0	Median	NaN	NaN	NaN	0	0	Median
ENKEFLEFR	1	Unmodified	1210.6	0.598237	1690	O75323;H7C333;C9J7B1;C9K068	GBAS	Protein NipSnap homolog 2	yes	no	0	0	0	By MS/MS	By MS/MS	By MS/MS	1.67	0.471	1	2	1	1	1	55.426	54.506	3	4.8e-06	20893	S10256_27_Pretails_WT3_C53_200107	131.12	76.393	0.63218	0.71895	18.619	3	0	Median	0.63218	0.71895	NaN	1	0	Median	0.93505	0.95828	NaN	1	0	Median
GFNKETAAACVEK	2	Unmodified	1423.68	0.676564	871	E9PGT1;Q15631	TSN	Translin	yes	no	0	0	0	By matching	By matching	By MS/MS	2	0		3	1	1	1	29.477	29.535	3	0.010928	10253	S10256_27_Pretails_WT3_C53_200107	64.52	45.309	0.70677	0.71911	9.9594	3	0	Plateau	0.63177	0.61385	NaN	1	0	Median	0.70693	0.73777	NaN	1	0	Median
AATFFGEVVKAPCR	1	Acetyl (N-term)	1593.8	0.797348	1084	F8WBH7;O95456-2;O95456	PSMG1	Proteasome assembly chaperone 1	yes	no	1	0	0	By MS/MS			1	0	2		2			111.71	107.57	2;3	3.07e-10	54962	S10257_28_TAILS_WT1_C51_200107	158.05	92.769	0.61536	0.71912	NaN	1	1	Median	0.61536	0.71912	NaN	1	1	Median	NaN	NaN	NaN	0	0	Median
AAIDKSYDKPAVDDDDEGMETLEEDTEESSR	2	Unmodified	3459.46	0.463128	2862	Q5VWV2;Q8TEW0-5;Q8TEW0-3;Q8TEW0-7;Q8TEW0-6;Q8TEW0-4;Q8TEW0-11;Q8TEW0-2;Q8TEW0;F5GZI3;Q5VWU8;Q8TEW0-9;Q8TEW0-10;Q8TEW0-8	PARD3	Partitioning defective 3 homolog	yes	no	0	0	0			By MS/MS	2	0		1			1	73.553	73.283	4	2.03e-13	29149	S10256_27_Pretails_WT3_C53_200107	102.66	86.849	0.62829	0.7192	NaN	1	1	Median	NaN	NaN	NaN	0	0	Median	NaN	NaN	NaN	0	0	Median
NCVNKEFFVTSAPWSVIDQQAIHPELNGATYR	1	Unmodified	3690.79	0.788915	2345	Q5SQP8;P56545;P56545-3;P56545-2	CTBP2	C-terminal-binding protein 2	yes	no	0	0	0			By MS/MS	2	0		1			1	110.4	110.43	4	0.050601	44653	S10256_27_Pretails_WT3_C53_200107	25.809	4.162	0.61643	0.71926	NaN	1	0	Median	NaN	NaN	NaN	0	0	Median	NaN	NaN	NaN	0	0	Median
SIAKEGFEKISKGANPVEIR	3	Unmodified	2172.19	0.190267	1894	P10809;E7EXB4;E7ESH4;P10809-2	HSPD1	60 kDa heat shock protein, mitochondrial	yes	no	0	0	0	By MS/MS	By MS/MS	By MS/MS	1.88	0.331	1	7	3	1	4	57.077	56.62	3;4;5	6.33e-08	24265	S10254_25_Pretails_WT1_C51_200107	127.49	102.6	0.76798	0.72042	10.159	7	7	Median	0.76798	0.71884	10.826	3	3	Median	0.82002	0.82245	NaN	1	1	Median
AAVDLEKLR	1	Acetyl (N-term)	1055.6	0.597509	1964	P17858;F8WEU2	PFKL	ATP-dependent 6-phosphofructokinase, liver type	yes	no	1	0	0	By MS/MS	By MS/MS		1	0	2		1	1		76.924	73.286	2	0.022822	38903	S10258_29_TAILS_WT2_C52_200107	96.668	39.858	0.68162	0.72071	7.8915	2	1	Median	0.61346	0.6816	NaN	1	0	Median	0.75735	0.76207	NaN	1	1	Median
AHIAQLCEKAGLLQR	1	Unmodified	1706.92	0.925008	62	A0A087WVQ6;Q00610-2;Q00610	CLTC	Clathrin heavy chain;Clathrin heavy chain 1	yes	no	0	0	0	By MS/MS	By MS/MS	By MS/MS	2	0		6	2	2	2	45.831	45.79	3;4	2.14e-07	17201	S10256_27_Pretails_WT3_C53_200107	136.01	99.669	0.70743	0.72079	7.6564	6	0	Median	0.76179	0.73821	9.0776	2	0	Median	0.73728	0.73332	8.201	2	0	Median
GFGFILFKDAASVEKVLDQKEHR	3	Unmodified	2633.4	0.396571	716	D6R9P3;D6RD18;D6RBZ0;Q99729-3;Q99729-4;Q99729-2;Q99729	HNRNPAB	Heterogeneous nuclear ribonucleoprotein A/B	yes	no	0	0	0			By MS/MS	2	0		1			1	104.19	104.12	5	0.081805	41825	S10256_27_Pretails_WT3_C53_200107	27.129	16.261	0.63655	0.72081	NaN	1	1	Median	NaN	NaN	NaN	0	0	Median	NaN	NaN	NaN	0	0	Median
GVDPAPLAKHGLTEELLSR	1	Unmodified	2002.08	0.0847393	152	A0A087X2H1;Q9ULT8;G3V4V5;A0A087WVU6	HECTD1	E3 ubiquitin-protein ligase HECTD1	yes	no	0	0	0			By MS/MS	2	0		1			1	71.962	71.693	4	0.032203	28498	S10256_27_Pretails_WT3_C53_200107	46.159	24.004	0.65197	0.72132	NaN	1	1	Median	NaN	NaN	NaN	0	0	Median	NaN	NaN	NaN	0	0	Median
AELIVQPELKYGDGIQLTR	1	Unmodified	2142.17	0.168469	1948	P15924;P15924-3;P15924-2	DSP	Desmoplakin	yes	no	0	0	0	By MS/MS	By MS/MS	By MS/MS	1.75	0.433	1	3	2	1	1	93.678	92.587	3	0.00053701	44191	S10254_25_Pretails_WT1_C51_200107	85.563	60.123	0.65284	0.72134	33.837	4	4	Median	0.88408	0.9475	33.228	2	2	Median	0.51108	0.53161	NaN	1	1	Median
AMKDEEKMEIQEMQLKEAKHIAEEADR	4	Unmodified	3229.54	0.541733	2438	P67936;K7ERG3;K7ENT6;P67936-2;K7EP68;K7EPV9;K7EMU5	TPM4	Tropomyosin alpha-4 chain	yes	no	0	0	0	By MS/MS	By MS/MS	By MS/MS	2	0		7	2	3	2	65.031	64.889	5;6	0.017147	29678	S10255_26_Pretails_WT2_C52_200107	42.472	25.495	0.68008	0.72136	55.02	7	7	Median	0.96976	0.94458	59.919	2	2	Median	0.68008	0.72136	7.8053	3	3	Median
GLQKELSLPR	1	Unmodified	1139.67	0.666257	722	H7C2A9;D6RAK1;O15021-3;O60307	MAST4;MAST3	Microtubule-associated serine/threonine-protein kinase 3	yes	no	0	0	0	By MS/MS	By MS/MS	By MS/MS	2	0		3	1	1	1	41.885	41.877	3	0.0088455	17732	S10254_25_Pretails_WT1_C51_200107	76.228	46.694	0.67185	0.72136	5.3038	3	0	Median	0.76482	0.77228	NaN	1	0	Median	0.67185	0.69568	NaN	1	0	Median
PAEPQVQWSHLASLKNNVSPVSR	1	Unmodified	2543.32	0.324469	280	H7C0P6;A0A0D9SEY1;O95819-3	MAP4K4	Mitogen-activated protein kinase kinase kinase kinase 4	yes	no	0	0	0	By MS/MS			2	0		1	1			98.634	98.634	4	0.07244	47092	S10254_25_Pretails_WT1_C51_200107	19.992	3.4857	0.75637	0.72141	NaN	1	0	Median	0.75637	0.72141	NaN	1	0	Median	NaN	NaN	NaN	0	0	Median
NEELKEVEEER	1	Unmodified	1402.66	0.657603	3195	Q92878-3;Q92878;Q92878-2	RAD50	DNA repair protein RAD50	yes	no	0	0	0	By MS/MS		By MS/MS	1.33	0.471	2	1	2		1	30.448	30.476	2	0.00218	10599	S10256_27_Pretails_WT3_C53_200107	106.67	61.507	0.637	0.72162	NaN	1	1	Median	NaN	NaN	NaN	0	0	Median	NaN	NaN	NaN	0	0	Median
TYKLKPGTMIEWGNNWAR	2	Unmodified	2164.09	0.0887788	3375	Q9BPW8;C9JDV8	NIPSNAP1	Protein NipSnap homolog 1	yes	no	0	0	0	By MS/MS		By matching	2	0		2	1		1	77.024	76.939	4	0.00031606	36415	S10254_25_Pretails_WT1_C51_200107	76.82	59.94	0.67082	0.72174	25.618	2	0	Median	0.59521	0.60216	NaN	1	0	Median	NaN	NaN	NaN	0	0	Median
PLVKKVEEDEAGGR	2	Unmodified	1525.81	0.810021	3198	Q92890;Q92890-1	UFD1L	Ubiquitin fusion degradation protein 1 homolog	yes	no	0	0	0	By MS/MS	By MS/MS	By MS/MS	1.67	0.471	1	2	1	1	1	20.404	20.182	3	0.0045105	6226	S10255_26_Pretails_WT2_C52_200107	71.933	52.193	0.62832	0.72186	7.4303	3	0	Median	0.62832	0.72186	NaN	1	0	Median	0.69204	0.7248	NaN	1	0	Median
VESQLKILIR	1	Unmodified	1197.74	0.744508	1807	P00505;P00505-2	GOT2	Aspartate aminotransferase, mitochondrial	yes	no	0	0	0	By MS/MS	By MS/MS	By MS/MS	2	0		4	1	2	1	58.077	57.97	3	0.0079944	26399	S10254_25_Pretails_WT1_C51_200107	78.264	39.63	0.70808	0.72252	11.446	3	1	Median	0.70808	0.72252	NaN	1	0	Median	0.84397	0.87394	NaN	1	1	Median
EGNQEVPFDVPELWYEDEKHSLNSSSASTTEPDFQKDILIACR	2	Unmodified	4980.3	0.303601	2185	P42704	LRPPRC	Leucine-rich PPR motif-containing protein, mitochondrial	yes	yes	0	0	0	By MS/MS	By MS/MS	By MS/MS	2	0		3	1	1	1	118.31	118.33	5	3.79e-07	47565	S10256_27_Pretails_WT3_C53_200107	61.871	51.054	0.62408	0.72298	40.973	3	0	Median	1.1404	1.1337	NaN	1	0	Median	0.48599	0.50025	NaN	1	0	Median
ARPPDCSGGHAPSGFPALGLRTAQR	0	Unmodified	2575.28	0.282621	1883	P0C879		Putative uncharacterized protein FLJ43185	yes	yes	0	0	2			By MS/MS	1	0	1				1	42.485	39.976	4	0.00014068	19416	S10259_30_TAILS_WT3_C53_200107	70.452	32.828	0.76706	0.7231	NaN	1	0	Median	NaN	NaN	NaN	0	0	Median	NaN	NaN	NaN	0	0	Median
NSTECTLILTEGDSAKTLAVSGLGVVGR	1	Unmodified	2847.46	0.464787	1908	P11388;P11388-2;P11388-3;P11388-4	TOP2A	DNA topoisomerase 2-alpha	yes	no	0	0	0	By MS/MS	By MS/MS	By MS/MS	2	0		3	1	1	1	109.17	109.16	3	4.76e-34	44087	S10256_27_Pretails_WT3_C53_200107	161.46	137.15	0.65766	0.72394	26.419	3	0	Median	1.0644	1.0914	NaN	1	0	Median	0.65766	0.66635	NaN	1	0	Median
IAAQEVPIEIKPVNPSPLSQLQR	1	Unmodified	2526.42	0.416972	897	E9PRD4;E9PJN0;O14734;H7C5A7	ACOT8	Acyl-coenzyme A thioesterase 8	yes	no	0	0	0		By MS/MS		2	0		1		1		95.497	95.346	3	0.070948	44561	S10255_26_Pretails_WT2_C52_200107	29.333	8.3273	0.7033	0.72398	NaN	1	1	Median	NaN	NaN	NaN	0	0	Median	0.7033	0.72398	NaN	1	1	Median
EKDTVKKLQEQLEKAEDGSSSKEGTSV	5	Unmodified	2949.48	0.477854	65	F8W7S5;A0A087WVV2;A0A0A0MRV0;Q9P2E9-3;Q9P2E9-2;Q9P2E9	RRBP1	Ribosome-binding protein 1	yes	no	0	0	0			By MS/MS	2	0		1			1	59.84	59.571	4	0.0069968	23167	S10256_27_Pretails_WT3_C53_200107	45.205	29.525	0.63345	0.72401	NaN	1	1	Median	NaN	NaN	NaN	0	0	Median	NaN	NaN	NaN	0	0	Median
SDLTVDAVKLHNELQSGSLR	1	Unmodified	2181.14	0.13896	2808	Q5JTH9-2;Q5JTH9-3;Q5JTH9;A0A087X1U8	RRP12	RRP12-like protein	yes	no	0	0	0			By MS/MS	2	0		1			1	79.192	79.022	4	0.013355	31615	S10256_27_Pretails_WT3_C53_200107	58.49	38.399	0.62023	0.72413	NaN	1	0	Median	NaN	NaN	NaN	0	0	Median	NaN	NaN	NaN	0	0	Median
ASDPGLPAEEPKEKSSR	2	Unmodified	1796.89	0.890456	1038	F8VPD4;P27708	CAD	CAD protein;Glutamine-dependent carbamoyl-phosphate synthase;Aspartate carbamoyltransferase;Dihydroorotase	yes	no	0	0	0	By MS/MS			1	0	1		1			23.538	22.296	4	0.053861	8683	S10257_28_TAILS_WT1_C51_200107	34.851	8.9852	0.60667	0.7243	NaN	1	0	Median	0.60667	0.7243	NaN	1	0	Median	NaN	NaN	NaN	0	0	Median
FAKPVYPGQTLQTEMWKEGNR	2	Unmodified	2479.23	0.231814	2285	P51659;E7EWE5;P51659-3;P51659-2;G5E9S2;E7ET17;E7EPL9	HSD17B4	Peroxisomal multifunctional enzyme type 2;(3R)-hydroxyacyl-CoA dehydrogenase;Enoyl-CoA hydratase 2	yes	no	0	0	0			By MS/MS	2	0		1			1	71.043	70.773	4	1.76e-05	28133	S10256_27_Pretails_WT3_C53_200107	103.99	73.946	0.63364	0.72436	NaN	1	1	Median	NaN	NaN	NaN	0	0	Median	NaN	NaN	NaN	0	0	Median
EDQSILCTGESGAGKTEN	1	Unmodified	1894.82	0.82145	810	E7ERA5	MYH10		yes	yes	0	0	0	By MS/MS	By MS/MS	By MS/MS	1.31	0.462	9	4	4	6	3	49.266	47.533	2;3	8.77e-160	21015	S10254_25_Pretails_WT1_C51_200107	299.04	244.55	0.73062	0.72438	14.713	10	2	Median	0.65896	0.68238	16.534	4	1	Median	0.74538	0.74484	17.533	3	0	Median
LALLNEKQAASPLEPKELEELR	2	Unmodified	2490.37	0.369354	2668	Q14980-2;Q14980;A0A087WY61;Q14980-4;Q14980-3;Q14980-5;F5H4J1;F5H6Y5	NUMA1	Nuclear mitotic apparatus protein 1	yes	no	0	0	0			By MS/MS	1	0	1				1	98.428	95.319	4	0.050923	51971	S10259_30_TAILS_WT3_C53_200107	36.805	12.794	0.761	0.72458	NaN	1	1	Median	NaN	NaN	NaN	0	0	Median	NaN	NaN	NaN	0	0	Median
ELAKMKQEPVKPEEGR	3	Unmodified	1867.98	0.982582	2378	P61586	RHOA	Transforming protein RhoA	yes	yes	0	0	0	By MS/MS	By MS/MS	By MS/MS	1.62	0.484	3	5	2	2	4	21.612	21.205	3;4	1.23e-06	6520	S10256_27_Pretails_WT3_C53_200107	130.27	102.53	0.71746	0.72461	15.685	8	2	Median	0.71746	0.72461	6.063	2	0	Median	0.75997	0.76681	16.3	2	0	Median
LQKLQEMKEKLGR	3	Unmodified	1599.91	0.913046	1766	O95347-2;O95347;A0A0C4DGE5	SMC2	Structural maintenance of chromosomes protein 2	yes	no	0	0	0			By MS/MS	2	0		1			1	32.605	32.634	4	0.074683	11457	S10256_27_Pretails_WT3_C53_200107	40.88	28.857	0.62865	0.72475	NaN	1	1	Median	NaN	NaN	NaN	0	0	Median	NaN	NaN	NaN	0	0	Median
AYAPGGPAYQPVVEAFGTDILHKDGIINR	1	Unmodified	3068.57	0.57197	2564	Q13057;Q13057-2	COASY	Bifunctional coenzyme A synthase;Phosphopantetheine adenylyltransferase;Dephospho-CoA kinase	yes	no	0	0	0		By MS/MS	By matching	2	0		2		1	1	111.78	111.77	4	0.017866	52087	S10255_26_Pretails_WT2_C52_200107	35.464	22.144	0.66719	0.72494	10.544	2	0	Median	NaN	NaN	NaN	0	0	Median	0.64501	0.67285	NaN	1	0	Median
VNEFGESYEEKATR	1	Unmodified	1657.76	0.758379	1140	G5E9Z2;Q96KA5-2;Q96KA5	CLPTM1L	Cleft lip and palate transmembrane protein 1-like protein	yes	no	0	0	0	By MS/MS	By MS/MS	By MS/MS	1.6	0.49	2	3	2	2	1	39.482	38.482	3	0.00049522	17272	S10257_28_TAILS_WT1_C51_200107	95.428	50.988	0.72008	0.72518	14.887	5	1	Median	0.66787	0.71931	1.1509	2	1	Median	0.83885	0.85126	6.7471	2	0	Median
EGNDLYHEMIESGVINLKDATSKVALVYGQMNEPPGAR	2	Unmodified	4145.02	0.0197791	1839	P06576;H0YH81;F8W0P7	ATP5B	ATP synthase subunit beta, mitochondrial;ATP synthase subunit beta	yes	no	0	0	0	By matching		By MS/MS	2	0		2	1		1	123.68	123.69	5	0.017437	50447	S10256_27_Pretails_WT3_C53_200107	31.963	17.409	0.67252	0.72579	2.9492	2	0	Median	0.71004	0.71081	NaN	1	0	Median	NaN	NaN	NaN	0	0	Median
KEQEQKAEEER	2	Unmodified	1402.67	0.668836	3694	Q9P013	CWC15	Spliceosome-associated protein CWC15 homolog	yes	yes	0	0	0	By MS/MS	By MS/MS	By MS/MS	1.75	0.433	1	3	1	2	1	8.3467	8.4819	3	0.00053199	1740	S10254_25_Pretails_WT1_C51_200107	103.91	63.413	0.71296	0.72603	19.126	4	0	Median	0.88963	0.88539	NaN	1	0	Median	0.71296	0.72603	19.276	2	0	Median
AADEVLAEAKKPR	2	Unmodified	1396.77	0.767428	355	A0A1B0GUB2;Q6P1J9	CDC73	Parafibromin	yes	no	0	0	0	By MS/MS			1	0	1		1			30.663	28.922	3	0.046131	12206	S10257_28_TAILS_WT1_C51_200107	48.659	7.4956	0.63304	0.72635	NaN	1	0	Median	0.63304	0.72635	NaN	1	0	Median	NaN	NaN	NaN	0	0	Median
TEDSGLAAGPPEAAGENFAPCSVAPGKSL	1	Unmodified	2799.3	0.302138	3241	Q96CP2	FLYWCH2	FLYWCH family member 2	yes	yes	0	0	0			By MS/MS	2	0		1			1	93.983	93.912	3	0.0376	37788	S10256_27_Pretails_WT3_C53_200107	33.916	19.499	0.62504	0.72635	NaN	1	0	Median	NaN	NaN	NaN	0	0	Median	NaN	NaN	NaN	0	0	Median
KKEIEELQSQAQALSQEGKSTDEVDSKR	4	Unmodified	3160.58	0.584779	2485	Q01082;A0A087WUZ3;Q01082-2	SPTBN1	Spectrin beta chain, non-erythrocytic 1	no	no	0	0	0	By MS/MS	By MS/MS	By MS/MS	1.8	0.4	1	4	2	1	2	57.414	56.748	4;5	4.78e-20	21242	S10256_27_Pretails_WT3_C53_200107	141.91	116.71	0.64101	0.72639	9.037	5	5	Median	0.71917	0.77517	6.6668	2	2	Median	0.59575	0.63229	NaN	1	1	Median
FGLQQVQVDCHFLQLYLWR	0	Unmodified	2449.24	0.236506	3763	Q9UID3;Q9UID3-2	VPS51	Vacuolar protein sorting-associated protein 51 homolog	yes	no	0	0	0	By matching	By MS/MS	By matching	2	0		3	1	1	1	89.477	89.403	3	0.079725	41581	S10255_26_Pretails_WT2_C52_200107	33.308	17.802	0.69057	0.7266	2.6135	3	0	Median	0.69057	0.69688	NaN	1	0	Median	0.69879	0.7266	NaN	1	0	Median
FIYGKGWDPYVG	1	Unmodified	1400.68	0.676488	1305	H7C218;H7C0X5;Q9H3G5	CPVL	Probable serine carboxypeptidase CPVL	yes	no	0	0	0	By MS/MS			1	0	1		1			98.554	94.415	2	0.083657	49033	S10257_28_TAILS_WT1_C51_200107	66.692	17.694	0.67099	0.72691	NaN	1	0	Median	0.67099	0.72691	NaN	1	0	Median	NaN	NaN	NaN	0	0	Median
EPGLESKEEESAMSSDR	1	Unmodified	1879.81	0.810551	2923	Q6WCQ1-3;Q6WCQ1;Q6WCQ1-2;J3KSW8;A0A1W2PPU9	MPRIP	Myosin phosphatase Rho-interacting protein	yes	no	0	0	0	By MS/MS			1	0	1		1			39.459	37.118	3	0.022015	16636	S10257_28_TAILS_WT1_C51_200107	49.343	33.353	0.64236	0.72708	NaN	1	0	Median	0.64236	0.72708	NaN	1	0	Median	NaN	NaN	NaN	0	0	Median
SLENYHFVDEHGKDQGINIR	1	Unmodified	2370.14	0.135271	2653	Q14677;Q14677-3;Q14677-2	CLINT1	Clathrin interactor 1	yes	no	0	0	0			By MS/MS	2	0		1			1	55.264	54.994	4	0.074349	21150	S10256_27_Pretails_WT3_C53_200107	24.279	5.7189	0.62562	0.72709	NaN	1	0	Median	NaN	NaN	NaN	0	0	Median	NaN	NaN	NaN	0	0	Median
EDSQRPGAHLTVKKIFVGGIKEDTEEHHLR	3	Unmodified	3425.78	0.780399	1876	P09651;F8W6I7;P09651-2;P09651-3;F8VZ49;F8VYN5;Q32P51	HNRNPA1;HNRNPA1L2	Heterogeneous nuclear ribonucleoprotein A1;Heterogeneous nuclear ribonucleoprotein A1, N-terminally processed;Heterogeneous nuclear ribonucleoprotein A1-like 2	yes	no	0	0	1			By MS/MS	2	0		1			1	46.302	46.131	7	0.069267	17286	S10256_27_Pretails_WT3_C53_200107	13.213	0.12065	0.66765	0.72744	NaN	1	1	Median	NaN	NaN	NaN	0	0	Median	NaN	NaN	NaN	0	0	Median
GKEDALVTKNLVPGESVYGEKR	3	Unmodified	2388.26	0.264888	2010	P22087;M0R0P1;M0QXL5;M0R2Q4;M0R2U2;M0R1H0;M0R2B0;M0R299	FBL	rRNA 2'-O-methyltransferase fibrillarin	yes	no	0	0	0	By MS/MS	By MS/MS	By MS/MS	1.83	0.373	1	5	2	2	2	56.32	55.773	4;5	9.03e-09	21255	S10256_27_Pretails_WT3_C53_200107	127.01	103.28	0.70699	0.72747	15.431	6	6	Median	0.63892	0.67304	18.197	2	2	Median	0.72944	0.74317	20.693	2	2	Median
IVKADEHVIDQGDDGDNFYVIER	1	Unmodified	2646.26	0.256174	1932	P13861;P13861-2;H7C1L0	PRKAR2A	cAMP-dependent protein kinase type II-alpha regulatory subunit	yes	no	0	0	0			By MS/MS	2	0		1			1	72.976	72.706	4	1.66e-10	28829	S10256_27_Pretails_WT3_C53_200107	100.59	77.593	0.61649	0.7276	NaN	1	0	Median	NaN	NaN	NaN	0	0	Median	NaN	NaN	NaN	0	0	Median
LCAAAASILGKPADR	1	Unmodified	1512.81	0.808247	421	J3KQ18;B5MC82;P30046-2;P30046;A6NHG4	DDT;DDTL	D-dopachrome decarboxylase;D-dopachrome decarboxylase-like protein	yes	no	0	0	0	By MS/MS	By MS/MS	By MS/MS	1.57	0.495	6	8	5	4	5	57.173	56.226	2;3	5.82e-10	25008	S10254_25_Pretails_WT1_C51_200107	140.1	82.032	0.68518	0.7276	19.282	9	3	Median	0.68518	0.6696	13.768	3	1	Median	0.73034	0.74613	10.302	3	1	Median
DISPVLKDPASFR	1	Unmodified	1443.77	0.772179	1851	P07741;H3BQZ9;H3BQF1;P07741-2;H3BSW3;H3BQB1	APRT	Adenine phosphoribosyltransferase	yes	no	0	0	0	By MS/MS	By MS/MS	By MS/MS	1.56	0.497	4	5	3	4	2	75.343	73.973	2;3	1.72e-05	29227	S10256_27_Pretails_WT3_C53_200107	107.18	83.325	0.70565	0.72771	11.367	8	1	Median	0.69361	0.7238	0.77553	3	1	Plateau	0.74358	0.7382	16.642	3	0	Median
TQEEIVAKVR	1	Unmodified	1171.66	0.656087	1930	P13667	PDIA4	Protein disulfide-isomerase A4	yes	yes	0	0	0	By MS/MS	By MS/MS	By MS/MS	1.46	0.499	7	6	4	5	4	27.74	26.822	2;3	5.85e-15	11006	S10257_28_TAILS_WT1_C51_200107	154.01	108.01	0.71946	0.72779	18.565	12	3	Median	0.71244	0.72376	3.9966	4	0	Median	0.73835	0.74492	28.392	4	2	Median
ASLPTLGFTHFQPAQLTTVGKR	1	Unmodified	2369.29	0.285564	346	A0A1B0GWJ0;A0A1B0GTJ7;P30566;A0A0A6YY92;A0A096LNY6;A0A1B0GWF8;P30566-2;A0A1B0GTG9;A0A096LNY5	ADSL	Adenylosuccinate lyase	yes	no	0	0	0	By matching	By matching	By MS/MS	2	0		3	1	1	1	90.453	90.379	4	0.079854	36347	S10256_27_Pretails_WT3_C53_200107	10.543	0.54728	0.6503	0.72838	3.9221	3	0	Plateau	0.72307	0.73183	NaN	1	0	Median	0.6503	0.67867	NaN	1	0	Median
LQAAYAGDKADDIQKR	2	Unmodified	1761.9	0.900961	2485	Q01082;A0A087WUZ3;Q01082-2	SPTBN1	Spectrin beta chain, non-erythrocytic 1	no	no	0	0	0	By MS/MS	By MS/MS	By MS/MS	1.71	0.452	2	5	3	2	2	29.166	28.719	3;4	0.00085596	12096	S10257_28_TAILS_WT1_C51_200107	75.316	55.08	0.6491	0.72847	10.758	7	1	Median	0.6491	0.72847	6.0451	3	0	Median	0.74229	0.77223	9.351	2	1	Median
SIGAAAKSQVISNAKNTVQGFKR	3	Unmodified	2374.31	0.308091	96	A0A087WYC1;P34932;A0A087WTS8;P34932-2	HSPA4	Heat shock 70 kDa protein 4	yes	no	0	0	0			By MS/MS	2	0		1			1	55.983	55.714	4	0.079163	21453	S10256_27_Pretails_WT3_C53_200107	26.064	10.121	0.63372	0.72863	NaN	1	1	Median	NaN	NaN	NaN	0	0	Median	NaN	NaN	NaN	0	0	Median
LGAVPATSGPTTFKQQR	1	Unmodified	1757.94	0.942432	1128	G3XAG1;Q96ME7-3;Q96ME7	ZNF512	Zinc finger protein 512	yes	no	0	0	0			By MS/MS	2	0		1			1	44.99	44.919	3	0.00053528	16766	S10256_27_Pretails_WT3_C53_200107	79.81	35.003	0.62749	0.7287	NaN	1	0	Median	NaN	NaN	NaN	0	0	Median	NaN	NaN	NaN	0	0	Median
QKHSQAVEELAEQLEQTKR	2	Unmodified	2251.16	0.155672	2126	P35579	MYH9	Myosin-9	yes	yes	0	0	0	By MS/MS	By MS/MS	By MS/MS	1.71	0.452	2	5	1	3	3	63.256	62.058	4;5	5.98e-07	25154	S10255_26_Pretails_WT2_C52_200107	125.41	110.16	0.67859	0.72892	12.448	7	3	Median	0.67125	0.63817	NaN	1	1	Median	0.72933	0.72892	15.027	3	2	Median
HRPELIDYGKLR	1	Unmodified	1495.83	0.825946	1921;1320	H9KV75;G3V2W4;G3V2X9;P12814-2;P12814;P12814-3;P12814-4;G3V2N5	ACTN1	Alpha-actinin-1	no	no	0	0	1	By MS/MS	By matching	By matching	2	0		3	1	1	1	37.655	37.714	4	0.00020183	15376	S10254_25_Pretails_WT1_C51_200107	113.38	91.333	0.72689	0.72898	7.2235	3	0	Median	0.72689	0.70535	NaN	1	0	Median	0.73253	0.72898	NaN	1	0	Median
IIANALSSEPACLAEIEEDKAR	1	Unmodified	2399.2	0.200239	2458	P78527;P78527-2	PRKDC	DNA-dependent protein kinase catalytic subunit	yes	no	0	0	0	By MS/MS			1	0	3		3			94.623	90.484	3	0.00012542	46970	S10257_28_TAILS_WT1_C51_200107	71.842	50.243	0.62391	0.72926	8.0631	2	1	Median	0.62391	0.72926	8.0631	2	1	Median	NaN	NaN	NaN	0	0	Median
EASLGEASKLQQFLR	1	Unmodified	1675.89	0.889334	2485	Q01082;A0A087WUZ3;Q01082-2	SPTBN1	Spectrin beta chain, non-erythrocytic 1	no	no	0	0	0	By MS/MS	By MS/MS	By MS/MS	1.75	0.433	1	3	2	1	1	84.083	83.043	3	0.00064554	32845	S10256_27_Pretails_WT3_C53_200107	96.135	24.856	0.6546	0.72942	19.016	4	1	Median	0.57327	0.63283	29.013	2	1	Median	0.73636	0.76332	NaN	1	0	Median
IVTSTYKDGKGAR	2	Unmodified	1394.75	0.751778	3727	Q9UBR2	CTSZ	Cathepsin Z	yes	yes	0	0	0	By MS/MS	By MS/MS	By MS/MS	1.25	0.433	3	1	1	1	2	11.427	11.313	3	0.0025089	3221	S10259_30_TAILS_WT3_C53_200107	80.318	45.115	0.72366	0.72953	24.007	3	0	Median	1.0749	1.0169	NaN	1	0	Median	0.72366	0.72953	NaN	1	0	Median
EQMKSESR	1	Unmodified	993.455	0.454944	1636;1464	K7EPK2;K7EMQ6;K7EJ19;K7EIU7;K7EQ35;O43776-2;O43776	NARS	Asparagine--tRNA ligase, cytoplasmic	no	no	0	0	0	By MS/MS	By MS/MS	By MS/MS	1.75	0.433	1	3	1	2	1	7.7607	7.8959	2	0.00022105	1719	S10254_25_Pretails_WT1_C51_200107	143.89	72.544	0.72761	0.72956	17.111	4	0	Median	0.72679	0.72031	NaN	1	0	Median	0.75356	0.77955	7.5682	2	0	Median
YKEVAELTR	1	Unmodified	1107.59	0.592424	2485	Q01082;A0A087WUZ3;Q01082-2	SPTBN1	Spectrin beta chain, non-erythrocytic 1	no	no	0	0	0	By matching	By matching	By MS/MS	1	0	3		1	1	1	30.547	28.519	3	0.047035	13084	S10259_30_TAILS_WT3_C53_200107	60.167	25.394	0.70188	0.72965	4.784	3	0	Median	0.63219	0.72965	NaN	1	0	Median	0.70188	0.70322	NaN	1	0	Median
KDAEAWFTSR	1	Unmodified	1209.58	0.577836	690	CON__P08727;P08727;K7EMS3	KRT19	Keratin, type I cytoskeletal 19	yes	no	0	0	0			By MS/MS	2	0		1			1	52.018	51.748	3	0.050059	19837	S10256_27_Pretails_WT3_C53_200107	56.122	29.008	0.63662	0.73035	NaN	1	0	Median	NaN	NaN	NaN	0	0	Median	NaN	NaN	NaN	0	0	Median
SHSAHFFEFLTKELALGQDR	1	Unmodified	2332.16	0.160029	421	J3KQ18;B5MC82;P30046-2;P30046;A6NHG4	DDT;DDTL	D-dopachrome decarboxylase;D-dopachrome decarboxylase-like protein	yes	no	0	0	0	By MS/MS	By MS/MS	By MS/MS	2	0		3	1	1	1	97.279	97.205	4	2.12e-09	45513	S10255_26_Pretails_WT2_C52_200107	123.63	63.159	0.71412	0.73041	4.1947	3	0	Plateau	0.71412	0.73041	NaN	1	0	Median	0.70902	0.73035	NaN	1	0	Median
GGGKDGSVTGTKR	2	Unmodified	1218.63	0.631663	2199	P46013-2;P46013	MKI67	Antigen KI-67	yes	no	0	0	0	By MS/MS	By matching	By MS/MS	2	0		4	1	1	2	9.1364	9.3366	3	0.081713	2012	S10254_25_Pretails_WT1_C51_200107	40.066	19.278	0.70933	0.73055	35.224	4	0	Median	1.3756	1.3573	NaN	1	0	Median	0.82219	0.83012	NaN	1	0	Median
EKKPAEQAEETAPIEATATKEEEGSS	3	Unmodified	2759.3	0.298493	3060	Q8N4Q1;Q8N4Q1-2	CHCHD4	Mitochondrial intermembrane space import and assembly protein 40	yes	no	0	0	0	By MS/MS	By MS/MS	By MS/MS	2	0		3	1	1	1	41.603	41.595	4	9.99e-10	17532	S10254_25_Pretails_WT1_C51_200107	98.684	88.168	0.70603	0.73073	9.642	3	0	Median	0.88994	0.86262	NaN	1	0	Median	0.70603	0.73073	NaN	1	0	Median
DFVAEPMGEKPVGSLAGIGEVLGKKLEER	3	Oxidation (M)	3070.6	0.600886	1711	O75531	BANF1	Barrier-to-autointegration factor;Barrier-to-autointegration factor, N-terminally processed	yes	yes	0	1	0		By MS/MS		2	0		1		1		100.78	100.63	5	0.050573	47036	S10255_26_Pretails_WT2_C52_200107	32.507	12.52	0.68578	0.73085	NaN	1	1	Median	NaN	NaN	NaN	0	0	Median	0.68578	0.73085	NaN	1	1	Median
EYENELAKVR	1	Unmodified	1249.63	0.630266	1948	P15924;P15924-3	DSP	Desmoplakin	yes	no	0	0	0	By matching		By MS/MS	2	0		2	1		1	37.296	37.31	3	0.064007	13355	S10256_27_Pretails_WT3_C53_200107	51.528	22.722	0.67594	0.7309	2.1833	2	0	Median	0.71594	0.7197	NaN	1	0	Median	NaN	NaN	NaN	0	0	Median
QEKLEQLAR	1	Unmodified	1113.61	0.614222	2485;1905	P11277-2;P11277-3;P11277;Q01082;A0A087WUZ3;Q01082-2;F8W6C1	SPTB;SPTBN1	Spectrin beta chain, erythrocytic;Spectrin beta chain, non-erythrocytic 1	no	no	0	0	0	By MS/MS	By MS/MS	By MS/MS	1.5	0.5	3	3	2	2	2	24.867	24.049	3	0.0016943	8839	S10254_25_Pretails_WT1_C51_200107	104.01	39.302	0.70498	0.73098	10	6	0	Median	0.65142	0.6867	8.3876	2	0	Median	0.75632	0.77698	14.794	2	0	Median
LKSEDGVEGDLGETQSR	1	Unmodified	1818.86	0.85955	2538	Q09666	AHNAK	Neuroblast differentiation-associated protein AHNAK	yes	yes	0	0	0	By MS/MS	By MS/MS	By MS/MS	1.4	0.49	3	2	1	2	2	37.049	35.857	2;3	7.25e-05	16654	S10259_30_TAILS_WT3_C53_200107	105.5	95.336	0.71521	0.73111	5.2756	4	0	Median	NaN	NaN	NaN	0	0	Median	0.71521	0.6974	2.5867	2	0	Median
RPKEEDPATGTGDPPR	1	Unmodified	1721.83	0.833276	2197	P45974-2;P45974;F5H571	USP5	Ubiquitin carboxyl-terminal hydrolase 5	yes	no	0	0	1	By MS/MS	By MS/MS	By MS/MS	1.33	0.471	2	1	1	1	1	12.837	12.66	2;3	0.0028216	3920	S10257_28_TAILS_WT1_C51_200107	76.574	59.587	0.6856	0.73149	24.176	2	1	Median	0.75352	0.86786	NaN	1	0	Median	NaN	NaN	NaN	0	0	Median
MPKVQQTVQDLFGR	1	Unmodified	1645.86	0.861011	2152	P38646	HSPA9	Stress-70 protein, mitochondrial	yes	yes	0	0	0	By MS/MS	By MS/MS	By MS/MS	2	0		3	1	1	1	81.262	81.188	3	7.02e-16	37744	S10255_26_Pretails_WT2_C52_200107	163.33	135.01	0.72576	0.73155	4.9631	3	0	Median	0.72576	0.69896	NaN	1	0	Median	0.73402	0.73155	NaN	1	0	Median
KSPSSDSWTCADTSTER	1	Unmodified	1913.81	0.806134	1058	F8VWH9;Q8N6T3-5;Q8N6T3;Q8N6T3-2;Q8N6T3-4;H0YIQ0;E5RHH7	ARFGAP1	ADP-ribosylation factor GTPase-activating protein 1	yes	no	0	0	0	By MS/MS		By MS/MS	1.67	0.471	1	2	1		2	31.28	30.424	2;3	4.12e-201	10600	S10256_27_Pretails_WT3_C53_200107	313.32	240.59	0.61686	0.73185	5.7966	2	0	Median	0.59462	0.70246	NaN	1	0	Median	NaN	NaN	NaN	0	0	Median
GLEVSKCEIAR	1	Unmodified	1260.65	0.649621	3386	Q9BR76	CORO1B	Coronin-1B	yes	yes	0	0	0	By MS/MS	By matching	By MS/MS	2	0		3	1	1	1	33.819	33.878	3	1.27e-05	12007	S10256_27_Pretails_WT3_C53_200107	123.63	86.941	0.73674	0.73204	25.582	3	0	Median	1.0512	1.0791	NaN	1	0	Median	0.73674	0.73204	NaN	1	0	Median
AVIYNPATQADWTAKKLVWIPSER	2	Unmodified	2756.47	0.464985	2127;810	E7ERA5;P35580;P35580-5;P35580-2;P35580-3;P35580-4	MYH10	Myosin-10	no	no	0	0	0			By MS/MS	2	0		1			1	99.803	99.732	4	0.0084235	40267	S10256_27_Pretails_WT3_C53_200107	49.559	36.428	0.64609	0.73219	NaN	1	1	Median	NaN	NaN	NaN	0	0	Median	NaN	NaN	NaN	0	0	Median
KVGGGGTAGGDR	1	Unmodified	1030.52	0.51557	1725	O75822-2;O75822;O75822-3	EIF3J	Eukaryotic translation initiation factor 3 subunit J	yes	no	0	0	0	By MS/MS	By MS/MS	By matching	1.33	0.471	2	1	1	1	1	6.6188	6.5715	2	0.050632	1764	S10258_29_TAILS_WT2_C52_200107	69.721	17.037	0.72323	0.73233	1.9447	3	0	Median	0.75093	0.74512	NaN	1	0	Median	0.72323	0.73233	NaN	1	0	Median
KEQTADGVAVIPVLQR	1	Unmodified	1722.96	0.962833	411	H0YEY4;A6NCQ0;A6NJU6;A6NFX8;Q9UKK9	NUDT5	ADP-sugar pyrophosphatase	yes	no	0	0	0	By MS/MS	By MS/MS	By MS/MS	1.6	0.49	2	3	2	1	2	72.156	70.982	3	0.00056677	32787	S10255_26_Pretails_WT2_C52_200107	86.378	62.187	0.68841	0.73237	12.604	5	1	Median	0.68226	0.73447	15.525	2	0	Median	0.69997	0.73237	NaN	1	0	Median
IGNTEDGAPHKEDEPSVGQVAR	1	Unmodified	2305.09	0.0934661	3479	Q9C0C9	UBE2O	E2/E3 hybrid ubiquitin-protein ligase UBE2O	yes	yes	0	0	0	By MS/MS	By matching	By MS/MS	2	0		3	1	1	1	33.061	33.12	4	0.0014777	11728	S10256_27_Pretails_WT3_C53_200107	57.537	42.447	0.71332	0.7333	5.6275	3	0	Plateau	0.72676	0.7333	NaN	1	0	Median	0.6898	0.72002	NaN	1	0	Median
EKTVQQHAGETDPVTTMR	1	Unmodified	2026.97	0.974203	1273	H3BPK3;Q16775-2;Q16775;H3BV79	HAGH	Hydroxyacylglutathione hydrolase, mitochondrial	yes	no	0	0	0		By MS/MS	By MS/MS	1	0	2			1	1	29.064	26.993	3	0.00017555	12210	S10259_30_TAILS_WT3_C53_200107	99.392	77.551	0.73287	0.73343	18.784	2	2	Median	NaN	NaN	NaN	0	0	Median	0.82405	0.83761	NaN	1	1	Median
LKNTLTQTTENLR	1	Unmodified	1530.84	0.83657	1948	P15924	DSP	Desmoplakin	yes	yes	0	0	0	By matching	By matching	By MS/MS	2	0		3	1	1	1	37.175	37.234	3	0.0050969	13312	S10256_27_Pretails_WT3_C53_200107	72.681	72.681	0.72505	0.73347	6.0816	3	0	Median	0.72505	0.73347	NaN	1	0	Median	0.7663	0.8041	NaN	1	0	Median
EAEEKEKEGIVKQDSLVINLNR	3	Unmodified	2540.34	0.344595	3885	Q9Y5B9	SUPT16H	FACT complex subunit SPT16	yes	yes	0	0	0	By MS/MS	By MS/MS	By MS/MS	2	0		3	1	1	1	58.312	58.205	4	0.019517	22498	S10256_27_Pretails_WT3_C53_200107	44.595	29.354	0.90292	0.73405	15.735	3	3	Plateau	0.7374	0.71081	NaN	1	1	Median	0.92432	0.94729	NaN	1	1	Median
EHPFLVKGGEDLR	1	Unmodified	1495.78	0.778327	2458	P78527;P78527-2	PRKDC	DNA-dependent protein kinase catalytic subunit	yes	no	0	0	0	By MS/MS	By MS/MS	By MS/MS	1.86	0.35	1	6	3	2	2	40.901	40.577	3;4	0.0026316	16744	S10255_26_Pretails_WT2_C52_200107	79.492	50.686	0.6294	0.7341	40.889	7	0	Median	0.79463	0.91544	46.662	3	0	Median	0.59351	0.59955	60.196	2	0	Median
KAVDALLTHCKSR	2	Unmodified	1497.81	0.808581	1416	J3QSV6;O76021;I3L3U9;I3L3C4;I3L1A3	RSL1D1	Ribosomal L1 domain-containing protein 1	yes	no	0	0	0			By MS/MS	2	0		1			1	19.97	20.097	4	0.035507	6355	S10256_27_Pretails_WT3_C53_200107	46.481	27.27	0.63902	0.73411	NaN	1	0	Median	NaN	NaN	NaN	0	0	Median	NaN	NaN	NaN	0	0	Median
GAKGKQAEVANQETKEDLPAENGETKTEESPASDEAGEKEAKSD	6	Unmodified	4602.13	0.13289	1830	P05114;A6NL93;A6NEL0	HMGN1	Non-histone chromosomal protein HMG-14	yes	no	0	0	0		By MS/MS	By MS/MS	2	0		4		1	3	32.097	32.155	5;6;7	3.93e-07	11230	S10256_27_Pretails_WT3_C53_200107	64.065	53.204	0.68792	0.73413	14.355	4	4	Median	NaN	NaN	NaN	0	0	Median	0.69308	0.69888	NaN	1	1	Median
FQMELKDVER	1	Unmodified	1293.64	0.638722	3195	Q92878-3;Q92878;Q92878-2	RAD50	DNA repair protein RAD50	yes	no	0	0	0	By MS/MS	By MS/MS	By MS/MS	1.75	0.433	1	3	2	1	1	56.315	55.625	3	0.0012885	24714	S10255_26_Pretails_WT2_C52_200107	101.38	61.463	0.67582	0.73426	13.256	4	0	Median	0.76247	0.82751	2.0336	2	0	Median	0.63137	0.66096	NaN	1	0	Median
TVKSVGMIAGGTGITPMLQVIR	1	Unmodified	2228.24	0.238479	1802	P00387-2;P00387;P00387-3	CYB5R3	NADH-cytochrome b5 reductase 3;NADH-cytochrome b5 reductase 3 membrane-bound form;NADH-cytochrome b5 reductase 3 soluble form	yes	no	0	0	0			By MS/MS	2	0		1			1	101.05	100.98	3	0.0001929	40699	S10256_27_Pretails_WT3_C53_200107	67.413	39.916	0.65085	0.73457	NaN	1	0	Median	NaN	NaN	NaN	0	0	Median	NaN	NaN	NaN	0	0	Median
ALLANQDSGEVQQDPKYQGLR	1	Unmodified	2329.17	0.166237	1479	M0QWZ7;Q9NP81;M0R2C6;B4DJM9	SARS2	Serine--tRNA ligase, mitochondrial	yes	no	0	0	0	By MS/MS		By MS/MS	1.5	0.5	2	2	2		2	59.052	57.312	3	2.54e-08	22049	S10256_27_Pretails_WT3_C53_200107	129.11	107.06	0.62862	0.73475	19.306	3	3	Median	0.58402	0.67804	NaN	1	1	Median	NaN	NaN	NaN	0	0	Median
LVKSVSESHTSCPAESASDAAPLQR	1	Unmodified	2626.27	0.265693	198	F8WDP1;A0A0A0MRY0;Q8WUA7-3;Q8WUA7-4;Q8WUA7	TBC1D22A	TBC1 domain family member 22A	yes	no	0	0	0	By MS/MS		By MS/MS	2	0		4	2		2	103	102.96	4	0.070478	41801	S10256_27_Pretails_WT3_C53_200107	20.784	7.4368	0.72883	0.73477	2.4096	4	0	Linear	0.72883	0.73477	0	2	0	Median	NaN	NaN	NaN	0	0	Median
AADKGPAAGPR	1	Acetyl (N-term)	1051.54	0.541057	3134	Q8TDD1;Q8TDD1-2	DDX54	ATP-dependent RNA helicase DDX54	yes	no	1	0	0	By MS/MS			1	0	1		1			18.366	18.223	2	0.02613	6574	S10257_28_TAILS_WT1_C51_200107	88.681	40.398	0.62825	0.73497	NaN	1	1	Median	0.62825	0.73497	NaN	1	1	Median	NaN	NaN	NaN	0	0	Median
APSVATVGSICDLNLKIPEINSSDMSAHVTSPSGR	1	Unmodified	3609.78	0.776695	1696;1697	O75369-2;O75369-9;O75369;E7EN95;O75369-7;O75369-8	FLNB	Filamin-B	no	no	0	0	0			By MS/MS	2	0		1			1	103.58	103.51	4	5.16e-17	41744	S10256_27_Pretails_WT3_C53_200107	99.114	89.926	0.62439	0.73503	NaN	1	0	Median	NaN	NaN	NaN	0	0	Median	NaN	NaN	NaN	0	0	Median
WPTETDVSSAKNVVLPTETEVAPAKDVTLLKETER	3	Unmodified	3853	0.999679	2052	P27816;E7EVA0;P27816-2;P27816-6	MAP4	Microtubule-associated protein 4;Microtubule-associated protein	yes	no	0	0	0	By MS/MS	By MS/MS		2	0		2	1	1		94.349	94.274	5	0.0005574	43998	S10255_26_Pretails_WT2_C52_200107	51.66	36.528	0.75082	0.73505	0.85286	2	2	Median	0.77619	0.73063	NaN	1	1	Median	0.72627	0.7395	NaN	1	1	Median
LEEDKPAVER	1	Unmodified	1184.6	0.603717	3886	Q9Y5J1	UTP18	U3 small nucleolar RNA-associated protein 18 homolog	yes	yes	0	0	0	By MS/MS	By MS/MS	By MS/MS	1.5	0.5	2	2	1	2	1	18.534	18.408	3	0.0069808	5974	S10255_26_Pretails_WT2_C52_200107	80.688	38.498	0.62287	0.73513	12.095	4	0	Median	0.62791	0.74146	NaN	1	0	Median	0.67169	0.69691	20.221	2	0	Median
LLEEEDSKLKGGKAPR	3	Unmodified	1768.97	0.968313	3243	Q96CT7;M0R2F5	CCDC124	Coiled-coil domain-containing protein 124	yes	no	0	0	0	By MS/MS	By MS/MS	By MS/MS	1.8	0.4	1	4	2	2	1	27.284	27	3;4	0.0057085	10178	S10254_25_Pretails_WT1_C51_200107	68.809	46.007	0.70495	0.73519	8.4495	5	5	Median	0.76084	0.77274	7.0453	2	2	Median	0.69868	0.71684	4.1285	2	2	Median
NSQGSEMFGDDDKR	1	Unmodified	1584.65	0.647449	1948	P15924;P15924-3;P15924-2	DSP	Desmoplakin	yes	no	0	0	0	By MS/MS	By MS/MS	By MS/MS	1.5	0.5	3	3	2	2	2	26.645	25.761	3	0.0060373	9597	S10255_26_Pretails_WT2_C52_200107	69.314	62.113	0.63013	0.73547	9.5923	6	3	Median	0.67823	0.74009	0.7025	2	1	Median	0.65753	0.68148	14.391	2	1	Median
DEAIKQLR	1	Unmodified	971.54	0.539994	2126	P35579;P35579-2	MYH9	Myosin-9	yes	no	0	0	0	By matching	By MS/MS	By MS/MS	1.4	0.49	3	2	1	2	2	22.722	22.001	2	0.013697	7366	S10256_27_Pretails_WT3_C53_200107	113.5	51.035	0.69652	0.73554	8.1976	5	0	Median	0.57192	0.62837	NaN	1	0	Median	0.77145	0.7527	3.0103	2	0	Median
LASDGATWADIFKR	1	Unmodified	1549.79	0.788892	3113	Q8NHP8-2;Q8NHP8	PLBD2	Putative phospholipase B-like 2;Putative phospholipase B-like 2 32 kDa form;Putative phospholipase B-like 2 45 kDa form	yes	no	0	0	0			By MS/MS	2	0		1			1	89.058	88.987	3	0.0013721	35795	S10256_27_Pretails_WT3_C53_200107	85.554	43.523	0.65216	0.7357	NaN	1	0	Median	NaN	NaN	NaN	0	0	Median	NaN	NaN	NaN	0	0	Median
ASGVTVNDEVIKVFNDMKVR	2	Acetyl (N-term)	2262.17	0.167817	1090	F8WDN3;Q9Y281	CFL2	Cofilin-2	yes	no	1	0	0		By MS/MS	By MS/MS	1.33	0.471	2	1		2	1	119.68	116.95	3	3.44e-08	54967	S10255_26_Pretails_WT2_C52_200107	132.25	97.98	0.74569	0.73581	3.1878	3	1	Median	NaN	NaN	NaN	0	0	Median	0.74037	0.74708	4.334	2	1	Median
SKSQDADSPGSSGAPENLTFKER	2	Unmodified	2407.13	0.12516	440	A8MQ02;J3KN01;P55196;P55196-5;P55196-3;H0Y8L4;H0Y8U8;H0Y948	MLLT4	Afadin	yes	no	0	0	0	By MS/MS		By MS/MS	2	0		2	1		1	38.428	38.442	4	0.012071	14031	S10256_27_Pretails_WT3_C53_200107	44.863	27.039	0.68511	0.73588	4.1199	2	0	Median	0.7551	0.75763	NaN	1	0	Median	NaN	NaN	NaN	0	0	Median
KHAEEKFIEFEDSQEQEKKDLQTR	4	Unmodified	2991.46	0.457393	150	A0A087X2D8;O60271-4;O60271-2;O60271;O60271-5;O60271-3	SPAG9	C-Jun-amino-terminal kinase-interacting protein 4	yes	no	0	0	0			By MS/MS	2	0		1			1	43.673	43.602	5	2e-05	16247	S10256_27_Pretails_WT3_C53_200107	90.581	71.258	0.62798	0.73599	NaN	1	1	Median	NaN	NaN	NaN	0	0	Median	NaN	NaN	NaN	0	0	Median
KQEEADR	1	Unmodified	874.414	0.414459	840	E7EX44;Q05682-5;Q05682-4;Q05682-3;Q05682-6;Q05682-2;Q05682;C9J813;E9PGZ1	CALD1	Caldesmon	yes	no	0	0	0			By MS/MS	2	0		1			1	3.0862	3.4124	2	0.099545	859	S10256_27_Pretails_WT3_C53_200107	86.472	29.37	0.65237	0.7361	NaN	1	0	Median	NaN	NaN	NaN	0	0	Median	NaN	NaN	NaN	0	0	Median
GGGPTSSEQIMKTGALLLQGFIQDR	1	Unmodified	2603.34	0.337736	2525	Q07812-5;Q07812-8;Q07812;Q07812-2	BAX	Apoptosis regulator BAX	yes	no	0	0	0	By MS/MS	By matching	By MS/MS	2	0		3	1	1	1	124.45	124.48	3	1.61e-35	59429	S10254_25_Pretails_WT1_C51_200107	169.19	144.34	0.71053	0.73613	5.5126	3	0	Median	0.73841	0.75237	NaN	1	0	Median	0.71053	0.73613	NaN	1	0	Median
ALASGTEASSTDPGAPGGPGGAEGPMAKKHAGER	2	Unmodified	3118.47	0.473788	2753	Q16763	UBE2S	Ubiquitin-conjugating enzyme E2 S	yes	yes	0	0	0		By MS/MS	By MS/MS	2	0		2		1	1	33.508	33.596	5	3.37e-11	11948	S10256_27_Pretails_WT3_C53_200107	87.28	76.175	0.67973	0.73657	17.19	2	0	Median	NaN	NaN	NaN	0	0	Median	0.64165	0.65227	NaN	1	0	Median
DELADEIANSSGKGALALEEKR	2	Unmodified	2315.16	0.160483	2126	P35579;P35579-2	MYH9	Myosin-9	yes	no	0	0	0	By MS/MS	By MS/MS	By MS/MS	1.33	0.471	10	5	3	6	6	85.963	83.363	3;4	3.98e-12	42570	S10257_28_TAILS_WT1_C51_200107	131.98	105.83	0.71069	0.73669	13.363	14	2	Median	0.57872	0.6781	7.4073	3	0	Median	0.73926	0.76175	8.3444	6	1	Median
DSANANDVETVQQLLEDGADPCAADDKGR	1	Unmodified	3073.35	0.353064	667	C9JU48;Q6NXT1;H7BZV9;H7C3L3	ANKRD54	Ankyrin repeat domain-containing protein 54	yes	no	0	0	0	By MS/MS			1	0	1		1			109.53	105.39	3	0.051972	54097	S10257_28_TAILS_WT1_C51_200107	30.271	18.306	0.65028	0.73766	NaN	1	1	Median	0.65028	0.73766	NaN	1	1	Median	NaN	NaN	NaN	0	0	Median
AKPAQGAKYR	2	Acetyl (N-term)	1130.62	0.619641	1857;787	E5RK69;E5RFF0;E5RIU8;E5RJR0;E5RI05;P08133;E7EMC6	ANXA6	Annexin;Annexin A6	no	no	1	0	0	By MS/MS	By matching	By MS/MS	1.4	0.49	3	2	2	1	2	11.498	11.431	3	2.69e-13	2355	S10256_27_Pretails_WT3_C53_200107	157.34	87.245	0.76085	0.73769	18.104	5	0	Median	0.59327	0.61724	25.211	2	0	Median	0.76085	0.76124	NaN	1	0	Median
DALAKLIDDYGVEEEPAELPEGTSLTVDNKR	2	Unmodified	3386.67	0.672925	2480	Q00577	PURA	Transcriptional activator protein Pur-alpha	yes	yes	0	0	0	By MS/MS		By matching	2	0		2	1		1	110.96	110.97	4	0.0042799	52502	S10254_25_Pretails_WT1_C51_200107	42.393	25.727	0.68762	0.73769	5.5325	2	0	Median	0.76839	0.76712	NaN	1	0	Median	NaN	NaN	NaN	0	0	Median
KDLSSPSQYDTGVALTGLSCFVTPDLAR	1	Unmodified	2997.48	0.475352	1553	O14617;O14617-5;O14617-4;O14617-2	AP3D1	AP-3 complex subunit delta-1	yes	no	0	0	0		By MS/MS	By MS/MS	2	0		3		2	1	118.72	118.76	3	1.52e-08	47849	S10256_27_Pretails_WT3_C53_200107	85.184	66.868	0.64844	0.7381	NaN	1	0	Median	NaN	NaN	NaN	0	0	Median	NaN	NaN	NaN	0	0	Median
AQIAGYLYGVSPPDNPQVKEIR	1	Unmodified	2414.26	0.259409	2898	Q6P2Q9	PRPF8	Pre-mRNA-processing-splicing factor 8	yes	yes	0	0	0			By MS/MS	2	0		1			1	83.633	83.462	3	0.019189	33530	S10256_27_Pretails_WT3_C53_200107	56.708	35.76	0.62408	0.73819	NaN	1	0	Median	NaN	NaN	NaN	0	0	Median	NaN	NaN	NaN	0	0	Median
KVLPLEEAYR	1	Unmodified	1216.68	0.681573	3506	Q9H223	EHD4	EH domain-containing protein 4	yes	yes	0	0	0			By MS/MS	1	0	1				1	51.652	49.143	3	0.077428	24587	S10259_30_TAILS_WT3_C53_200107	47.288	28.017	0.71503	0.73825	NaN	1	0	Median	NaN	NaN	NaN	0	0	Median	NaN	NaN	NaN	0	0	Median
EELFIQKLR	1	Unmodified	1174.67	0.671008	865	H0Y8C4;E9PFR3;Q14738	PPP2R5D	Serine/threonine-protein phosphatase 2A 56 kDa regulatory subunit delta isoform	yes	no	0	0	0	By MS/MS			1.5	0.5	1	1	2			63.671	62.3	3	0.0014034	31787	S10257_28_TAILS_WT1_C51_200107	99.442	51.839	0.67855	0.73873	32.879	2	2	Median	0.67855	0.73873	32.879	2	2	Median	NaN	NaN	NaN	0	0	Median
SNTPILVDGKDVMPEVNKVLDKMKSFCQR	4	Unmodified	3347.7	0.703988	227	K7EQ48;A0A0A0MTS2;P06744;K7EP41;A0A0J9YXP8;A0A0J9YYH3	GPI	Glucose-6-phosphate isomerase	yes	no	0	0	0			By MS/MS	2	0		1			1	112.04	112.07	5	0.07871	45267	S10256_27_Pretails_WT3_C53_200107	23.89	14.072	0.64917	0.7389	NaN	1	1	Median	NaN	NaN	NaN	0	0	Median	NaN	NaN	NaN	0	0	Median
KFLSDPQVHTVLVER	1	Unmodified	1766.97	0.967919	2637	Q14204	DYNC1H1	Cytoplasmic dynein 1 heavy chain 1	yes	yes	0	0	0	By MS/MS	By MS/MS	By MS/MS	2	0		3	1	1	1	56.671	56.564	3	0.0064429	25642	S10254_25_Pretails_WT1_C51_200107	65.477	36.501	0.73181	0.73896	20.272	3	0	Median	0.73181	0.73896	NaN	1	0	Median	0.7708	0.81173	NaN	1	0	Median
NEKAPVDFGYVGIDSILEQMR	1	Unmodified	2380.17	0.173296	3755;3756	Q9UHD8;Q9UHD8-7;Q9UHD8-2;Q9UHD8-3;K7ER14;K7EJL9;Q9UHD8-4;Q9UHD8-9;Q9UHD8-8;K7EQ08;K7EIR4;K7EKN4;K7EN52;K7ENQ5;K7EJZ2;K7ELJ9;K7ER52;K7EIE4;K7EQD7;K7EK18;K7EL40;Q9UHD8-5	SEPTIN9	Septin-9	no	no	0	0	0	By MS/MS	By matching	By MS/MS	2	0		3	1	1	1	121.62	121.65	3	2.21e-16	49357	S10256_27_Pretails_WT3_C53_200107	153.14	111.02	0.73642	0.73929	10.09	3	1	Median	0.73642	0.71369	NaN	1	0	Median	0.69408	0.73929	NaN	1	0	Median
NLSPTPASPNQGPPPQVPVSPGPPKDSSAPGGPPER	1	Unmodified	3509.75	0.75391	3480	Q9C0E8-3;Q9C0E8-2;Q9C0E8;Q9C0E8-4	LNP	Protein lunapark	yes	no	0	0	0			By MS/MS	2	0		1			1	69.005	68.736	4	9.55e-08	27130	S10256_27_Pretails_WT3_C53_200107	70.154	47.183	0.63656	0.74028	NaN	1	0	Median	NaN	NaN	NaN	0	0	Median	NaN	NaN	NaN	0	0	Median
QTGKTSIAIDTIINQKR	2	Unmodified	1886.06	0.0585245	2031	P25705-2;P25705;P25705-3;K7EK77;K7ENJ4	ATP5A1	ATP synthase subunit alpha, mitochondrial	yes	no	0	0	0	By MS/MS	By MS/MS	By MS/MS	1.86	0.35	1	6	2	3	2	56.733	56.179	3;4	9.68e-06	21072	S10256_27_Pretails_WT3_C53_200107	112.96	100.76	0.72212	0.74031	13.004	7	1	Median	0.68363	0.65628	17.04	2	1	Median	0.72212	0.7341	10.353	3	0	Median
EPMQTGIKAVDSLVPIGR	1	Unmodified	1910.03	0.0295326	2031	P25705-2;P25705;P25705-3;K7EK77;K7ERX7;K7ENJ4	ATP5A1	ATP synthase subunit alpha, mitochondrial	yes	no	0	0	0	By MS/MS	By MS/MS	By MS/MS	1.4	0.49	3	2	2	1	2	98.448	95.957	3	4.92e-05	53887	S10259_30_TAILS_WT3_C53_200107	101.9	85.103	0.72853	0.74053	8.91	5	0	Median	0.67915	0.72339	3.311	2	0	Median	0.77401	0.77211	NaN	1	0	Median
SVPTSTVFYPSDGVATEKAVELAANTKGICFIR	2	Unmodified	3527.8	0.79702	231	A0A0B4J1R6;P29401;P29401-2	TKT	Transketolase	yes	no	0	0	0	By MS/MS	By matching	By MS/MS	2	0		3	1	1	1	112.63	112.62	4	2.32e-06	45424	S10256_27_Pretails_WT3_C53_200107	65.059	55.124	0.72912	0.74054	10.702	3	0	Median	0.72912	0.74054	NaN	1	0	Median	0.76424	0.79388	NaN	1	0	Median
MENSLPAKVPSR	1	Unmodified	1327.69	0.69182	1322	I1E4Y6;Q6Y7W6-4;Q6Y7W6-5;Q6Y7W6;E7ESB6;Q6Y7W6-3;C9JHW1	GIGYF2	PERQ amino acid-rich with GYF domain-containing protein 2	yes	no	0	0	0	By matching		By MS/MS	1	0	2		1		1	37.805	35.48	3	0.07607	16767	S10259_30_TAILS_WT3_C53_200107	43.502	16.072	0.70407	0.74079	3.4771	2	0	Median	0.67469	0.75923	NaN	1	0	Median	NaN	NaN	NaN	0	0	Median
NTAELQPESGKR	1	Unmodified	1328.67	0.668442	1597	O15355	PPM1G	Protein phosphatase 1G	yes	yes	0	0	0	By MS/MS	By MS/MS	By MS/MS	1.43	0.495	4	3	1	3	3	13.319	13.218	2;3	6.94e-63	4552	S10258_29_TAILS_WT2_C52_200107	211.64	178.55	0.72787	0.74081	7.0813	7	3	Median	0.75836	0.76333	NaN	1	1	Median	0.71372	0.71681	4.1764	3	1	Median
MAPSVPAAEPEYPKGIR	1	Acetyl (N-term)	1853.93	0.93457	1068	F8W1A4;P54819-5;P54819-2;P54819;F8VY04;P54819-3;F8VZG5;G3V213;F8VPP1	AK2	Adenylate kinase 2, mitochondrial;Adenylate kinase 2, mitochondrial;Adenylate kinase 2, mitochondrial, N-terminally processed	yes	no	1	0	0	By MS/MS			1	0	1		1			85.328	82.287	2	7.03e-10	42282	S10257_28_TAILS_WT1_C51_200107	134.18	106.51	0.62901	0.7409	NaN	1	0	Median	0.62901	0.7409	NaN	1	0	Median	NaN	NaN	NaN	0	0	Median
LQIGEDVDYLLIPR	0	Unmodified	1642.89	0.893022	3499	Q9H0W5	CCDC8	Coiled-coil domain-containing protein 8	yes	yes	0	0	0	By matching	By MS/MS	By matching	1	0	3		1	1	1	22.841	21.713	4	0.078141	9257	S10258_29_TAILS_WT2_C52_200107	19.323	6.5314	0.78014	0.74095	12.371	3	0	Median	0.63909	0.71861	NaN	1	0	Median	0.88141	0.90258	NaN	1	0	Median
ESKVVVPPLPGKAFLR	2	Unmodified	1736.03	0.0348759	1655	O60493-4;O60493	SNX3	Sorting nexin-3	yes	no	0	0	0			By MS/MS	2	0		1			1	74.218	73.948	4	0.0007743	29411	S10256_27_Pretails_WT3_C53_200107	87.863	62.145	0.64525	0.74111	NaN	1	1	Median	NaN	NaN	NaN	0	0	Median	NaN	NaN	NaN	0	0	Median
NINIGDISIKVPNLPSFK	2	Unmodified	1968.1	0.104412	3178	Q92572	AP3S1	AP-3 complex subunit sigma-1	yes	yes	0	0	0	By MS/MS		By MS/MS	2	0		2	1		1	119.32	119.33	3	0.00022736	48138	S10256_27_Pretails_WT3_C53_200107	95.347	77.113	0.69746	0.74135	5.2999	2	2	Median	0.71019	0.71408	NaN	1	1	Median	NaN	NaN	NaN	0	0	Median
QEEEMMAKEEELVKVR	2	Unmodified	1976.95	0.954713	2126	P35579;P35579-2	MYH9	Myosin-9	yes	no	0	0	0	By MS/MS	By MS/MS	By MS/MS	1.75	0.433	2	6	2	4	2	64.589	63.351	3;4	0.00083308	23253	S10256_27_Pretails_WT3_C53_200107	82.515	55.484	0.70207	0.74136	6.8836	8	0	Median	0.69479	0.68094	5.6293	2	0	Median	0.7336	0.77405	6.8437	4	0	Median
SGSKSTQTVAKTTTAAAVASTGPSSR	2	Unmodified	2451.26	0.256509	2052;2053	P27816;E7EVA0;P27816-2;P27816-6;P27816-4;B5MEG9;P27816-5;H7C4C5;H0Y2V1;F8W9U4	MAP4	Microtubule-associated protein 4;Microtubule-associated protein	no	no	0	0	0	By MS/MS	By MS/MS	By MS/MS	1.8	0.4	1	4	2	1	2	29.62	29.228	3;4	0.0003778	9850	S10256_27_Pretails_WT3_C53_200107	59.561	44.12	0.68489	0.74136	8.6845	4	1	Median	0.76041	0.79836	0.13417	2	1	Median	0.67436	0.68909	NaN	1	0	Median
TPSNELYKPLR	1	Unmodified	1316.71	0.70885	3151	Q8WUM4;Q8WUM4-2	PDCD6IP	Programmed cell death 6-interacting protein	yes	no	0	0	0	By MS/MS	By MS/MS	By MS/MS	1.5	0.5	3	3	2	2	2	39.228	38.01	3	2.1e-07	17277	S10257_28_TAILS_WT1_C51_200107	136.96	99.778	0.7378	0.7415	7.5449	6	0	Median	0.71831	0.74069	10.11	2	0	Median	0.80248	0.7971	9.2667	2	0	Median
ETGVDLTKDNMALQR	1	Unmodified	1689.84	0.835584	2152	P38646	HSPA9	Stress-70 protein, mitochondrial	yes	yes	0	0	0	By MS/MS	By MS/MS	By MS/MS	1.5	0.5	4	4	3	1	4	57.87	56.815	2;3	5.27e-14	22072	S10256_27_Pretails_WT3_C53_200107	170.4	118.01	0.74461	0.7429	5.8225	5	1	Median	0.73318	0.76434	5.1705	2	0	Median	0.83939	0.81725	NaN	1	0	Median
LQQQQRPEDAEDGAEGGGKR	1	Unmodified	2168.02	0.0206355	2534	Q08J23-2;Q08J23;A0A140T9Y7	NSUN2	tRNA (cytosine(34)-C(5))-methyltransferase	yes	no	0	0	1	By MS/MS	By MS/MS	By MS/MS	1.54	0.499	6	7	5	4	4	13.801	13.725	3;4	1.24e-14	4828	S10257_28_TAILS_WT1_C51_200107	139.39	112.07	0.687	0.74295	10.24	12	2	Median	0.70268	0.76396	7.1854	4	0	Median	0.72015	0.7259	14.987	4	1	Median
NQKPKPENQDESELLTVPDGWKEPAFSKEDNPR	4	Unmodified	3821.85	0.849661	2608	Q13601-2;Q13601	KRR1	KRR1 small subunit processome component homolog	yes	no	0	0	0	By MS/MS		By MS/MS	2	0		3	1		2	71.29	71.111	5	4.33e-08	28256	S10256_27_Pretails_WT3_C53_200107	78.583	61.439	0.6483	0.74304	16.328	3	3	Median	0.63195	0.65166	NaN	1	1	Median	NaN	NaN	NaN	0	0	Median
ILAQATSDLVNAIKADAEGESDLENSR	1	Unmodified	2829.4	0.39921	3872	Q9Y490	TLN1	Talin-1	yes	yes	0	0	0	By MS/MS		By MS/MS	2	0		2	1		1	113.75	113.78	3	0.0016303	53734	S10254_25_Pretails_WT1_C51_200107	74.062	47.223	0.67246	0.74307	NaN	1	0	Median	NaN	NaN	NaN	0	0	Median	NaN	NaN	NaN	0	0	Median
SIPVKGAEDDELEEEADWIYR	1	Unmodified	2463.14	0.144164	2943	Q7KZ85;Q7KZ85-3	SUPT6H	Transcription elongation factor SPT6	yes	no	0	0	0	By MS/MS	By MS/MS	By MS/MS	1.33	0.471	2	1	1	1	1	98.881	96.776	3	0.00049982	38731	S10256_27_Pretails_WT3_C53_200107	74.698	48.874	0.63562	0.74349	15.546	2	2	Median	0.57459	0.66609	NaN	1	1	Median	NaN	NaN	NaN	0	0	Median
ASSGAGDPLDSKR	1	Acetyl (N-term)	1301.62	0.621158	3842	Q9Y2R0;K7EPV0	COA3	Cytochrome c oxidase assembly factor 3 homolog, mitochondrial	yes	no	1	0	0	By MS/MS	By MS/MS	By MS/MS	1.44	0.497	5	4	3	4	2	38.142	36.887	2	8.35e-08	13474	S10256_27_Pretails_WT3_C53_200107	144.55	82.859	0.76326	0.74402	12.234	8	1	Median	0.80393	0.80218	5.4344	3	0	Median	0.75013	0.74466	18.775	3	1	Median
DSAGQKGTGKWTAISALEYGVPVTLIGEAVFAR	2	Unmodified	3391.78	0.777605	2294	P52209-2;P52209;K7ELN9	PGD	6-phosphogluconate dehydrogenase, decarboxylating	yes	no	0	0	0	By MS/MS		By MS/MS	2	0		2	1		1	125.25	125.26	4	8.45e-08	51251	S10256_27_Pretails_WT3_C53_200107	73.919	48.193	0.69112	0.74406	22.5	2	2	Median	0.86113	0.87237	NaN	1	1	Median	NaN	NaN	NaN	0	0	Median
KVEEEGSPGDPDHEASTQGR	1	Unmodified	2123.94	0.935568	3692	Q9NZT2-2;Q9NZT2;A0A0A0MRN5	OGFR	Opioid growth factor receptor	yes	no	0	0	0		By MS/MS	By MS/MS	2	0		2		1	1	15.202	15.33	3	9.15e-06	4416	S10256_27_Pretails_WT3_C53_200107	88.176	61.686	0.63861	0.74419	NaN	1	0	Median	NaN	NaN	NaN	0	0	Median	NaN	NaN	NaN	0	0	Median
NHLLHVFDEYKR	1	Unmodified	1569.81	0.80521	1873;1874;2899	P09525;P09525-2;Q6P452	ANXA4	Annexin A4;Annexin	no	no	0	0	0	By MS/MS	By MS/MS	By matching	2	0		3	1	1	1	46.464	46.423	4	0.027139	20094	S10254_25_Pretails_WT1_C51_200107	53.252	38.565	0.73792	0.74437	10.46	3	0	Median	0.73792	0.74437	NaN	1	0	Median	0.68746	0.71214	NaN	1	0	Median
EALEKTEKQLEAIDQLHLEYAKR	3	Unmodified	2754.46	0.455208	1630	O43707;O43707-2;F5GXS2;O43707-3	ACTN4	Alpha-actinin-4	yes	no	0	0	0	By MS/MS		By MS/MS	2	0		2	1		1	74.667	74.532	5	0.0028028	29578	S10256_27_Pretails_WT3_C53_200107	57.045	39.424	0.72138	0.74452	3.0919	2	2	Median	0.78383	0.76098	NaN	1	1	Median	NaN	NaN	NaN	0	0	Median
CQKEFEKDKDDDEVFEKKQKEMDEAATAEER	6	Unmodified	3804.71	0.709463	830	E7EX73;E9PGM1;E7EUU4;Q04637-8;Q04637-5;Q04637-4;Q04637-3;Q04637;Q04637-9;Q04637-7;Q04637-6;C9JF13;C9J6B6	EIF4G1	Eukaryotic translation initiation factor 4 gamma 1	yes	no	0	0	0			By MS/MS	2	0		1			1	47.634	47.464	5	0.01368	17955	S10256_27_Pretails_WT3_C53_200107	41.65	27.596	0.65618	0.74457	NaN	1	1	Median	NaN	NaN	NaN	0	0	Median	NaN	NaN	NaN	0	0	Median
QKLNPADAPNPVVFVATKDTR	2	Unmodified	2280.22	0.22263	1739	O94776;O94776-2	MTA2	Metastasis-associated protein MTA2	yes	no	0	0	0			By MS/MS	2	0		1			1	70.236	69.967	4	0.052862	27711	S10256_27_Pretails_WT3_C53_200107	41.905	28.479	0.65535	0.74487	NaN	1	0	Median	NaN	NaN	NaN	0	0	Median	NaN	NaN	NaN	0	0	Median
STNKGTAYTFFTPGNLKQAR	2	Unmodified	2201.12	0.122916	380	A0A1X7SBZ2;A0A1W2PQ51;Q92841;Q92841-1;Q92841-3;Q92841-2	DDX17	Probable ATP-dependent RNA helicase DDX17	yes	no	0	0	0			By MS/MS	2	0		1			1	59.22	58.95	4	5.61e-06	22878	S10256_27_Pretails_WT3_C53_200107	88.781	69.746	0.64363	0.74488	NaN	1	0	Median	NaN	NaN	NaN	0	0	Median	NaN	NaN	NaN	0	0	Median
MDLGECTKIHDLALR	1	Unmodified	1770.88	0.875674	3591	Q9NQ29-2;Q9NQ29;A8MYV2;Q9NQ29-3;B8ZZ12	LUC7L	Putative RNA-binding protein Luc7-like 1	yes	no	0	0	0	By MS/MS	By matching	By MS/MS	2	0		3	1	1	1	66.529	66.389	4	0.00066712	26102	S10256_27_Pretails_WT3_C53_200107	85.45	62.312	0.66593	0.74527	17.084	3	0	Median	0.66593	0.66187	NaN	1	0	Median	0.87716	0.92693	NaN	1	0	Median
VFQTEAELQEVISDLQSKLR	1	Unmodified	2332.23	0.22744	3195	Q92878-3;Q92878;Q92878-2;E7EN38	RAD50	DNA repair protein RAD50	yes	no	0	0	0	By MS/MS	By matching	By MS/MS	2	0		3	1	1	1	124.97	125	3	3.11e-40	51144	S10256_27_Pretails_WT3_C53_200107	188.58	155.78	0.73292	0.7453	36.892	3	0	Median	0.73292	0.7453	NaN	1	0	Median	1.3673	1.3923	NaN	1	0	Median
SHLIDKGMLTSTTEDE	1	Unmodified	1775.82	0.824744	1780	O95674	CDS2	Phosphatidate cytidylyltransferase 2	yes	yes	0	0	0	By MS/MS			1	0	1		1			21.148	20.904	4	0.079812	7776	S10257_28_TAILS_WT1_C51_200107	15.627	0.65765	0.64532	0.74535	NaN	1	0	Median	0.64532	0.74535	NaN	1	0	Median	NaN	NaN	NaN	0	0	Median
TTSEEKKALDQASEEIWNDFR	2	Unmodified	2496.18	0.176861	1044	F8VRR3;F8VQZ7;P50579-3;P50579-2;P50579;F8VY03;G3V1U3;F8VZX9	METAP2	Methionine aminopeptidase 2	yes	no	0	0	0		By MS/MS		1.5	0.5	1	1		2		104.56	101.91	4	0.0028554	55510	S10258_29_TAILS_WT2_C52_200107	61.942	35.936	0.71365	0.7454	9.5552	2	1	Median	NaN	NaN	NaN	0	0	Median	0.71365	0.7454	9.5552	2	1	Median
KIFDAAKAPIQWEER	2	Unmodified	1800.95	0.952269	1230	H0YLI6;H0YM64;H0YKD0	IDH3A		yes	no	0	0	0	By MS/MS			2	0		1	1			65.547	65.547	4	0.010652	30375	S10254_25_Pretails_WT1_C51_200107	57.414	35.582	0.76757	0.74562	NaN	1	0	Median	0.76757	0.74562	NaN	1	0	Median	NaN	NaN	NaN	0	0	Median
QQQLTAMKVLQR	1	Unmodified	1442.8	0.802768	2126	P35579;P35579-2	MYH9	Myosin-9	yes	no	0	0	0	By matching		By MS/MS	2	0		2	1		1	49.665	49.58	3	0.012935	18752	S10256_27_Pretails_WT3_C53_200107	67.08	0	0.68289	0.74661	28.839	2	0	Median	0.90035	0.91549	NaN	1	0	Median	NaN	NaN	NaN	0	0	Median
SSVKTPEPVVPTAPELQPSTSTDQPVTSEPTSQVTR	1	Unmodified	3776.9	0.895608	2652	Q14676-2;Q14676;H0Y6Z8	MDC1	Mediator of DNA damage checkpoint protein 1	yes	no	0	0	0	By MS/MS	By MS/MS	By MS/MS	1.67	0.471	1	2	1	1	1	81.469	80.415	4	3.35e-11	32189	S10256_27_Pretails_WT3_C53_200107	81.31	65.372	0.62131	0.74662	24.793	3	1	Median	0.72743	0.85833	NaN	1	1	Median	0.50787	0.53015	NaN	1	0	Median
EAEDTQVFGDLPR	0	Unmodified	1475.69	0.689237	3233	Q96B36;Q96B36-3;Q96B36-2	AKT1S1	Proline-rich AKT1 substrate 1	yes	no	0	0	0	By matching	By matching	By MS/MS	1.75	0.433	1	3	1	1	2	77.185	76.427	2	4.81e-11	41117	S10259_30_TAILS_WT3_C53_200107	166.69	120.69	0.77029	0.74693	5.8302	3	0	Plateau	0.77029	0.75551	NaN	1	0	Median	0.72586	0.71969	NaN	1	0	Median
KEDEVEEWQHR	1	Unmodified	1483.67	0.66917	806	E7EQR4;P15311	EZR	Ezrin	yes	no	0	0	0	By MS/MS	By MS/MS	By MS/MS	1.62	0.484	3	5	3	1	4	24.223	23.748	2;3	1.59e-17	9331	S10257_28_TAILS_WT1_C51_200107	180.24	162.52	0.75399	0.747	8.6954	6	1	Median	0.69834	0.71849	4.0917	2	0	Median	0.77893	0.75451	NaN	1	0	Median
ADANKAEVPGATGGDSPHLQPAEPPGEPR	1	Acetyl (N-term)	2906.38	0.379477	166	A0A0A0MQW0;A0A0A0MR39;Q9P2K5-2;Q9P2K5;A0A087WWC8;Q9P2K5-4	MYEF2	Myelin expression factor 2	yes	no	1	0	0	By MS/MS	By MS/MS	By MS/MS	1.75	0.433	1	3	1	1	2	63.974	63.015	3	9.58e-42	29061	S10254_25_Pretails_WT1_C51_200107	174.36	143.38	0.68199	0.74702	9.6351	2	0	Median	0.77795	0.79968	NaN	1	0	Median	NaN	NaN	NaN	0	0	Median
EEFASTCPDDEEIELAYEQVAKALK	2	Unmodified	2884.33	0.332435	1537	O00299	CLIC1	Chloride intracellular channel protein 1	yes	yes	0	0	0	By MS/MS	By MS/MS	By MS/MS	2	0		3	1	1	1	122.54	122.56	3	6.03e-98	49853	S10256_27_Pretails_WT3_C53_200107	227.06	215.53	0.78994	0.7471	9.4556	3	0	Median	0.78994	0.7471	NaN	1	0	Median	0.82876	0.87423	NaN	1	0	Median
AEGSEAAELAEIYAKLEEIEADKAPAR	2	Unmodified	2873.43	0.429447	3639	Q9NUQ8-2;Q9NUQ8	ABCF3	ATP-binding cassette sub-family F member 3	yes	no	0	0	0	By matching	By MS/MS	By MS/MS	2	0		3	1	1	1	118.88	118.91	4	0.00098009	47852	S10256_27_Pretails_WT3_C53_200107	51.777	28.269	0.65532	0.74733	23.311	3	0	Median	0.5902	0.59986	NaN	1	0	Median	0.9106	0.95592	NaN	1	0	Median
MEKEETTR	1	Acetyl (N-term)	1064.48	0.480824	2538	Q09666;E9PJZ0;E9PKR9;E9PJC6;E9PLK4;Q09666-2;E9PQE3	AHNAK	Neuroblast differentiation-associated protein AHNAK	yes	no	1	0	0	By MS/MS	By MS/MS	By matching	1.6	0.49	2	3	2	1	2	18.522	18.473	2	0.0010742	6330	S10257_28_TAILS_WT1_C51_200107	158.76	158.76	0.73009	0.74736	17.163	5	0	Median	0.6101	0.63443	23.168	2	0	Median	0.78596	0.76856	NaN	1	0	Median
AMATKGGTVKAASGFNAMEDAQTLR	2	Acetyl (N-term)	2567.25	0.247206	2899	Q6P452;B4E1S2	ANXA4	Annexin	yes	no	1	0	0	By MS/MS	By MS/MS	By MS/MS	1.75	0.433	1	3	2	1	1	75.574	75.5	3	8.39e-45	30013	S10256_27_Pretails_WT3_C53_200107	186.9	163.72	0.74672	0.74757	10.798	3	0	Median	0.74672	0.74757	NaN	1	0	Median	0.87789	0.88093	NaN	1	0	Median
GSNKLVIEEAER	1	Unmodified	1343.7	0.704493	2271	P50991-2;P50991	CCT4	T-complex protein 1 subunit delta	yes	no	0	0	0	By MS/MS	By MS/MS	By MS/MS	1.6	0.49	2	3	2	2	1	33.863	33.003	2;3	0.0026699	12950	S10255_26_Pretails_WT2_C52_200107	101.39	29.889	0.73703	0.74797	4.0398	5	1	Median	0.69075	0.7457	0.42895	2	1	Median	0.77387	0.7857	5.3019	2	0	Median
KQKLADSLR	2	Unmodified	1057.62	0.624392	2617	Q13813;Q13813-2;A0A0D9SF54;A0A0D9SGF6;Q13813-3	SPTAN1	Spectrin alpha chain, non-erythrocytic 1	yes	no	0	0	0		By MS/MS		1	0	1			1		11.862	11.629	2	0.071037	3613	S10258_29_TAILS_WT2_C52_200107	67.993	11.871	0.72281	0.7483	NaN	1	1	Median	NaN	NaN	NaN	0	0	Median	0.72281	0.7483	NaN	1	1	Median
ELMEEKKEEITGTLR	2	Unmodified	1804.92	0.924064	3872	Q9Y490	TLN1	Talin-1	yes	yes	0	0	0	By MS/MS	By MS/MS	By MS/MS	2	0		4	2	1	1	49.479	49.424	3;4	0.016378	18781	S10256_27_Pretails_WT3_C53_200107	60.364	16.551	0.69755	0.74846	35.375	4	2	Median	0.95887	0.95943	36.436	2	0	Median	0.49747	0.52553	NaN	1	1	Median
SGPEPLQEGPGPKGGR	1	Unmodified	1561.78	0.784869	2346	P57737-2;P57737-4;P57737;A0A0A6YYL4;P57737-3	CORO7;CORO7-PAM16	Coronin-7;Coronin	yes	no	0	0	0	By MS/MS	By MS/MS	By MS/MS	2	0		3	1	1	1	26.365	26.424	3	0.00067835	9749	S10255_26_Pretails_WT2_C52_200107	84.759	58.782	0.74471	0.74847	5.8626	3	0	Median	0.81616	0.82339	NaN	1	0	Median	0.74471	0.74003	NaN	1	0	Median
IIGLDQVAGMSETALPGAFKTR	1	Unmodified	2274.2	0.204202	2126	P35579;P35579-2	MYH9	Myosin-9	yes	no	0	0	0	By MS/MS	By MS/MS	By MS/MS	2	0		4	1	1	2	111.78	111.78	3;4	6.27e-12	45146	S10256_27_Pretails_WT3_C53_200107	128.38	114.49	0.712	0.74869	8.5106	4	0	Median	0.75148	0.72971	NaN	1	0	Median	0.75841	0.78948	NaN	1	0	Median
DDDIAALVVDNGSGMCKAGFAGDDAPR	1	Acetyl (N-term)	2778.22	0.222508	2358	P60709;G5E9R0;E7EVS6;C9JTX5;C9JZR7	ACTB	Actin, cytoplasmic 1;Actin, cytoplasmic 1, N-terminally processed	yes	no	1	0	0	By MS/MS	By MS/MS	By MS/MS	1.44	0.497	5	4	3	2	4	118.16	115.88	2;3	2.79e-163	47644	S10256_27_Pretails_WT3_C53_200107	209.25	187.59	0.6635	0.74893	13.55	9	0	Median	0.6635	0.72649	15.744	3	0	Median	0.82219	0.85447	10.211	2	0	Median
KGINTLVTYDMVPEPKIIDAALR	2	Unmodified	2556.4	0.398545	1997	P20674;H3BNX8	COX5A	Cytochrome c oxidase subunit 5A, mitochondrial	yes	no	0	0	0	By MS/MS		By MS/MS	2	0		2	1		1	103.7	103.67	4	5.77e-06	41767	S10256_27_Pretails_WT3_C53_200107	96.55	68.589	0.70029	0.74898	13.648	2	2	Median	0.67073	0.68007	NaN	1	1	Median	NaN	NaN	NaN	0	0	Median
APSGNEEPCLLKR	1	Unmodified	1469.73	0.729662	2643	Q14315-2;Q14315	FLNC	Filamin-C	yes	no	0	0	0	By matching	By matching	By MS/MS	2	0		3	1	1	1	34.79	34.848	3	0.073701	12400	S10256_27_Pretails_WT3_C53_200107	77.593	46.735	0.80374	0.74981	10.831	3	0	Plateau	0.72317	0.74424	NaN	1	0	Median	0.84672	0.90106	NaN	1	0	Median
QAVTNPNNTFYATKR	1	Unmodified	1723.86	0.864182	2152	P38646;D6RA73;D6RJI2	HSPA9	Stress-70 protein, mitochondrial	yes	no	0	0	0	By MS/MS	By MS/MS	By MS/MS	1.75	0.433	1	3	2	1	1	35.833	35.342	3	3.52e-15	12543	S10256_27_Pretails_WT3_C53_200107	158.11	131.08	0.68492	0.75015	10.341	4	1	Median	0.74765	0.76658	9.6687	2	0	Median	0.63232	0.65053	NaN	1	1	Median
SPDEEDYDYESYEKTTR	1	Unmodified	2125.86	0.860003	2211	P46821	MAP1B	Microtubule-associated protein 1B;MAP1B heavy chain;MAP1 light chain LC1	yes	yes	0	0	0	By MS/MS	By MS/MS	By MS/MS	1.8	0.4	1	4	3	1	1	51.857	51.191	3	5.74e-06	24231	S10257_28_TAILS_WT1_C51_200107	120.66	117.27	0.68934	0.75062	9.2913	4	1	Median	0.68934	0.74467	7.4739	2	1	Median	0.83798	0.86391	NaN	1	0	Median
SSVKTPESIVPIAPELQPSTSR	1	Unmodified	2322.24	0.24309	2652	Q14676-2;Q14676;Q14676-3	MDC1	Mediator of DNA damage checkpoint protein 1	yes	no	0	0	0	By MS/MS	By MS/MS	By MS/MS	1.6	0.49	2	3	3	1	1	84.707	83.446	3	2.9e-06	33216	S10256_27_Pretails_WT3_C53_200107	87.793	64.767	0.64344	0.75078	13.565	5	1	Median	0.64344	0.75078	10.637	3	1	Median	0.74758	0.77418	NaN	1	0	Median
DADDAVYELNGKDLCGER	1	Unmodified	2038.89	0.890198	2527	Q08170;A0A0D9SEM4	SRSF4	Serine/arginine-rich splicing factor 4	yes	no	0	0	0	By MS/MS			1	0	1		1			72.108	69.367	3	0.0054233	35258	S10257_28_TAILS_WT1_C51_200107	66.022	12.075	0.64537	0.75132	NaN	1	1	Median	0.64537	0.75132	NaN	1	1	Median	NaN	NaN	NaN	0	0	Median
NLAKSVTVE	1	Unmodified	959.529	0.528761	2518	Q06210-2;Q06210	GFPT1	Glutamine--fructose-6-phosphate aminotransferase [isomerizing] 1	no	no	0	0	0	By matching	By MS/MS	By MS/MS	1.25	0.433	3	1	1	1	2	34.157	32.568	2	1.16e-05	11610	S10256_27_Pretails_WT3_C53_200107	134.81	134.81	0.73102	0.75145	12.017	4	0	Median	0.78807	0.91674	NaN	1	0	Median	0.77014	0.7765	NaN	1	0	Median
IMLFTNEDNPHGNDSAKASR	1	Unmodified	2216.03	0.028029	1924	P12956-2;P12956;B1AHC9	XRCC6	X-ray repair cross-complementing protein 6	yes	no	0	0	0	By MS/MS	By MS/MS	By MS/MS	2	0		3	1	1	1	44.018	44.01	4	1e-08	18705	S10255_26_Pretails_WT2_C52_200107	116.04	95.9	0.76827	0.75183	0.64628	3	1	Plateau	0.76827	0.74488	NaN	1	0	Median	0.74389	0.75183	NaN	1	0	Median
ELKEQYSDAPEEIR	1	Unmodified	1705.82	0.815894	1211	H0YJ17;Q8NEJ9-2;Q8NEJ9	NGDN	Neuroguidin	yes	no	0	0	0	By MS/MS			1	0	2		2			46.457	44.215	3	0.0046076	20293	S10257_28_TAILS_WT1_C51_200107	72.615	38.171	0.65309	0.75199	NaN	1	1	Median	0.65309	0.75199	NaN	1	1	Median	NaN	NaN	NaN	0	0	Median
YVSSLTEEISKR	1	Unmodified	1410.74	0.735459	2233	P49257	LMAN1	Protein ERGIC-53	yes	yes	0	0	0	By MS/MS	By MS/MS	By MS/MS	1.54	0.499	6	7	4	5	4	49.567	48.521	2;3	8.08e-24	18252	S10256_27_Pretails_WT3_C53_200107	172.27	134.72	0.75882	0.75207	14.96	10	3	Median	0.74991	0.72827	6.0339	3	1	Median	0.77739	0.77115	13.381	4	2	Median
KTTVLAMDQVPR	1	Unmodified	1357.74	0.73877	721	D6RHU2;D6RAI5;Q13423;D6RCR6;E9PCX7	NNT	NAD(P) transhydrogenase, mitochondrial	yes	no	0	0	0	By MS/MS	By MS/MS	By MS/MS	1.5	0.5	4	4	3	2	3	48.963	47.852	2;3	0.00023816	20687	S10255_26_Pretails_WT2_C52_200107	109	74.313	0.76224	0.75231	18.48	6	2	Median	0.72885	0.75234	19.198	2	1	Median	0.90064	0.90054	21.026	2	1	Median
SDSEDICLFTKDEPNSTPEKTEQFYR	2	Unmodified	3135.4	0.397889	1416	J3QSV6;O76021;I3L3U9;I3L3C4;I3L234	RSL1D1	Ribosomal L1 domain-containing protein 1	yes	no	0	0	0	By MS/MS	By MS/MS	By MS/MS	1.6	0.49	2	3	2	1	2	80.613	79.339	4	2.16e-07	30471	S10256_27_Pretails_WT3_C53_200107	79.143	60.443	0.76872	0.7524	4.8811	5	0	Median	0.67126	0.72573	5.1042	2	0	Median	0.77372	0.79585	NaN	1	0	Median
VQPEAQAKVDVFR	1	Unmodified	1485.79	0.793977	2519	Q06323-3;Q06323;Q06323-2	PSME1	Proteasome activator complex subunit 1	yes	no	0	0	0	By MS/MS	By MS/MS	By MS/MS	1.6	0.49	2	3	2	1	2	49.067	48.093	3	0.0011127	21051	S10254_25_Pretails_WT1_C51_200107	92.19	62.131	0.64739	0.75245	10.858	5	0	Median	0.64935	0.70822	13.085	2	0	Median	0.76981	0.78841	NaN	1	0	Median
AALEELVKLQGER	1	Unmodified	1454.81	0.809293	1914	P12081-4;P12081;B4DDD8;P12081-3;P12081-2;B4E1C5;E7ETE2;D6RF05	HARS	Histidine--tRNA ligase, cytoplasmic	yes	no	0	0	0	By MS/MS	By MS/MS	By MS/MS	1.75	0.433	1	3	2	1	1	73.67	72.855	3	0.00026099	33859	S10254_25_Pretails_WT1_C51_200107	112.51	78.538	0.68666	0.7528	2.2414	4	0	Median	0.69485	0.73822	2.3904	2	0	Median	0.71984	0.76517	NaN	1	0	Median
LGQSDPAPLQHQMDIYQKR	1	Unmodified	2224.11	0.105885	231	A0A0B4J1R6;P29401;P29401-2;E9PFF2	TKT	Transketolase	yes	no	0	0	0	By matching		By MS/MS	2	0		2	1		1	54.346	54.211	4	1.8e-05	20986	S10256_27_Pretails_WT3_C53_200107	91.401	69.026	0.71452	0.75286	6.0228	2	0	Median	0.81473	0.78561	NaN	1	0	Median	NaN	NaN	NaN	0	0	Median
VFCVEEEDSESSLQKR	1	Unmodified	1940.88	0.878571	2654	Q14684-2;Q14684	RRP1B	Ribosomal RNA processing protein 1 homolog B	yes	no	0	0	0	By MS/MS	By MS/MS	By MS/MS	1.75	0.433	1	3	2	1	1	50.381	49.74	3	0.00030024	18913	S10256_27_Pretails_WT3_C53_200107	101.61	61.595	0.68871	0.75294	16.537	4	2	Median	0.68584	0.75294	3.9765	2	1	Median	0.66129	0.68948	NaN	1	1	Median
DHAVVVGVYRPPPKVKN	2	Unmodified	1874.05	0.0526513	2010	P22087	FBL	rRNA 2'-O-methyltransferase fibrillarin	yes	yes	0	0	1	By MS/MS	By MS/MS	By MS/MS	2	0		3	1	1	1	36.014	36.073	4	0.032661	14520	S10255_26_Pretails_WT2_C52_200107	49.149	39.303	0.74649	0.75337	8.4606	3	0	Median	0.79662	0.75337	NaN	1	0	Median	0.72303	0.72674	NaN	1	0	Median
ADAVWNKIQEENVIPR	1	Unmodified	1880.97	0.974461	2185	P42704	LRPPRC	Leucine-rich PPR motif-containing protein, mitochondrial	yes	yes	0	0	0	By MS/MS	By MS/MS	By MS/MS	1.5	0.5	3	3	2	1	3	84.814	83.54	3	2.75e-16	37787	S10255_26_Pretails_WT2_C52_200107	162.64	125.21	0.76668	0.75361	10.969	5	2	Median	0.77128	0.82094	13.424	2	1	Median	0.82744	0.85703	NaN	1	0	Median
NSKIEISELNR	1	Unmodified	1301.69	0.693929	687	CON__P04264;P04264	KRT1	Keratin, type II cytoskeletal 1	yes	no	0	0	0		By matching	By MS/MS	1.67	0.471	1	2		1	2	40.333	39.555	3	0.0050489	14398	S10256_27_Pretails_WT3_C53_200107	78.324	60.134	0.74449	0.754	1.6012	3	0	Plateau	NaN	NaN	NaN	0	0	Median	0.74449	0.77028	NaN	1	0	Median
DKVMSEFNNNFR	1	Unmodified	1499.68	0.682712	1034	F8VNT9;F8VV56;F8W022;F8VWK8;P08962-3;P08962-2;P08962	CD63	Tetraspanin;CD63 antigen	yes	no	0	0	0	By matching	By MS/MS	By matching	2	0		3	1	1	1	57.055	56.948	3	0.00096187	25603	S10255_26_Pretails_WT2_C52_200107	95.273	63.617	0.74103	0.75408	12.229	3	0	Plateau	0.84915	0.85453	NaN	1	0	Median	0.64668	0.66914	NaN	1	0	Median
DFKGKVLIDIR	2	Unmodified	1302.77	0.765971	2320	P53999	SUB1	Activated RNA polymerase II transcriptional coactivator p15	yes	yes	0	0	0	By MS/MS	By MS/MS	By MS/MS	2	0		4	1	1	2	61.57	61.463	3	0.0034953	24021	S10256_27_Pretails_WT3_C53_200107	81.625	55.686	0.7976	0.7541	26.61	3	2	Median	0.7976	0.7541	NaN	1	0	Median	1.0685	1.087	NaN	1	1	Median
SIFYVPDMKPSMFDVSR	1	Unmodified	2017.96	0.964155	2556	Q12931-2;Q12931;I3L0K7;I3L239	TRAP1	Heat shock protein 75 kDa, mitochondrial	yes	no	0	0	0	By MS/MS		By MS/MS	2	0		2	1		1	110.07	110.08	3	0.00012717	44461	S10256_27_Pretails_WT3_C53_200107	88.73	73.456	0.69362	0.75411	8.6682	2	0	Median	0.79122	0.80178	NaN	1	0	Median	NaN	NaN	NaN	0	0	Median
KSFTPDHVVYAR	1	Unmodified	1418.73	0.730648	2891	Q6NZI2-2;Q6NZI2;Q6NZI2-3	PTRF	Polymerase I and transcript release factor	yes	no	0	0	0			By MS/MS	2	0		1			1	32.389	32.417	3	0.00013187	11360	S10256_27_Pretails_WT3_C53_200107	114.24	81.624	0.64855	0.75415	NaN	1	0	Median	NaN	NaN	NaN	0	0	Median	NaN	NaN	NaN	0	0	Median
VYKEMYKTDLEKDIISDTSGDFR	3	Unmodified	2752.33	0.326562	1849;1224	P07355;P07355-2;H0YM50;H0YN42;H0YMD0;H0YMU9;H0YNP5;A6NMY6;H0YKS4;H0YN28;H0YL33;H0YNA0;H0YN52	ANXA2;ANXA2P2	Annexin A2;Annexin;Putative annexin A2-like protein	no	no	0	0	0			By MS/MS	2	0		1			1	80.418	80.248	4	0.0024143	32021	S10256_27_Pretails_WT3_C53_200107	50.956	31.887	0.6797	0.75423	NaN	1	0	Median	NaN	NaN	NaN	0	0	Median	NaN	NaN	NaN	0	0	Median
IQESKNQCTQVVQER	1	Unmodified	1845.9	0.900309	1948	P15924;P15924-3;P15924-2	DSP	Desmoplakin	yes	no	0	0	0	By MS/MS	By MS/MS	By MS/MS	1.5	0.5	3	3	2	2	2	20.88	20.595	3	3.3e-05	6359	S10256_27_Pretails_WT3_C53_200107	121.45	98.308	0.73764	0.75444	2.8409	6	1	Median	0.69517	0.7537	0.75954	2	0	Median	0.74099	0.75739	1.17	2	1	Median
QNLDALLNQLKSFPAR	1	Unmodified	1827	0.000281357	2637	Q14204	DYNC1H1	Cytoplasmic dynein 1 heavy chain 1	yes	yes	0	0	0	By MS/MS	By MS/MS	By MS/MS	2	0		3	1	1	1	110.39	110.39	3	0.00059907	51370	S10255_26_Pretails_WT2_C52_200107	85.909	65.52	0.71965	0.75473	3.4016	3	0	Median	0.76666	0.75473	NaN	1	0	Median	0.71965	0.73273	NaN	1	0	Median
FADEFNKLAEDFLQ	1	Unmodified	1685.79	0.793702	3008	Q86WA6-2;Q86WA6	BPHL	Valacyclovir hydrolase	yes	no	0	0	0	By matching	By matching	By MS/MS	2	0		3	1	1	1	124.27	124.29	2	0.017441	50799	S10256_27_Pretails_WT3_C53_200107	73.666	51.327	0.74148	0.75498	15.476	3	0	Median	0.65466	0.66837	NaN	1	0	Median	0.74148	0.75498	NaN	1	0	Median
ETENVKSSEEIESAFR	1	Unmodified	1853.86	0.864301	2617	Q13813;Q13813-2;A0A0D9SF54;A0A0D9SGF6;Q13813-3;A0A0D9SFH4	SPTAN1	Spectrin alpha chain, non-erythrocytic 1	yes	no	0	0	0	By MS/MS	By MS/MS		1.5	0.5	2	2	2	2		56.854	55.523	3	1.86e-10	26986	S10257_28_TAILS_WT1_C51_200107	144.18	119.13	0.70881	0.75502	12.408	4	1	Median	0.75378	0.78395	1.5407	2	0	Median	0.64087	0.66612	13.938	2	1	Median
YLAEVATGDDKKR	2	Unmodified	1464.76	0.757257	2103	P31947-2;P31947	SFN	14-3-3 protein sigma	yes	no	0	0	0	By MS/MS	By MS/MS		1	0	2		1	1		24.07	22.632	3	0.0016482	8829	S10257_28_TAILS_WT1_C51_200107	86.114	42.435	0.68667	0.75506	17.213	2	1	Median	0.74466	0.85279	NaN	1	0	Median	0.63319	0.66853	NaN	1	1	Median
DSCQKFYQAEMEELDFISAVEKSR	2	Unmodified	2909.32	0.321159	2	A0A024QZX5;A0A087X1N8;P35237	SERPINB6	Serpin B6	yes	no	0	0	0	By MS/MS	By MS/MS	By MS/MS	2	0		3	1	1	1	118.79	118.82	4	2.44e-16	56121	S10254_25_Pretails_WT1_C51_200107	132.48	132.48	0.70943	0.75512	3.1089	3	0	Median	0.7437	0.75385	NaN	1	0	Median	0.70943	0.75512	NaN	1	0	Median
LQEQFDEQSKENENIGDQLR	1	Unmodified	2419.13	0.12516	2663	Q14789-4;Q14789-3;Q14789;Q14789-2;E7EU81	GOLGB1	Golgin subfamily B member 1	yes	no	0	0	0			By MS/MS	2	0		1			1	58.587	58.318	3	3.01e-05	22635	S10256_27_Pretails_WT3_C53_200107	103.88	83.143	0.65944	0.75524	NaN	1	1	Median	NaN	NaN	NaN	0	0	Median	NaN	NaN	NaN	0	0	Median
TVEDMARVLR	0	Oxidation (M)	1204.62	0.623406	357	A0A1B0GUJ8	PNMA8C	Paraneoplastic antigen-like protein 8C	yes	yes	0	1	1		By MS/MS		1	0	1			1		15.95	15.416	3	0.058296	5853	S10258_29_TAILS_WT2_C52_200107	56.916	9.3414	0.75796	0.75533	NaN	1	0	Median	NaN	NaN	NaN	0	0	Median	0.75796	0.75533	NaN	1	0	Median
VTLFSDSKPLGSEDIDNQGLMMPKEEKQMDLNTGR	3	Unmodified	3922.88	0.875089	2657	Q14692	BMS1	Ribosome biogenesis protein BMS1 homolog	yes	yes	0	0	0			By MS/MS	2	0		1			1	89.502	89.431	5	0.042495	36070	S10256_27_Pretails_WT3_C53_200107	27.247	13.715	0.69518	0.75533	NaN	1	0	Median	NaN	NaN	NaN	0	0	Median	NaN	NaN	NaN	0	0	Median
IMRPTDVPDTGLLCDLLWSDPDKDVQGWGENDR	1	Unmodified	3812.78	0.777424	2385	P62140	PPP1CB	Serine/threonine-protein phosphatase PP1-beta catalytic subunit	yes	yes	0	0	1	By MS/MS		By matching	2	0		2	1		1	122.33	122.34	4	0.00016378	58179	S10254_25_Pretails_WT1_C51_200107	57.896	47.143	0.68544	0.75549	25.899	2	0	Median	0.89854	0.90732	NaN	1	0	Median	NaN	NaN	NaN	0	0	Median
VYNIEFNPPKTVGIDDLTGEPLIQR	1	Unmodified	2827.48	0.47561	3765	Q9UIJ7-3;Q9UIJ7;Q9UIJ7-2	AK3	GTP:AMP phosphotransferase AK3, mitochondrial	yes	no	0	0	0	By MS/MS	By MS/MS	By MS/MS	2	0		4	1	2	1	113.89	113.87	3;4	4.32e-08	53906	S10254_25_Pretails_WT1_C51_200107	95.996	78.524	0.69115	0.75551	20.531	4	1	Median	0.73606	0.75234	NaN	1	0	Median	0.63269	0.65907	32.829	2	1	Median
LKSYKNKSLNPDEMR	3	Unmodified	1821.94	0.940718	673	C9JYI4;P52294;C9J352;C9JWD9;F2Z3G4;C9J4U1	KPNA1	Importin subunit alpha-5;Importin subunit alpha-5, N-terminally processed	yes	no	0	0	0			By MS/MS	2	0		1			1	22.833	22.862	4	0.053207	7564	S10256_27_Pretails_WT3_C53_200107	50.659	29.831	0.67307	0.75586	NaN	1	0	Median	NaN	NaN	NaN	0	0	Median	NaN	NaN	NaN	0	0	Median
EVAEAATGEDASSPPPKTEAASDPQHPAASEGAAAAAASPPLLR	1	Unmodified	4193.01	0.014888	1474	K7ERT7;Q99536;Q99536-3	VAT1	Synaptic vesicle membrane protein VAT-1 homolog	yes	no	0	0	0	By MS/MS	By MS/MS	By MS/MS	1.8	0.4	1	4	2	1	2	67.239	66.553	4;5	1.4e-20	30445	S10255_26_Pretails_WT2_C52_200107	98.74	82.401	0.64006	0.75607	4.3834	5	0	Median	0.70252	0.74956	1.2226	2	0	Median	0.77333	0.78944	NaN	1	0	Median
MLDMKVNPIQGLASKWDYEKNEWKK	5	Unmodified	3050.54	0.535784	1926	P13073	COX4I1	Cytochrome c oxidase subunit 4 isoform 1, mitochondrial	yes	yes	0	0	0			By MS/MS	2	0		1			1	92.315	92.244	6	0.022836	37221	S10256_27_Pretails_WT3_C53_200107	43.233	43.233	0.6523	0.75621	NaN	1	1	Median	NaN	NaN	NaN	0	0	Median	NaN	NaN	NaN	0	0	Median
FDVSGYPTLKIFR	1	Unmodified	1541.82	0.824214	1930	P13667	PDIA4	Protein disulfide-isomerase A4	yes	yes	0	0	0	By MS/MS	By MS/MS	By MS/MS	1.6	0.49	2	3	1	3	1	98.481	97.142	3	0.0034801	45927	S10254_25_Pretails_WT1_C51_200107	123.84	110.69	0.75687	0.75636	3.7082	4	1	Median	0.77067	0.74276	NaN	1	0	Median	0.76658	0.78632	3.0297	2	1	Median
VAPSLKSQR	1	Unmodified	984.572	0.571629	2233	P49257	LMAN1	Protein ERGIC-53	yes	yes	0	0	0	By matching	By matching	By MS/MS	2	0		3	1	1	1	11.614	11.805	2	0.01719	2565	S10256_27_Pretails_WT3_C53_200107	96.668	49.674	0.68546	0.75677	16.937	3	0	Median	0.95891	0.96817	NaN	1	0	Median	0.68546	0.69987	NaN	1	0	Median
VLQNMEQCQKKPENSAESNTEETKR	3	Unmodified	2977.39	0.386947	955	J3KND1;E9PRZ1;Q96ER3	SAAL1	Protein SAAL1	yes	no	0	0	0			By MS/MS	2	0		1			1	21.724	21.752	5	0.075187	7105	S10256_27_Pretails_WT3_C53_200107	24.896	12.213	0.69585	0.75678	NaN	1	0	Median	NaN	NaN	NaN	0	0	Median	NaN	NaN	NaN	0	0	Median
LLNQEKSELLVEQGR	1	Unmodified	1754.95	0.952662	3195	Q92878-3;Q92878;Q92878-2;E7ESD9;E7EN38	RAD50	DNA repair protein RAD50	yes	no	0	0	0	By MS/MS			1	0	1		1			57.99	55.548	3	0.00057173	26879	S10257_28_TAILS_WT1_C51_200107	99.566	75.735	0.65035	0.757	NaN	1	0	Median	0.65035	0.757	NaN	1	0	Median	NaN	NaN	NaN	0	0	Median
ADLAECNIKVMCR	1	Acetyl (N-term)	1620.74	0.742217	2108	P33176	KIF5B	Kinesin-1 heavy chain	yes	yes	1	0	0			By MS/MS	2	0		1			1	79.045	78.874	2	5.83e-19	31577	S10256_27_Pretails_WT3_C53_200107	150.46	126.47	0.66522	0.75711	NaN	1	0	Median	NaN	NaN	NaN	0	0	Median	NaN	NaN	NaN	0	0	Median
KNQDEESQEAPELLKR	2	Unmodified	1912.95	0.949034	3097	Q8NE71-2;Q8NE71;H0YGW7	ABCF1	ATP-binding cassette sub-family F member 1	yes	no	0	0	0	By MS/MS	By MS/MS	By MS/MS	1.7	0.458	3	7	4	2	4	33.414	33.215	3;4	8.47e-05	14513	S10257_28_TAILS_WT1_C51_200107	113.67	79.727	0.70763	0.75748	30.623	8	3	Median	0.88228	0.88569	36.776	4	3	Median	0.87655	0.91514	42.683	2	0	Median
LLLLGAGESGKSTIVKQMR	2	Unmodified	2000.15	0.145231	2430	P63092;P63092-4;Q5JWF2;P63092-3;P63092-2;Q5JWF2-2;Q5JWD1;H0Y7E8;Q5JWE9;A2A2R6;H0Y7F4;P38405;P38405-2	GNAS;GNAL	Guanine nucleotide-binding protein G(s) subunit alpha isoforms short;Guanine nucleotide-binding protein G(s) subunit alpha isoforms XLas;Guanine nucleotide-binding protein G(olf) subunit alpha	yes	no	0	0	0	By MS/MS			2	0		1	1			64.827	64.827	4	0.05088	29952	S10254_25_Pretails_WT1_C51_200107	40.493	24.32	0.76188	0.75751	NaN	1	1	Median	0.76188	0.75751	NaN	1	1	Median	NaN	NaN	NaN	0	0	Median
QVVDCQLADVNNIGKYR	1	Unmodified	1990.99	0.989459	2062	P28838-2;P28838	LAP3	Cytosol aminopeptidase	yes	no	0	0	0	By MS/MS	By MS/MS	By MS/MS	1.75	0.433	1	3	2	1	1	70.257	69.466	3	9.89e-06	27200	S10256_27_Pretails_WT3_C53_200107	117	77.41	0.67948	0.75752	18.912	4	0	Median	0.64129	0.69961	2.4634	2	0	Median	1.0161	1.0436	NaN	1	0	Median
KLVPLDYGEDDKNATKGTVNTEEKR	4	Unmodified	2819.43	0.430116	2248	P49756	RBM25	RNA-binding protein 25	yes	yes	0	0	0			By MS/MS	2	0		1			1	39.527	39.556	5	0.0021045	14357	S10256_27_Pretails_WT3_C53_200107	56.335	44.133	0.66603	0.75753	NaN	1	1	Median	NaN	NaN	NaN	0	0	Median	NaN	NaN	NaN	0	0	Median
AFSITQGLLKDR	1	Unmodified	1347.75	0.75105	1577	O15067;J3KTQ5	PFAS	Phosphoribosylformylglycinamidine synthase	yes	no	0	0	0	By MS/MS	By MS/MS	By MS/MS	2	0		3	1	1	1	71.102	70.967	3	7.65e-05	28129	S10256_27_Pretails_WT3_C53_200107	119.27	62.915	0.69703	0.75759	2.9865	2	0	Median	0.72946	0.74176	NaN	1	0	Median	NaN	NaN	NaN	0	0	Median
LGESANAAKQAITQVVVSR	1	Unmodified	1941.06	0.0643382	3554	Q9H9B4	SFXN1	Sideroflexin-1	yes	yes	0	0	0	By MS/MS		By MS/MS	2	0		2	1		1	72.37	72.235	3	9.67e-05	28764	S10256_27_Pretails_WT3_C53_200107	99.813	67.098	0.69437	0.7577	21.039	2	2	Median	0.87059	0.87924	NaN	1	1	Median	NaN	NaN	NaN	0	0	Median
KSGYQDMPEYENFR	1	Unmodified	1762.76	0.762085	1003	F5H365;Q15436;Q15436-2	SEC23A	Protein transport protein Sec23A	yes	no	0	0	0	By MS/MS		By MS/MS	1.5	0.5	1	1	1		1	57.218	55.863	3	0.045058	21216	S10256_27_Pretails_WT3_C53_200107	47.548	30.002	0.65157	0.75776	25.613	2	1	Median	0.54283	0.63223	NaN	1	1	Median	NaN	NaN	NaN	0	0	Median
IISSIEQKEENKGGEDKLKMIR	4	Unmodified	2544.36	0.358137	2391	P62258;B4DJF2;I3L3T1;P62258-2;K7EIT4	YWHAE	14-3-3 protein epsilon	yes	no	0	0	0	By MS/MS		By MS/MS	2	0		4	1		3	41.604	41.55	4;5;6	1.61e-05	15204	S10256_27_Pretails_WT3_C53_200107	96.561	74.321	0.69619	0.75791	7.6017	4	4	Median	0.80742	0.78615	NaN	1	1	Median	NaN	NaN	NaN	0	0	Median
ELEKLNKESR	2	Unmodified	1244.67	0.672465	3195	Q92878-3;Q92878;Q92878-2;E7ESD9;E7EN38	RAD50	DNA repair protein RAD50	yes	no	0	0	0			By MS/MS	2	0		1			1	11.384	11.61	3	0.086688	2532	S10256_27_Pretails_WT3_C53_200107	44.425	6.7083	0.65458	0.75811	NaN	1	0	Median	NaN	NaN	NaN	0	0	Median	NaN	NaN	NaN	0	0	Median
VPAPFKPITR	1	Unmodified	1124.67	0.670614	881	E9PI14;Q9NX20	MRPL16	39S ribosomal protein L16, mitochondrial	yes	no	0	0	0	By MS/MS		By matching	1	0	2		1		1	47.446	45.071	3	0.0056514	20871	S10257_28_TAILS_WT1_C51_200107	83.869	65.81	0.70617	0.75836	13.018	2	0	Median	0.59036	0.69167	NaN	1	0	Median	NaN	NaN	NaN	0	0	Median
MAPAEILNGKEISAQIR	1	Acetyl (N-term)	1882	0.998232	1910	P11586	MTHFD1	C-1-tetrahydrofolate synthase, cytoplasmic;Methylenetetrahydrofolate dehydrogenase;Methenyltetrahydrofolate cyclohydrolase;Formyltetrahydrofolate synthetase;C-1-tetrahydrofolate synthase, cytoplasmic, N-terminally processed	yes	yes	1	0	0			By MS/MS	2	0		1			1	104.88	104.81	3	0.031214	42386	S10256_27_Pretails_WT3_C53_200107	62.69	34.339	0.67019	0.75839	NaN	1	1	Median	NaN	NaN	NaN	0	0	Median	NaN	NaN	NaN	0	0	Median
KAMKGLGTDEDTIIDIITHR	2	Unmodified	2226.17	0.167817	1857;787	E5RK69;P08133;P08133-2	ANXA6	Annexin;Annexin A6	no	no	0	0	0	By matching	By MS/MS	By MS/MS	1.67	0.471	1	2	1	1	1	92.618	91.531	4	0.00033341	40950	S10255_26_Pretails_WT2_C52_200107	68.129	45.476	0.78323	0.75851	18.645	3	0	Median	0.78323	0.75851	NaN	1	0	Median	0.63001	0.63441	NaN	1	0	Median
EEMWQKIEELAR	1	Unmodified	1560.76	0.760628	865	H0Y8C4;E9PFR3;Q14738;Q14738-3;Q14738-2;H7C5Q9	PPP2R5D	Serine/threonine-protein phosphatase 2A 56 kDa regulatory subunit delta isoform	yes	no	0	0	0	By MS/MS	By MS/MS	By MS/MS	1.6	0.49	2	3	2	2	1	101.61	99.71	3	0.00039941	39673	S10256_27_Pretails_WT3_C53_200107	105.46	79.336	0.74662	0.75898	6.6266	5	0	Median	0.68683	0.7094	11.091	2	0	Median	0.74755	0.7625	0.6551	2	0	Median
LEQENDDLAHELVTSKIALR	1	Unmodified	2293.19	0.191389	3864;956	Q9Y3P9;A0A0U1RQV7;B7ZAP0;E9PS63;F5H8L0;Q5R372-7;Q5R372-8;Q5R372-6;Q5R372-5	RABGAP1;RABGAP1L	Rab GTPase-activating protein 1;Rab GTPase-activating protein 1-like, isoform 10;Rab GTPase-activating protein 1-like	no	no	0	0	0			By MS/MS	2	0		1			1	82.558	82.388	4	0.026273	32992	S10256_27_Pretails_WT3_C53_200107	41.422	23.042	0.64768	0.7593	NaN	1	0	Median	NaN	NaN	NaN	0	0	Median	NaN	NaN	NaN	0	0	Median
QIILEKEETEELKR	2	Unmodified	1756.96	0.957079	1924	P12956-2;P12956;B1AHC9	XRCC6	X-ray repair cross-complementing protein 6	yes	no	0	0	0	By MS/MS	By MS/MS	By MS/MS	1.67	0.471	3	6	3	2	4	45.231	44.419	3;4	0.00054857	20855	S10257_28_TAILS_WT1_C51_200107	101.45	80.868	0.79751	0.75957	16.529	9	0	Median	0.79319	0.7473	7.8002	3	0	Median	0.99893	0.99847	11.04	2	0	Median
DCAVLSAIIDLIKTQEKATPR	2	Unmodified	2341.27	0.267531	3513	Q9H2U1-3;Q9H2U1-2;Q9H2U1;A0A0G2JQU7	DHX36	ATP-dependent RNA helicase DHX36	yes	no	0	0	0	By MS/MS			2	0		1	1			125.66	125.66	4	0.0058457	60199	S10254_25_Pretails_WT1_C51_200107	49.395	41.243	0.76354	0.75989	NaN	1	0	Median	0.76354	0.75989	NaN	1	0	Median	NaN	NaN	NaN	0	0	Median
DHADSNIVIMLVGNKSDLR	1	Unmodified	2096.07	0.0684373	509;2735	B4DQU5;H3BSC1;P62491;H3BMH2;P62491-2;Q15907-2;Q15907	RAB11A;RAB11B	Ras-related protein Rab-11A;Ras-related protein Rab-11B	no	no	0	0	0	By MS/MS	By MS/MS	By MS/MS	2	0		4	2	1	1	91.18	91.124	3;4	1.44e-05	43608	S10254_25_Pretails_WT1_C51_200107	105.5	80.448	0.73803	0.75989	22.017	4	1	Median	0.92036	0.92461	29.297	2	0	Median	0.73049	0.76827	NaN	1	1	Median
YPLIIDPSGQATEFIMNEYKDR	1	Unmodified	2599.26	0.26284	2637	Q14204;H0YJ21	DYNC1H1	Cytoplasmic dynein 1 heavy chain 1	yes	no	0	0	0	By MS/MS	By MS/MS	By MS/MS	2	0		3	1	1	1	119.95	119.97	3	6.52e-30	48406	S10256_27_Pretails_WT3_C53_200107	164.02	146.98	0.75554	0.76018	10.155	3	0	Median	0.75554	0.76018	NaN	1	0	Median	0.82789	0.85902	NaN	1	0	Median
QKEEESQQQAVLEQER	1	Unmodified	1957.93	0.934112	185	A0A0A0MRM8;Q9UM54-6;A0A0D9SGC1;E7EW20;Q9UM54-5;Q9UM54-2;Q9UM54-4;Q9UM54-1;Q9UM54;Q5JVM0	MYO6	Unconventional myosin-VI	yes	no	0	0	0	By MS/MS	By MS/MS	By MS/MS	1.44	0.497	5	4	3	4	2	28.725	28.01	2;3	0	10632	S10255_26_Pretails_WT2_C52_200107	365.6	288.68	0.71551	0.7602	12.062	5	1	Median	0.68491	0.74194	18.606	2	1	Median	0.71551	0.7602	NaN	1	0	Median
LMNVIEKER	1	Unmodified	1130.61	0.611779	2122	P35250;P35250-2;H7C5P4;A0A087WVY3	RFC2	Replication factor C subunit 2	yes	no	0	0	0			By MS/MS	2	0		1			1	34.239	34.267	3	0.044115	12142	S10256_27_Pretails_WT3_C53_200107	53.124	23.356	0.65689	0.76022	NaN	1	1	Median	NaN	NaN	NaN	0	0	Median	NaN	NaN	NaN	0	0	Median
AGIVQEDVQPPGLKVWSDPFGR	1	Unmodified	2394.23	0.233194	3063	Q8N5G0;Q8N5G0-2	SMIM20	Small integral membrane protein 20	yes	no	0	0	0			By MS/MS	2	0		1			1	106.92	106.85	3	0.0042956	43277	S10256_27_Pretails_WT3_C53_200107	52.498	32.202	0.6496	0.76044	NaN	1	0	Median	NaN	NaN	NaN	0	0	Median	NaN	NaN	NaN	0	0	Median
MQQLAKTQEER	1	Unmodified	1360.68	0.676898	2556	Q12931-2;Q12931;I3L0K7	TRAP1	Heat shock protein 75 kDa, mitochondrial	yes	no	0	0	0	By MS/MS		By MS/MS	1.25	0.433	3	1	2		2	13.782	13.665	2;3	5.13e-09	3706	S10256_27_Pretails_WT3_C53_200107	145.46	89.199	0.69081	0.76072	11.634	4	2	Median	0.63092	0.72028	15.919	2	1	Median	NaN	NaN	NaN	0	0	Median
VVYGGGAAEISCALAVSQEADKCPTLEQYAMR	1	Unmodified	3443.62	0.615961	799	E7ENZ3;P48643;B7ZAR1;E9PCA1;P48643-2	CCT5	T-complex protein 1 subunit epsilon	yes	no	0	0	0			By MS/MS	2	0		1			1	110.44	110.46	3	3.94e-30	44738	S10256_27_Pretails_WT3_C53_200107	133.58	118.41	0.65073	0.76072	NaN	1	0	Median	NaN	NaN	NaN	0	0	Median	NaN	NaN	NaN	0	0	Median
IKKDEKQNLLSVGDYR	3	Unmodified	1905.03	0.0319754	1649	O60264	SMARCA5	SWI/SNF-related matrix-associated actin-dependent regulator of chromatin subfamily A member 5	yes	yes	0	0	0			By MS/MS	2	0		1			1	39.528	39.557	4	0.073505	14361	S10256_27_Pretails_WT3_C53_200107	37.77	19.174	0.65424	0.76074	NaN	1	1	Median	NaN	NaN	NaN	0	0	Median	NaN	NaN	NaN	0	0	Median
KTVTYEDPQAVGGLASALDNR	1	Unmodified	2204.11	0.107325	539	F5H3S6;B7Z2U2;Q6ZVM7-4;Q6ZVM7-2;Q6ZVM7-3;Q6ZVM7-5;Q6ZVM7	TOM1L2	TOM1-like protein 2	yes	no	0	0	0		By MS/MS		2	0		1		1		78.306	78.255	3	0.0014127	36350	S10255_26_Pretails_WT2_C52_200107	67.251	28.638	0.72861	0.76076	NaN	1	1	Median	NaN	NaN	NaN	0	0	Median	0.72861	0.76076	NaN	1	1	Median
KMISLCLQKDPEKR	3	Oxidation (M)	1760.93	0.92771	1783	O95747;C9JIG9	OXSR1	Serine/threonine-protein kinase OSR1	yes	no	0	1	0	By matching	By MS/MS		2	0		2	1	1		11.385	11.558	4	0.057515	2487	S10255_26_Pretails_WT2_C52_200107	38.799	21.658	0.76753	0.76089	25.483	2	0	Median	0.93402	0.91112	NaN	1	0	Median	0.63071	0.63543	NaN	1	0	Median
DGLLENQTPEFFQDVCKPKYSGTLNLDR	2	Unmodified	3283.58	0.581942	317	A0A0U1RQF0;P49327	FASN	Fatty acid synthase;[Acyl-carrier-protein] S-acetyltransferase;[Acyl-carrier-protein] S-malonyltransferase;3-oxoacyl-[acyl-carrier-protein] synthase;3-oxoacyl-[acyl-carrier-protein] reductase;3-hydroxyacyl-[acyl-carrier-protein] dehydratase;Enoyl-[acyl-carrier-protein] reductase;Oleoyl-[acyl-carrier-protein] hydrolase	yes	no	0	0	0	By MS/MS	By MS/MS	By MS/MS	2	0		3	1	1	1	103.24	103.17	4	4.88e-06	41651	S10256_27_Pretails_WT3_C53_200107	73.036	61.829	0.67628	0.76097	33.504	3	0	Median	0.65712	0.66874	NaN	1	0	Median	1.175	1.2607	NaN	1	0	Median
EWEAKVQQGER	1	Unmodified	1358.66	0.657877	1664	O60749;O60749-2	SNX2	Sorting nexin-2	yes	no	0	0	0			By MS/MS	2	0		1			1	25.723	25.751	3	0.03923	8739	S10256_27_Pretails_WT3_C53_200107	57.347	25.504	0.64744	0.76122	NaN	1	0	Median	NaN	NaN	NaN	0	0	Median	NaN	NaN	NaN	0	0	Median
EIVSGMKYIQHTYR	1	Unmodified	1723.87	0.871575	2299	P52565;J3KTF8;J3QQX2;J3KRY1;P52565-2	ARHGDIA	Rho GDP-dissociation inhibitor 1	yes	no	0	0	0	By MS/MS	By MS/MS	By matching	2	0		5	2	2	1	50.465	50.39	3;4	0.00063479	22059	S10255_26_Pretails_WT2_C52_200107	90.689	62.064	0.77935	0.7615	2.317	5	0	Linear	0.76392	0.74981	0.12355	2	0	Median	0.74554	0.76347	0.36596	2	0	Median
QDLKSVEEKLSLAQEDLISNR	2	Unmodified	2414.27	0.265282	2686	Q15075	EEA1	Early endosome antigen 1	yes	yes	0	0	0			By MS/MS	2	0		1			1	93.94	93.869	4	0.053959	37781	S10256_27_Pretails_WT3_C53_200107	37.112	14.238	0.69593	0.76162	NaN	1	1	Median	NaN	NaN	NaN	0	0	Median	NaN	NaN	NaN	0	0	Median
VELSEQQLQLWPSDVDKLSPTDNLPR	1	Unmodified	3006.53	0.52983	1875	P09543-2;P09543	CNP	2',3'-cyclic-nucleotide 3'-phosphodiesterase	yes	no	0	0	0	By MS/MS	By MS/MS	By MS/MS	1.57	0.495	3	4	3	2	2	115.06	113.29	3;4	4.72e-29	52900	S10255_26_Pretails_WT2_C52_200107	161.46	123.64	0.69829	0.76165	16.332	7	2	Median	0.88027	0.71596	12.735	3	2	Plateau	0.96565	0.97899	9.6957	2	0	Median
SLPSASTSKATISDEEIER	1	Unmodified	2020	0.996043	583	C9J0A7;Q9UQN3-2;Q9UQN3	CHMP2B	Charged multivesicular body protein 2b	yes	no	0	0	0	By MS/MS	By MS/MS	By MS/MS	1.6	0.49	2	3	2	1	2	51.275	50.261	3	0.00058554	22255	S10254_25_Pretails_WT1_C51_200107	73.138	38.861	0.74602	0.76166	14.615	5	0	Median	0.73653	0.80106	24.665	2	0	Median	0.67155	0.71149	NaN	1	0	Median
KEVKGDLENAFLNLVQCIQNKPLYFADR	3	Unmodified	3321.72	0.717982	1849	P07355;P07355-2;H0YM50	ANXA2	Annexin A2;Annexin	yes	no	0	0	0	By MS/MS		By MS/MS	2	0		3	1		2	121.94	121.96	4;5	1.24e-16	57980	S10254_25_Pretails_WT1_C51_200107	132.36	115.29	0.69658	0.7617	19.796	3	3	Median	0.69658	0.6759	NaN	1	1	Median	NaN	NaN	NaN	0	0	Median
DPQFQKLQQWYR	1	Unmodified	1635.82	0.815775	227	K7EQ48;A0A0A0MTS2;P06744;P06744-2;K7EP41;A0A0J9YXP8;A0A0J9YYH3;K7ELR7;K7EPY4;A0A0J9YX90;K7EIL4;K7ERK8;K7ERC6;K7ENA0	GPI	Glucose-6-phosphate isomerase	yes	no	0	0	0	By MS/MS	By MS/MS	By MS/MS	1.67	0.471	2	4	2	1	3	76.037	75.331	2;3	4.16e-06	35193	S10254_25_Pretails_WT1_C51_200107	130.01	109.92	0.7537	0.76178	5.3991	5	1	Median	0.73564	0.77923	6.2502	2	0	Median	0.78799	0.76178	NaN	1	0	Median
INVYYNESSSQKYVPR	1	Unmodified	1945.95	0.953391	3421	Q9BUF5;K7ESQ3;K7EQT3;K7EJ64;K7ERA8;K7EJZ4;K7EL29;K7EN98;K7EPE5	TUBB6	Tubulin beta-6 chain	yes	no	0	0	0	By MS/MS	By MS/MS	By MS/MS	2	0		3	1	1	1	54.289	54.182	3	3.45e-07	20920	S10256_27_Pretails_WT3_C53_200107	131.35	113.72	0.72775	0.76185	5.2501	3	0	Median	0.72775	0.69901	NaN	1	0	Median	0.72791	0.76185	NaN	1	0	Median
ILELDQELIKAER	1	Unmodified	1568.88	0.877372	3195	Q92878-3;Q92878;Q92878-2;E7ESD9	RAD50	DNA repair protein RAD50	yes	no	0	0	0	By MS/MS	By MS/MS	By MS/MS	2	0		3	1	1	1	80.306	80.232	3	0.00040385	32126	S10256_27_Pretails_WT3_C53_200107	107.18	69.651	0.73107	0.76192	12.069	3	0	Median	0.90706	0.91412	NaN	1	0	Median	0.73107	0.76192	NaN	1	0	Median
FMYDPQTDQNIKINDR	1	Unmodified	1996.93	0.931275	3211	Q93009-3;Q93009;H3BND8;F5H2X1	USP7	Ubiquitin carboxyl-terminal hydrolase 7;Ubiquitin carboxyl-terminal hydrolase	yes	no	0	0	0	By MS/MS	By MS/MS	By MS/MS	1.33	0.471	4	2	2	1	3	66.544	65.169	3	2.76e-05	33074	S10257_28_TAILS_WT1_C51_200107	119.31	103.68	0.70604	0.76208	14.778	4	1	Median	0.72549	0.77799	15.345	2	0	Median	0.7887	0.83205	NaN	1	0	Median
APKSVTDYAQQNPAAQIPAR	1	Unmodified	2125.09	0.0916156	185	A0A0A0MRM8;Q9UM54-6	MYO6	Unconventional myosin-VI	yes	no	0	0	0	By MS/MS	By MS/MS	By matching	1.6	0.49	2	3	2	2	1	58.272	57.581	3	3.17e-11	25863	S10255_26_Pretails_WT2_C52_200107	126.14	126.14	0.69154	0.76217	3.3852	4	0	Median	0.70037	0.77017	1.9199	2	0	Median	0.74277	0.76456	NaN	1	0	Median
KEVEETDEMDQVELVDFDPNQER	1	Unmodified	2793.23	0.228698	2097	P31689	DNAJA1	DnaJ homolog subfamily A member 1	yes	yes	0	0	0	By MS/MS	By MS/MS	By MS/MS	1.43	0.495	4	3	3	2	2	93.43	91.33	3	3.42e-16	36428	S10256_27_Pretails_WT3_C53_200107	134.8	120.73	0.71027	0.76223	5.5013	6	0	Median	0.73755	0.78111	5.2541	2	0	Median	0.70527	0.71587	0.070662	2	0	Median
AENLLDGPPNPKR	1	Acetyl (N-term)	1461.76	0.757591	3193	Q92793-2;Q92793	CREBBP	CREB-binding protein	yes	no	1	0	0	By MS/MS	By MS/MS	By MS/MS	1.4	0.49	3	2	1	2	2	71.598	69.849	2	0.0028517	32379	S10255_26_Pretails_WT2_C52_200107	105.86	58.603	0.68282	0.76234	4.3231	4	1	Median	0.66651	0.77656	NaN	1	0	Median	0.69827	0.73144	3.2403	2	1	Median
VVVHKETELAEEGED	1	Unmodified	1682.8	0.79991	1622	O43491;E9PHY5;E9PK52;O43491-4;Q6R5J7;E9PII3;O43491-2;O43491-3	EPB41L2	Band 4.1-like protein 2	no	no	0	0	0	By MS/MS	By MS/MS	By MS/MS	1.5	0.5	4	4	3	3	2	32.553	31.695	2;3	0.00033087	11001	S10256_27_Pretails_WT3_C53_200107	106.58	82.746	0.66107	0.76306	15.133	7	2	Median	0.63459	0.61448	14.783	3	2	Median	0.68559	0.68509	18.529	2	0	Median
NPKGNKKNAGFTPQER	3	Unmodified	1784.93	0.928179	2050	P27695;G3V5Q1;G3V3M6	APEX1	DNA-(apurinic or apyrimidinic site) lyase;DNA-(apurinic or apyrimidinic site) lyase, mitochondrial	yes	no	0	0	0	By MS/MS			1	0	1		1			11.29	11.146	4	0.049905	3039	S10257_28_TAILS_WT1_C51_200107	37.77	10.434	0.66798	0.76317	NaN	1	0	Median	0.66798	0.76317	NaN	1	0	Median	NaN	NaN	NaN	0	0	Median
SIPAGAEPGEKGSAR	1	Unmodified	1425.72	0.721206	3552	Q9H910;Q9H910-3;A6NGP5;Q9H910-2;H3BU16	HN1L	Hematological and neurological expressed 1-like protein	yes	no	0	0	0	By MS/MS	By MS/MS	By MS/MS	1.55	0.498	5	6	3	4	4	17.882	17.72	2;3	2.48e-09	6667	S10259_30_TAILS_WT3_C53_200107	101.71	47.225	0.7722	0.76358	7.7982	11	0	Median	0.77362	0.76211	6.5706	3	0	Median	0.79557	0.7946	7.2797	4	0	Median
QELEAELAKVR	1	Unmodified	1284.7	0.703765	2691	Q15149-2;Q15149-7;Q15149-8;Q15149-9;Q15149-5;Q15149-4;Q15149-6;Q15149-3;Q15149	PLEC	Plectin	yes	no	0	0	0	By MS/MS			1	0	1		1			55.238	52.896	3	0.025151	25294	S10257_28_TAILS_WT1_C51_200107	60.691	14.926	0.6573	0.76368	NaN	1	1	Median	0.6573	0.76368	NaN	1	1	Median	NaN	NaN	NaN	0	0	Median
KGTDVPKWISIMTER	2	Unmodified	1759.93	0.92909	1849;1224	P07355;P07355-2;H0YM50;H0YN42;H0YMD0;H0YMU9;H0YNP5;A6NMY6;H0YN28;H0YL33	ANXA2;ANXA2P2	Annexin A2;Annexin;Putative annexin A2-like protein	no	no	0	0	0	By MS/MS	By MS/MS	By MS/MS	1.55	0.498	5	6	3	4	4	88.383	86.468	3;4	1.19e-07	37468	S10255_26_Pretails_WT2_C52_200107	136.33	116.75	0.7845	0.76379	10.206	11	0	Median	0.79806	0.75316	19.18	3	0	Median	0.77077	0.7744	6.5139	4	0	Median
IQVSSEKEAAPDAGAEPITADSDPAYSSKVLLLSSPGLEELYR	2	Unmodified	4503.25	0.25445	3047	Q8N163;Q8N163-2;E5RHJ4	CCAR2	Cell cycle and apoptosis regulator protein 2	yes	no	0	0	0	By MS/MS		By MS/MS	2	0		2	1		1	113.37	113.39	4	1.52e-19	45779	S10256_27_Pretails_WT3_C53_200107	88.751	83.304	0.70968	0.76422	15.723	2	0	Median	0.84894	0.85408	NaN	1	0	Median	NaN	NaN	NaN	0	0	Median
ELQHEKDTSSLLR	1	Unmodified	1554.8	0.800185	3344	Q96T51;Q96T51-2;H0YA47	RUFY1	RUN and FYVE domain-containing protein 1	yes	no	0	0	0			By MS/MS	2	0		1			1	31.276	31.305	3	0.053062	10914	S10256_27_Pretails_WT3_C53_200107	46.985	5.8764	0.65808	0.76455	NaN	1	0	Median	NaN	NaN	NaN	0	0	Median	NaN	NaN	NaN	0	0	Median
NDAKNAVEEYVYDFR	1	Unmodified	1831.84	0.837692	1784	O95757;E9PDE8	HSPA4L	Heat shock 70 kDa protein 4L	yes	no	0	0	0			By MS/MS	2	0		1			1	87.47	87.399	3	0.0018182	35100	S10256_27_Pretails_WT3_C53_200107	80.719	55.754	0.64545	0.765	NaN	1	1	Median	NaN	NaN	NaN	0	0	Median	NaN	NaN	NaN	0	0	Median
TYLLDGSCMVEESGTLESQLEATKR	1	Unmodified	2816.32	0.320825	2617	Q13813;Q13813-2;A0A0D9SF54;Q13813-3	SPTAN1	Spectrin alpha chain, non-erythrocytic 1	yes	no	0	0	0	By MS/MS	By MS/MS	By MS/MS	1.75	0.433	1	3	1	2	1	107.05	105.71	3	1.75e-27	42854	S10256_27_Pretails_WT3_C53_200107	157.02	128.63	0.71635	0.7653	25.288	4	0	Median	0.98041	1.0107	NaN	1	0	Median	0.70911	0.72825	29.175	2	0	Median
SVLQPSQQKLAEKLTILNDR	2	Unmodified	2280.28	0.280145	3838	Q9Y2A7;Q9Y2A7-2	NCKAP1	Nck-associated protein 1	yes	no	0	0	0	By MS/MS			2	0		1	1			73.58	73.58	4	0.03513	34641	S10254_25_Pretails_WT1_C51_200107	43.326	24.29	0.76248	0.76539	NaN	1	1	Median	0.76248	0.76539	NaN	1	1	Median	NaN	NaN	NaN	0	0	Median
NNSFTAPSTVGKR	1	Unmodified	1377.7	0.700077	1774	O95453-4;O95453-2;O95453-3;O95453	PARN	Poly(A)-specific ribonuclease PARN	yes	no	0	0	0		By matching	By MS/MS	2	0		2		1	1	27.298	27.386	3	0.001021	9426	S10256_27_Pretails_WT3_C53_200107	93.623	76.597	0.68635	0.7654	5.6566	2	0	Median	NaN	NaN	NaN	0	0	Median	0.76883	0.79664	NaN	1	0	Median
IEEGLDQINKDMR	1	Unmodified	1559.76	0.761356	1247	H3BNE1;H3BR18;H3BM38;H3BPJ0;O00161-2;O00161;H3BR99;H3BV99;H3BQY9	SNAP23	Synaptosomal-associated protein;Synaptosomal-associated protein 23	no	no	0	0	0		By MS/MS	By MS/MS	1.5	0.5	1	1		1	1	55.005	53.725	3	0.017503	27356	S10259_30_TAILS_WT3_C53_200107	60.301	33.164	0.75152	0.76556	6.6831	2	0	Median	NaN	NaN	NaN	0	0	Median	0.76534	0.80261	NaN	1	0	Median
DQKLPHLER	1	Unmodified	1134.61	0.614556	2011	P22102	GART	Trifunctional purine biosynthetic protein adenosine-3;Phosphoribosylamine--glycine ligase;Phosphoribosylformylglycinamidine cyclo-ligase;Phosphoribosylglycinamide formyltransferase	yes	yes	0	0	0			By MS/MS	1	0	1				1	27.602	25.793	3	0.067357	11551	S10259_30_TAILS_WT3_C53_200107	53.569	5.4777	0.79159	0.76558	NaN	1	0	Median	NaN	NaN	NaN	0	0	Median	NaN	NaN	NaN	0	0	Median
QELNKIYDALDVSLIER	1	Unmodified	2018.07	0.0684205	2321	P54136	RARS	Arginine--tRNA ligase, cytoplasmic	no	no	0	0	0	By MS/MS	By MS/MS		2	0		2	1	1		105.11	105.03	3	0.04965	49182	S10255_26_Pretails_WT2_C52_200107	44.299	18.304	0.74158	0.76564	31.823	2	2	Median	0.91853	0.95885	NaN	1	1	Median	0.59872	0.61136	NaN	1	1	Median
SSVKTPETVVPTAPELQASASTDQPVTSEPTSR	1	Unmodified	3396.69	0.689638	2652	Q14676-2;Q14676;Q14676-3	MDC1	Mediator of DNA damage checkpoint protein 1	yes	no	0	0	0			By MS/MS	2	0		2			2	76.054	75.884	3;4	1.85e-19	30249	S10256_27_Pretails_WT3_C53_200107	108.08	89.807	0.65443	0.76572	5.372	2	0	Median	NaN	NaN	NaN	0	0	Median	NaN	NaN	NaN	0	0	Median
LKDLNSQADSLMTSSAFDTSQVKDKR	3	Unmodified	2884.42	0.42365	2617	Q13813;Q13813-2;A0A0D9SF54;A0A0D9SGF6;Q13813-3	SPTAN1	Spectrin alpha chain, non-erythrocytic 1	yes	no	0	0	0	By matching	By matching	By MS/MS	2	0		3	1	1	1	66.947	66.807	5	1.83e-07	26413	S10256_27_Pretails_WT3_C53_200107	81.48	64.917	0.72847	0.76579	10.023	3	0	Median	0.72847	0.69899	NaN	1	0	Median	0.82501	0.85392	NaN	1	0	Median
YVHPLTEEAIEEMER	0	Unmodified	1844.86	0.861464	1456	K7ELX4;P22830;P22830-2	FECH	Ferrochelatase, mitochondrial	yes	no	0	0	0			By MS/MS	1.5	0.5	1	1			2	81.651	79.962	3	0.0017872	29942	S10256_27_Pretails_WT3_C53_200107	79.885	47.545	0.76382	0.76587	NaN	1	0	Median	NaN	NaN	NaN	0	0	Median	NaN	NaN	NaN	0	0	Median
EDAQVAAEILEIADTPSGDKTSLETR	1	Unmodified	2758.35	0.350863	1857	P08133;P08133-2;E7EMC6	ANXA6	Annexin A6;Annexin	yes	no	0	0	0	By MS/MS	By MS/MS	By MS/MS	1.5	0.5	3	3	2	2	2	110.4	108.33	3	2.03e-83	51470	S10254_25_Pretails_WT1_C51_200107	218.95	193.69	0.71871	0.76606	11.621	6	0	Median	0.74363	0.81602	13.896	2	0	Median	0.72688	0.75314	13.559	2	0	Median
FAAYFQQGDMESNGKYITKSGTR	2	Unmodified	2598.22	0.217286	227	K7EQ48;A0A0A0MTS2;P06744;P06744-2;CON__Q3ZBD7	GPI	Glucose-6-phosphate isomerase	yes	no	0	0	0			By MS/MS	2	0		1			1	62.099	61.829	4	6.7e-05	24150	S10256_27_Pretails_WT3_C53_200107	64.203	50.331	0.66214	0.76646	NaN	1	0	Median	NaN	NaN	NaN	0	0	Median	NaN	NaN	NaN	0	0	Median
QGTTPPIWHLTDKKR	2	Unmodified	1776.96	0.963502	2334	P55265-5;P55265;P55265-4;H0YCK3;P55265-3;P55265-2	ADAR	Double-stranded RNA-specific adenosine deaminase	yes	no	0	0	0			By MS/MS	2	0		1			1	39.94	39.869	4	0.070386	14574	S10256_27_Pretails_WT3_C53_200107	27.734	5.2592	0.6608	0.76652	NaN	1	0	Median	NaN	NaN	NaN	0	0	Median	NaN	NaN	NaN	0	0	Median
LGSLVDEFKELVYPPDYNPEGKVTKR	3	Unmodified	2992.55	0.554588	1924	P12956-2;P12956;B1AHC9	XRCC6	X-ray repair cross-complementing protein 6	yes	no	0	0	0	By MS/MS	By MS/MS	By MS/MS	2	0		6	2	2	2	104.31	104.23	4;5	5.52e-07	48591	S10255_26_Pretails_WT2_C52_200107	82.56	67.664	0.74254	0.76667	9.387	6	6	Median	0.86194	0.83263	1.3556	2	2	Median	0.74254	0.76667	1.384	2	2	Median
FKPEELVDYKSCAHDWVYE	2	Unmodified	2414.09	0.0888979	1654	O60361	NME2P1	Putative nucleoside diphosphate kinase	yes	yes	0	0	0	By MS/MS	By MS/MS	By MS/MS	2	0		6	2	2	2	88.131	88.057	3;4	0.022686	35543	S10256_27_Pretails_WT3_C53_200107	47.223	17.129	0.72514	0.7668	8.6853	6	0	Median	0.80055	0.79345	17.1	2	0	Median	0.74443	0.76563	5.0206	2	0	Median
LAVYIDKVR	1	Unmodified	1075.64	0.63898	1998	P20700;E9PBF6;A0A0D9SFE5;A0A0D9SFY5	LMNB1	Lamin-B1	yes	no	0	0	0	By MS/MS	By matching		2	0		2	1	1		47.787	47.811	2	0.027274	20899	S10254_25_Pretails_WT1_C51_200107	90.601	56.348	0.74018	0.76716	1.2294	2	0	Median	0.76164	0.77386	NaN	1	0	Median	0.71933	0.76052	NaN	1	0	Median
QKKQEYLEVQR	2	Unmodified	1447.78	0.778327	1570	O14964;I3L1E3	HGS	Hepatocyte growth factor-regulated tyrosine kinase substrate	yes	no	0	0	0		By MS/MS		2	0		1		1		17.097	17.345	3	0.047668	5374	S10255_26_Pretails_WT2_C52_200107	54.486	22.96	0.73037	0.76719	NaN	1	0	Median	NaN	NaN	NaN	0	0	Median	0.73037	0.76719	NaN	1	0	Median
KKLEEELEGMR	2	Unmodified	1360.7	0.70205	1948	P15924	DSP	Desmoplakin	yes	yes	0	0	0	By MS/MS	By MS/MS	By MS/MS	2	0		3	1	1	1	37.819	37.878	3	0.00305	15526	S10255_26_Pretails_WT2_C52_200107	84.718	62.389	0.67054	0.76735	9.5487	3	0	Median	0.83662	0.84206	NaN	1	0	Median	0.65989	0.69569	NaN	1	0	Median
VADISGDTQKAKQFLPFLQR	2	Unmodified	2261.22	0.216816	2944	Q7KZF4;H7C597	SND1	Staphylococcal nuclease domain-containing protein 1	yes	no	0	0	0			By MS/MS	2	0		1			1	90.292	90.221	4	0.00018794	36261	S10256_27_Pretails_WT3_C53_200107	74.428	52.377	0.6621	0.76758	NaN	1	0	Median	NaN	NaN	NaN	0	0	Median	NaN	NaN	NaN	0	0	Median
ELQPSEEVTWK	1	Unmodified	1344.66	0.656146	1704	O75438;O75438-2	NDUFB1	NADH dehydrogenase [ubiquinone] 1 beta subcomplex subunit 1	yes	no	0	0	0			By MS/MS	2	0		1			1	62.938	62.668	2	2.8e-06	24527	S10256_27_Pretails_WT3_C53_200107	134.77	77.588	0.67237	0.76761	NaN	1	0	Median	NaN	NaN	NaN	0	0	Median	NaN	NaN	NaN	0	0	Median
QASVADYEETVKKAR	2	Unmodified	1693.86	0.863513	2238	P49419-2;A0A1B0GTG2;A0A1B0GW77;P49419;A0A1B0GTY9;A0A1B0GUA1;A0A1B0GW82;P49419-4;A0A0J9YWF7;F8WDY6;H0YHM6	ALDH7A1	Alpha-aminoadipic semialdehyde dehydrogenase	yes	no	0	0	0		By MS/MS		2	0		1		1		39.235	39.383	4	0.0026044	16303	S10255_26_Pretails_WT2_C52_200107	70.68	47.823	0.75821	0.76764	NaN	1	0	Median	NaN	NaN	NaN	0	0	Median	0.75821	0.76764	NaN	1	0	Median
LKLLLPWLEAR	1	Unmodified	1350.84	0.838742	62	A0A087WVQ6;Q00610-2;Q00610	CLTC	Clathrin heavy chain;Clathrin heavy chain 1	yes	no	0	0	0	By MS/MS	By MS/MS	By MS/MS	2	0		3	1	1	1	109.98	109.97	3	0.0018487	52070	S10254_25_Pretails_WT1_C51_200107	89.9	75.814	0.75662	0.76796	13.094	3	0	Median	0.75662	0.76796	NaN	1	0	Median	0.88007	0.9089	NaN	1	0	Median
FLQDYFDGNLKR	1	Unmodified	1514.75	0.751778	2079	P30101	PDIA3	Protein disulfide-isomerase A3	yes	yes	0	0	0	By MS/MS	By MS/MS	By MS/MS	1.5	0.5	5	5	3	3	4	79.761	78.13	2;3	0.000284	40290	S10257_28_TAILS_WT1_C51_200107	108.9	78.572	0.7511	0.76833	23.608	9	5	Median	0.64815	0.75306	35.735	3	0	Median	0.85748	0.86107	14.567	2	2	Median
EEQEYEEEVEEEPRPAAKVVER	1	Unmodified	2673.24	0.240584	1622;931	E9PMV8;H0Y5B0;O43491;E9PHY5;Q6R5J7	EPB41L2	Band 4.1-like protein 2	no	no	0	0	1	By MS/MS		By MS/MS	2	0		2	1		1	51.844	51.709	4	0.00010522	19829	S10256_27_Pretails_WT3_C53_200107	75.239	55.371	0.73135	0.76855	3.2024	2	0	Median	0.81693	0.78616	NaN	1	0	Median	NaN	NaN	NaN	0	0	Median
INVYYNEAAGNKYVPR	1	Unmodified	1869.94	0.937347	2621	Q13885	TUBB2A	Tubulin beta-2A chain	yes	yes	0	0	0	By MS/MS	By MS/MS	By MS/MS	1.6	0.49	2	3	2	1	2	59.433	59.326	3	3.43e-10	26912	S10254_25_Pretails_WT1_C51_200107	138.55	107.97	0.80473	0.76865	3.1097	3	0	Plateau	0.80473	0.76865	NaN	1	0	Median	0.73113	0.7292	NaN	1	0	Median
MIKLGLGIDEDEVAAEEPNAAVPDEIPPLEGDEDASR	1	Unmodified	3903.86	0.857173	1859	P08238	HSP90AB1	Heat shock protein HSP 90-beta	yes	yes	0	0	0	By MS/MS	By MS/MS	By MS/MS	2	0		5	2	1	2	119.31	119.33	3;4	6.32e-38	56385	S10254_25_Pretails_WT1_C51_200107	133.34	124.94	0.75202	0.76951	9.4722	5	0	Median	0.84403	0.82745	16.513	2	0	Median	0.75202	0.7634	NaN	1	0	Median
GVTIKPTVDDD	1	Unmodified	1158.58	0.576833	2169	P41091;Q2VIR3	EIF2S3;EIF2S3L	Eukaryotic translation initiation factor 2 subunit 3;Putative eukaryotic translation initiation factor 2 subunit 3-like protein	yes	no	0	0	0	By MS/MS	By MS/MS	By MS/MS	2	0		3	1	1	1	44.062	44.054	2	9.39e-14	16420	S10256_27_Pretails_WT3_C53_200107	160.36	119.64	0.77057	0.76952	22.509	3	0	Median	0.96889	0.968	NaN	1	0	Median	0.77057	0.76952	NaN	1	0	Median
VIPEDGPAAQNPENVKR	1	Unmodified	1832.94	0.938075	285	A0A0D9SFS3;E9PDF2;E9PCR7;Q02218-2;Q02218;E9PFG7	OGDH	2-oxoglutarate dehydrogenase, mitochondrial	yes	no	0	0	0	By MS/MS		By MS/MS	1.33	0.471	2	1	1		2	38.064	36.49	3	0.005617	16172	S10257_28_TAILS_WT1_C51_200107	61.165	36.666	0.65713	0.76952	50.804	3	1	Median	0.49196	0.55962	NaN	1	0	Median	NaN	NaN	NaN	0	0	Median
DAVKDFDCCCLSLQPCHDPVVTPDGYLYER	1	Unmodified	3628.57	0.57311	12	A0A075B6F9;Q9Y314;M0R3B2;M0QX85;M0R1K2;A0A075B797	NOSIP	Nitric oxide synthase-interacting protein	yes	no	0	0	0			By MS/MS	2	0		1			1	99.864	99.792	4	7.05e-14	40262	S10256_27_Pretails_WT3_C53_200107	106.72	88.112	0.65636	0.76957	NaN	1	1	Median	NaN	NaN	NaN	0	0	Median	NaN	NaN	NaN	0	0	Median
KGGSYSQAASSDSAQGSDVSLTACKV	2	Unmodified	2560.17	0.171124	334	A0A140T9I0;A0A140T9X5;A0A140T913;P01892;P10316;P01891;Q09160	HLA-A	HLA class I histocompatibility antigen, A-2 alpha chain;HLA class I histocompatibility antigen, A-69 alpha chain;HLA class I histocompatibility antigen, A-68 alpha chain;HLA class I histocompatibility antigen, A-80 alpha chain	no	no	0	0	0	By MS/MS		By MS/MS	1.5	0.5	1	1	1		1	49.909	49.639	3	5e-09	18853	S10256_27_Pretails_WT3_C53_200107	103.36	74.542	0.68826	0.76979	NaN	1	1	Median	NaN	NaN	NaN	0	0	Median	NaN	NaN	NaN	0	0	Median
WLGPKGSDCGIVNVNIPTSGAEIGGAFGGEKHTGGGR	2	Unmodified	3651.79	0.785227	2238	P49419-2;A0A1B0GTG2;A0A1B0GW77;P49419;A0A1B0GTY9;A0A1B0GUA1;A0A1B0GW82;P49419-4;A0A1B0GTJ4;A0A1B0GV49	ALDH7A1	Alpha-aminoadipic semialdehyde dehydrogenase	yes	no	0	0	0	By MS/MS	By MS/MS	By MS/MS	2	0		3	1	1	1	86.617	86.51	5	1.28e-44	40427	S10255_26_Pretails_WT2_C52_200107	143.03	132.16	0.77588	0.76987	7.5009	3	0	Median	0.77588	0.76987	NaN	1	0	Median	0.85415	0.87214	NaN	1	0	Median
SDPAVNAQLDGIISDFEALKR	1	Acetyl (N-term)	2300.16	0.16484	3756	Q9UHD8-5	SEPTIN9	Septin-9	yes	yes	1	0	0	By MS/MS	By MS/MS	By MS/MS	2	0		3	1	1	1	128.78	128.81	3	1e-48	52964	S10256_27_Pretails_WT3_C53_200107	199.91	166.24	0.74566	0.77012	3.8782	3	0	Median	0.81709	0.82123	NaN	1	0	Median	0.74566	0.7659	NaN	1	0	Median
SAKPETVIDSLLQ	1	Unmodified	1399.76	0.75586	119	H7C2F6;J3KPF9;A0A087X011;E9PES4;Q9Y496	KIF3A	Kinesin-like protein;Kinesin-like protein KIF3A	yes	no	0	0	0	By MS/MS			1	0	1		1			101.28	97.139	2	0.0076324	50465	S10257_28_TAILS_WT1_C51_200107	86.898	58.885	0.71337	0.77071	NaN	1	0	Median	0.71337	0.77071	NaN	1	0	Median	NaN	NaN	NaN	0	0	Median
MLQADPNKVSAR	1	Unmodified	1328.69	0.687069	3862	Q9Y3I0	RTCB	tRNA-splicing ligase RtcB homolog	yes	yes	0	0	0	By MS/MS	By matching	By MS/MS	1.75	0.433	1	3	2	1	1	28.179	27.812	3	0.0030698	9569	S10256_27_Pretails_WT3_C53_200107	80.979	60.55	0.73647	0.77113	13.912	4	1	Median	0.69554	0.7165	22.904	2	1	Median	0.78005	0.76341	NaN	1	0	Median
GTKFGLFTPGSR	1	Unmodified	1266.67	0.672071	2139	P36551;H0YA22	CPOX	Oxygen-dependent coproporphyrinogen-III oxidase, mitochondrial	yes	no	0	0	0		By MS/MS		2	0		1		1		56.189	56.138	3	0.071158	25159	S10255_26_Pretails_WT2_C52_200107	43.594	20.953	0.74282	0.77114	NaN	1	1	Median	NaN	NaN	NaN	0	0	Median	0.74282	0.77114	NaN	1	1	Median
IHAGKTVPIVKGGEATR	2	Unmodified	1732.99	0.994802	1044	F8VRR3;F8VQZ7;P50579-3;P50579-2;P50579	METAP2	Methionine aminopeptidase 2	yes	no	0	0	0		By MS/MS	By MS/MS	2	0		2		1	1	19.409	19.597	4	0.045678	6098	S10256_27_Pretails_WT3_C53_200107	45.883	45.883	0.7074	0.77114	18.809	2	2	Median	NaN	NaN	NaN	0	0	Median	0.65944	0.6751	NaN	1	1	Median
ESGSDAWKQYMR	1	Unmodified	1456.64	0.640513	2238	P49419-2;A0A1B0GTG2;A0A1B0GW77;P49419;A0A1B0GTY9;A0A1B0GUA1;A0A1B0GW82;P49419-4;A0A1B0GTJ4;A0A1B0GV49	ALDH7A1	Alpha-aminoadipic semialdehyde dehydrogenase	yes	no	0	0	0			By MS/MS	2	0		1			1	57.507	57.238	3	0.034857	22176	S10256_27_Pretails_WT3_C53_200107	56.043	34.263	0.64123	0.77124	NaN	1	0	Median	NaN	NaN	NaN	0	0	Median	NaN	NaN	NaN	0	0	Median
DEPAKAGEAAELQDAEVESSAKSGKP	3	Unmodified	2613.24	0.240584	3692	Q9NZT2-2;Q9NZT2;A0A0A0MRN5	OGFR	Opioid growth factor receptor	yes	no	0	0	0			By MS/MS	2	0		1			1	52.14	51.87	4	2.32e-09	19850	S10256_27_Pretails_WT3_C53_200107	96.341	77.744	0.68461	0.7714	NaN	1	0	Median	NaN	NaN	NaN	0	0	Median	NaN	NaN	NaN	0	0	Median
LATALQKLEEAEKAADESER	2	Unmodified	2201.12	0.117556	85;544;2438	P67936;K7ERG3;K7ENT6;P67936-2;K7EP68;Q5TCU3;CON__Q3SX28;Q5TCU8;P07951-3;P07951-2;P07951;H0YL80;H0YKP3;A0A087WWU8;P06753-2;P06753-3;P06753-5;P06753-6;P06753-4;Q5VU61;J3KN67;D6R904;P06753;F5H7S3;H7BYY1;B7Z596;P09493-2;H0YK48;P09493-5;P09493-8;P09493-4;P09493-3;P09493-10;H0YKX5;H0YNC7;H0YL52;Q6ZN40;P09493-9;P09493-7;P09493-6;P09493	TPM4;TPM2;TPM1;TPM3	Tropomyosin alpha-4 chain;Tropomyosin beta chain;Tropomyosin alpha-3 chain;Tropomyosin alpha-1 chain	no	no	0	0	0	By MS/MS	By MS/MS	By MS/MS	1.55	0.498	5	6	2	3	6	81.799	80.289	3;4	3.82e-30	29419	S10256_27_Pretails_WT3_C53_200107	174.35	146.7	0.78828	0.77141	15.321	10	1	Median	0.80223	0.7636	0.067459	2	0	Median	0.78244	0.7738	6.2553	3	0	Median
GTDDSPKDSQEDLQER	1	Unmodified	1818.79	0.786779	3214	Q969E4;Q6IPX3-2;Q6IPX3;Q5H9L2	TCEAL3;TCEAL6;TCEAL5	Transcription elongation factor A protein-like 3;Transcription elongation factor A protein-like 6;Transcription elongation factor A protein-like 5	yes	no	0	0	0	By MS/MS	By MS/MS	By MS/MS	2	0		3	1	1	1	22.516	22.608	3	0.00033095	8049	S10254_25_Pretails_WT1_C51_200107	99.927	82.381	0.74676	0.77142	20.167	3	1	Median	0.74676	0.77142	NaN	1	0	Median	0.78826	0.80931	NaN	1	0	Median
GKKGAVAEDGDELR	2	Unmodified	1443.73	0.731771	2050	P27695;G3V5Q1;G3V3M6;G3V2D9;G3V5D9;A0A0C4DGK8;G3V3C7	APEX1	DNA-(apurinic or apyrimidinic site) lyase;DNA-(apurinic or apyrimidinic site) lyase, mitochondrial	yes	no	0	0	0	By MS/MS	By MS/MS	By MS/MS	1.43	0.495	8	6	4	5	5	12.695	12.694	2;3	4.76e-85	3337	S10254_25_Pretails_WT1_C51_200107	244.18	180.65	0.78676	0.77163	15.875	11	1	Median	0.80228	0.77197	11.431	4	0	Median	0.78706	0.80362	20.671	4	1	Median
LNELLVKALER	1	Unmodified	1296.78	0.776536	2556	Q12931-2;Q12931;I3L0K7;I3L253	TRAP1	Heat shock protein 75 kDa, mitochondrial	yes	no	0	0	0	By MS/MS	By MS/MS	By MS/MS	1.6	0.49	2	3	2	2	1	80.055	78.716	3	0.0025671	30022	S10256_27_Pretails_WT3_C53_200107	84.479	59.137	0.76616	0.77236	6.2904	4	2	Median	0.77677	0.78432	NaN	1	0	Median	0.79202	0.80558	9.8111	2	1	Median
YYTSESKSS	1	Unmodified	1050.45	0.45057	1360	J3KNF8;O43169;J3QR91	CYB5B	Cytochrome b5 type B	yes	no	0	0	0		By MS/MS		2	0		1		1		11.222	11.569	2	0.044257	2553	S10255_26_Pretails_WT2_C52_200107	84.498	84.498	0.74564	0.7724	NaN	1	0	Median	NaN	NaN	NaN	0	0	Median	0.74564	0.7724	NaN	1	0	Median
AIEAAPQEPEQKR	1	Unmodified	1465.75	0.752506	3241	Q96CP2;I3L1Y9	FLYWCH2	FLYWCH family member 2	yes	no	0	0	0	By MS/MS	By MS/MS	By MS/MS	1.25	0.433	3	1	1	1	2	21.807	21.317	3	0.00030669	7953	S10257_28_TAILS_WT1_C51_200107	110.8	79.803	0.74149	0.77254	3.3092	4	1	Median	0.71074	0.81976	NaN	1	0	Median	0.77358	0.76963	NaN	1	0	Median
SLLEGQEDHYNNLSASKVL	1	Unmodified	2116.04	0.0436623	690	CON__P08727;P08727	KRT19	Keratin, type I cytoskeletal 19	yes	no	0	0	0	By MS/MS	By MS/MS	By MS/MS	1.5	0.5	4	4	2	2	4	81.992	79.918	2;3	6.19e-113	30548	S10256_27_Pretails_WT3_C53_200107	271.41	218.38	0.75856	0.7727	8.2051	7	0	Median	0.74401	0.78929	9.1671	2	0	Median	0.76594	0.75197	3.6474	2	0	Median
VMLGETNPADSKPGTIR	1	Unmodified	1784.91	0.909083	1368;1654	J3KPD9;Q32Q12;P22392;P22392-2;E7ERL0;P15531;P15531-2;O60361	NME2;NME1-NME2;NME1;NME2P1	Nucleoside diphosphate kinase;Nucleoside diphosphate kinase B;Nucleoside diphosphate kinase A;Putative nucleoside diphosphate kinase	no	no	0	0	0	By MS/MS	By MS/MS	By MS/MS	1.27	0.445	16	6	7	5	10	50.307	48.748	2;3	6.75e-167	21061	S10255_26_Pretails_WT2_C52_200107	279.65	244.15	0.75934	0.77287	11.877	16	2	Median	0.71171	0.75743	5.1064	6	0	Median	0.79327	0.78629	19.772	5	1	Median
ETSSLQELEAQKQDAQDR	1	Unmodified	2074.98	0.976705	1510	M0R2S2;M0R165;Q9UBC2-4;Q9UBC2-3;Q9UBC2;Q9UBC2-2	EPS15L1	Epidermal growth factor receptor substrate 15-like 1	yes	no	0	0	0	By MS/MS	By MS/MS	By MS/MS	1.5	0.5	3	3	2	2	2	48.876	47.857	3	9.37e-05	17946	S10256_27_Pretails_WT3_C53_200107	106.38	83.007	0.74107	0.77324	28.909	5	4	Median	0.7125	0.78438	17.851	2	2	Median	0.61663	0.64272	26.146	2	1	Median
KTLFQIQAER	1	Unmodified	1232.69	0.687721	2739	Q16222-2;Q16222-3;Q16222	UAP1	UDP-N-acetylhexosamine pyrophosphorylase;UDP-N-acetylgalactosamine pyrophosphorylase;UDP-N-acetylglucosamine pyrophosphorylase	yes	no	0	0	0	By MS/MS			1	0	1		1			14.088	13.945	3	0.090337	4730	S10257_28_TAILS_WT1_C51_200107	43.297	4.5827	0.70445	0.77334	NaN	1	0	Median	0.70445	0.77334	NaN	1	0	Median	NaN	NaN	NaN	0	0	Median
LKKAIEDEGGNPDEIEITSEGNKKTSKR	5	Unmodified	3085.59	0.589136	2708	Q15424-2;Q15424;Q15424-4;Q15424-3;K7ES42	SAFB	Scaffold attachment factor B1	yes	no	0	0	0	By MS/MS	By MS/MS	By MS/MS	2	0		6	2	2	2	29.92	29.979	5;6	3.93e-09	10441	S10256_27_Pretails_WT3_C53_200107	99.838	80.347	0.77643	0.77339	13.754	6	6	Median	0.85892	0.83273	7.2145	2	2	Median	0.77643	0.78802	5.8928	2	2	Median
DKILGATIENSR	1	Unmodified	1315.71	0.709579	690	CON__P08727;P08727	KRT19	Keratin, type I cytoskeletal 19	yes	no	0	0	0	By MS/MS	By MS/MS	By MS/MS	1.6	0.49	4	6	4	3	3	44.774	43.992	2;3	6.02e-06	16374	S10256_27_Pretails_WT3_C53_200107	126.32	79.334	0.72309	0.77352	6.7433	9	0	Median	0.72247	0.78067	7.6576	4	0	Median	0.79685	0.80897	8.1575	2	0	Median
AQLDPAFIKTYEDIKENLESR	2	Unmodified	2479.26	0.259469	2028	P25325;P25325-2;B1AH49	MPST	3-mercaptopyruvate sulfurtransferase;Sulfurtransferase	yes	no	0	0	0	By MS/MS		By MS/MS	2	0		2	1		1	106.81	106.77	4	0.0001608	43095	S10256_27_Pretails_WT3_C53_200107	71.929	58.198	0.72415	0.77356	2.2072	2	0	Median	0.78397	0.78573	NaN	1	0	Median	NaN	NaN	NaN	0	0	Median
IPKIQQLVKEFFNGKEPSR	3	Unmodified	2257.26	0.258287	1895	P11021	HSPA5	78 kDa glucose-regulated protein	yes	yes	0	0	0			By MS/MS	2	0		1			1	93.006	92.935	5	0.077892	37428	S10256_27_Pretails_WT3_C53_200107	34.274	12.264	0.71163	0.77368	NaN	1	1	Median	NaN	NaN	NaN	0	0	Median	NaN	NaN	NaN	0	0	Median
KTPESFLGPNAALVDLDSLVSR	1	Unmodified	2328.23	0.232526	3911	Q9Y6I3-3;Q9Y6I3;Q9Y6I3-1	EPN1	Epsin-1	yes	no	0	0	0	By matching	By matching	By MS/MS	2	0		3	1	1	1	120.29	120.31	3	0.00019751	48608	S10256_27_Pretails_WT3_C53_200107	67.11	42.516	0.75966	0.7738	15.58	3	0	Median	0.75966	0.7738	NaN	1	0	Median	0.94431	0.96144	NaN	1	0	Median
EPYKNQPEKTCVR	2	Unmodified	1647.8	0.80389	1412	J3QR07;Q96MU7-2;Q96MU7	YTHDC1	YTH domain-containing protein 1	yes	no	0	0	0			By MS/MS	2	0		1			1	11.994	12.221	3	0.084494	2832	S10256_27_Pretails_WT3_C53_200107	39.394	15.914	0.68658	0.77396	NaN	1	0	Median	NaN	NaN	NaN	0	0	Median	NaN	NaN	NaN	0	0	Median
AALSGANVLTLIEKDIR	1	Unmodified	1783.02	0.0203481	2526	Q07954;H0YJI8	LRP1	Prolow-density lipoprotein receptor-related protein 1;Low-density lipoprotein receptor-related protein 1 85 kDa subunit;Low-density lipoprotein receptor-related protein 1 515 kDa subunit;Low-density lipoprotein receptor-related protein 1 intracellular domain	yes	no	0	0	0			By MS/MS	2	0		1			1	113.44	113.47	3	0.077284	45832	S10256_27_Pretails_WT3_C53_200107	35.091	8.1489	0.68673	0.77441	NaN	1	1	Median	NaN	NaN	NaN	0	0	Median	NaN	NaN	NaN	0	0	Median
PSDTANSSNQDALSSNTSLKLR	1	Unmodified	2305.11	0.114595	3061	Q8N4V1;Q8N4V1-2	MMGT1	Membrane magnesium transporter 1	yes	no	0	0	0			By MS/MS	2	0		1			1	49.852	49.582	3	4.85e-63	18830	S10256_27_Pretails_WT3_C53_200107	213.64	189.57	0.66239	0.77441	NaN	1	0	Median	NaN	NaN	NaN	0	0	Median	NaN	NaN	NaN	0	0	Median
LEAPDADELPKGEFDPGQDTYQHPPKDSSGQHVDVSPTSQR	2	Unmodified	4474.06	0.0585437	393	A2A274;Q99798	ACO2	Aconitate hydratase, mitochondrial	yes	no	0	0	0	By MS/MS	By matching	By MS/MS	1.71	0.452	2	5	3	1	3	68.813	67.893	5;6	0.00088657	26396	S10256_27_Pretails_WT3_C53_200107	40.641	29.046	0.68876	0.77454	14.288	6	3	Median	0.81518	0.79194	15.144	3	1	Median	NaN	NaN	NaN	0	0	Median
KFLPLFDR	1	Unmodified	1034.59	0.591301	2379	P61604;B8ZZL8;S4R3N1	HSPE1;HSPE1-MOB4	10 kDa heat shock protein, mitochondrial	yes	no	0	0	0	By MS/MS	By MS/MS	By MS/MS	2	0		3	1	1	1	72.591	72.451	2	0.00013603	28763	S10256_27_Pretails_WT3_C53_200107	139.88	43.921	0.77888	0.77481	6.4899	3	0	Median	0.80214	0.77481	NaN	1	0	Median	0.75211	0.75555	NaN	1	0	Median
LGLNDKVLFDNTGR	1	Unmodified	1560.83	0.826005	797	K7EJL1;E7ENJ6;Q9BXS5;Q9BXS5-2	AP1M1	AP-1 complex subunit mu-1	yes	no	0	0	0	By MS/MS			1	0	2		2			77.48	74.639	3	0.093146	38261	S10257_28_TAILS_WT1_C51_200107	35.3	10.885	0.66633	0.77485	0	2	0	Median	0.66633	0.77485	0	2	0	Median	NaN	NaN	NaN	0	0	Median
GEQEGDEEEEGHIVDAEAEEGDADASDAKR	1	Unmodified	3186.3	0.298111	1778	O95602;B9ZVN9	POLR1A	DNA-directed RNA polymerase I subunit RPA1;DNA-directed RNA polymerase	yes	no	0	0	0		By MS/MS		2	0		1		1		50.143	50.092	4	1.87e-07	21997	S10255_26_Pretails_WT2_C52_200107	77.907	71.625	0.74987	0.77486	NaN	1	1	Median	NaN	NaN	NaN	0	0	Median	0.74987	0.77486	NaN	1	1	Median
GTEAGQVGEPGIPTGEAGPSCSSASDKLPR	1	Unmodified	2911.36	0.361778	1597	O15355	PPM1G	Protein phosphatase 1G	yes	yes	0	0	0	By MS/MS	By MS/MS	By MS/MS	1.5	0.5	3	3	3	2	1	63.172	62.406	3	3.13e-78	28635	S10254_25_Pretails_WT1_C51_200107	206.69	184.57	0.68775	0.77509	24.234	4	0	Median	0.89032	0.96001	24.683	2	0	Median	0.64543	0.64657	NaN	1	0	Median
AEEYEFLTPVEEAPKGMLAR	1	Unmodified	2279.11	0.114384	2299	P52565;J3KRE2	ARHGDIA	Rho GDP-dissociation inhibitor 1	yes	no	0	0	0	By MS/MS	By MS/MS	By MS/MS	1.5	0.5	4	4	3	2	3	100.31	98.497	2;3	3.75e-60	39359	S10256_27_Pretails_WT3_C53_200107	205.96	176.89	0.77302	0.77524	21.841	7	0	Median	0.7631	0.78742	2.2056	2	0	Median	0.78285	0.78613	1.9727	2	0	Median
KMTEFGNLALIDQDAGQEDGVAIPLPGVR	1	Unmodified	3053.55	0.549185	2697	Q15269;A0A0B4J2E5;A0A0J9YX21	PWP2	Periodic tryptophan protein 2 homolog	yes	no	0	0	0	By MS/MS	By MS/MS	By MS/MS	2	0		3	1	1	1	120.05	120.08	3	1.9e-14	48490	S10256_27_Pretails_WT3_C53_200107	108.1	85.722	0.66122	0.77551	17.773	3	0	Median	0.59991	0.61851	NaN	1	0	Median	0.86133	0.8782	NaN	1	0	Median
KQQKNLEGYVGFANLPNQVYR	2	Acetyl (N-term)	2507.29	0.292106	815	E7ES33	SEPTIN7	Septin-7	yes	yes	1	0	0			By MS/MS	2	0		1			1	89.397	89.326	3	7.97e-11	35951	S10256_27_Pretails_WT3_C53_200107	131.31	103.73	0.68329	0.77566	NaN	1	0	Median	NaN	NaN	NaN	0	0	Median	NaN	NaN	NaN	0	0	Median
IHLEIKQLNR	1	Unmodified	1262.75	0.745905	2233	P49257	LMAN1	Protein ERGIC-53	yes	yes	0	0	0	By MS/MS	By MS/MS	By MS/MS	2	0		3	1	1	1	40.86	40.852	3	3.72e-07	17207	S10254_25_Pretails_WT1_C51_200107	133.13	100.05	0.76874	0.77569	5.9768	3	0	Plateau	0.76874	0.77569	NaN	1	0	Median	0.75425	0.78616	NaN	1	0	Median
TFIAIKPDGVQR	1	Unmodified	1343.76	0.756135	1368	J3KPD9;Q32Q12;P22392;P22392-2;E7ERL0;P15531;P15531-2;F6XY72;C9K028;E5RHP0	NME2;NME1-NME2;NME1	Nucleoside diphosphate kinase;Nucleoside diphosphate kinase B;Nucleoside diphosphate kinase A	yes	no	0	0	0	By MS/MS	By MS/MS	By MS/MS	1.58	0.493	5	7	4	3	5	54.769	53.657	2;3	3.3e-28	23971	S10254_25_Pretails_WT1_C51_200107	172.8	124.38	0.76447	0.77575	6.5415	12	0	Median	0.74069	0.76633	10.388	4	0	Median	0.77346	0.78278	0.93377	3	0	Plateau
AKFMTPVIQDNPSGWGPCAVPEQFR	1	Acetyl (N-term)	2873.36	0.362905	1599	O15371-2;O15371-3;O15371;B0QYA5;B0QYA8;B0QYA6	EIF3D	Eukaryotic translation initiation factor 3 subunit D	yes	no	1	0	0			By MS/MS	2	0		1			1	121.38	121.4	3	1.04e-13	49197	S10256_27_Pretails_WT3_C53_200107	125.19	101.67	0.66702	0.77591	NaN	1	0	Median	NaN	NaN	NaN	0	0	Median	NaN	NaN	NaN	0	0	Median
HSPLTQMGPAKDKLVIGR	2	Unmodified	1947.07	0.0724004	3841;1189	H0YC42;U3KQQ8;Q9Y2Q9;E5RGC7;H0YAT2;H7C5V3	MRPS28	28S ribosomal protein S28, mitochondrial	no	no	0	0	0			By MS/MS	2	0		1			1	47.064	46.894	4	0.054156	17669	S10256_27_Pretails_WT3_C53_200107	41.088	22.492	0.67902	0.77594	NaN	1	1	Median	NaN	NaN	NaN	0	0	Median	NaN	NaN	NaN	0	0	Median
KLDEKENLSAKR	3	Unmodified	1429.79	0.788892	3730	Q9UBT2;Q9UBT2-2;U3KQ93	UBA2	SUMO-activating enzyme subunit 2	yes	no	0	0	0	By MS/MS		By MS/MS	1.29	0.452	5	2	4		3	11.556	11.467	3;4	0.010012	3555	S10257_28_TAILS_WT1_C51_200107	69.864	38.385	0.81938	0.77612	29.475	7	0	Median	0.61565	0.67714	11.642	4	0	Median	NaN	NaN	NaN	0	0	Median
LQEPTPSSGDPGEHDPASTHKSTR	1	Unmodified	2530.17	0.168422	2642	Q14258	TRIM25	E3 ubiquitin/ISG15 ligase TRIM25	yes	yes	0	0	0	By MS/MS	By MS/MS		1.67	0.471	1	2	2	1		22.087	21.822	4	4.53e-05	8648	S10257_28_TAILS_WT1_C51_200107	66.906	46.61	0.74195	0.77617	12.246	3	1	Median	0.74682	0.80752	17.014	2	0	Median	0.74195	0.77617	NaN	1	1	Median
QQAEVEKQTSLTPR	1	Unmodified	1613.84	0.837298	1734	O76031;H0YM48	CLPX	ATP-dependent Clp protease ATP-binding subunit clpX-like, mitochondrial	yes	no	0	0	0	By MS/MS			1	0	1		1			26.929	25.387	3	0.084291	10297	S10257_28_TAILS_WT1_C51_200107	38.3	19.089	0.68601	0.7762	NaN	1	0	Median	0.68601	0.7762	NaN	1	0	Median	NaN	NaN	NaN	0	0	Median
MDKSELVQKAKLAEQAER	3	Acetyl (N-term)	2115.1	0.0994031	2102	P31946-2	YWHAB	14-3-3 protein beta/alpha;14-3-3 protein beta/alpha, N-terminally processed	yes	yes	1	0	0	By matching		By MS/MS	2	0		3	1		2	65.343	65.163	3;4	0.00041786	25624	S10256_27_Pretails_WT3_C53_200107	90.498	73.754	0.6984	0.77638	38.793	3	0	Median	1.4391	1.4191	NaN	1	0	Median	NaN	NaN	NaN	0	0	Median
ALEAANGELEVKIR	1	Unmodified	1511.83	0.830756	690	CON__P08727;P08727	KRT19	Keratin, type I cytoskeletal 19	yes	no	0	0	0		By matching	By MS/MS	2	0		2		1	1	58.621	58.46	3	0.00014775	22686	S10256_27_Pretails_WT3_C53_200107	114.56	8.3889	0.71164	0.77641	9.4051	2	0	Median	NaN	NaN	NaN	0	0	Median	0.69886	0.72646	NaN	1	0	Median
TAGQKDSEPLGIEEAQIGKR	2	Unmodified	2126.1	0.0967605	1778	O95602;B9ZVN9	POLR1A	DNA-directed RNA polymerase I subunit RPA1;DNA-directed RNA polymerase	yes	no	0	0	0			By MS/MS	2	0		1			1	46.724	46.554	4	0.0029265	17557	S10256_27_Pretails_WT3_C53_200107	56.424	28.747	0.68337	0.77653	NaN	1	0	Median	NaN	NaN	NaN	0	0	Median	NaN	NaN	NaN	0	0	Median
KVSSAEGAAKEEPKR	3	Unmodified	1585.84	0.842384	1830	P05114;F2Z2W6;F2Z2Y5;H7BXJ5	HMGN1	Non-histone chromosomal protein HMG-14	yes	no	0	0	0		By MS/MS	By MS/MS	1	0	4			2	2	10.815	10.694	3;4	0.00012047	2694	S10258_29_TAILS_WT2_C52_200107	110.55	93.609	0.79158	0.7767	9.2258	4	0	Median	NaN	NaN	NaN	0	0	Median	0.7559	0.7656	5.5824	2	0	Median
ALETVPKDLR	1	Acetyl (N-term)	1182.66	0.660838	1394	J3KSQ6;J3QR04;P63272	SUPT4H1	Transcription elongation factor SPT4	yes	no	1	0	0	By MS/MS	By MS/MS	By MS/MS	1.6	0.49	2	3	2	1	2	71.574	70.419	2	1.42e-06	35645	S10257_28_TAILS_WT1_C51_200107	137.13	111.03	0.74496	0.77671	5.5789	5	0	Median	0.72334	0.76374	2.3817	2	0	Median	0.78486	0.82943	NaN	1	0	Median
AKIDNYIPIF	1	Unmodified	1192.65	0.64921	985	J3QL14;R4GN72;F5GYQ1;P61421	ATP6V0D1	V-type proton ATPase subunit d 1	yes	no	0	0	0	By MS/MS	By MS/MS	By MS/MS	1.6	0.49	2	3	2	2	1	108.08	106.18	2	0.040072	49398	S10255_26_Pretails_WT2_C52_200107	78.149	40.6	0.69073	0.77674	19.662	5	0	Median	0.72252	0.78276	1.091	2	0	Median	0.79869	0.81053	28.53	2	0	Median
KEWLTNFMEDR	1	Unmodified	1467.68	0.681649	2503;1908	P11388;P11388-2;P11388-3;P11388-4;Q02880-2;Q02880;E9PCY5	TOP2A;TOP2B	DNA topoisomerase 2-alpha;DNA topoisomerase 2-beta;DNA topoisomerase 2	no	no	0	0	0	By MS/MS	By MS/MS	By MS/MS	2	0		3	1	1	1	78.537	78.463	3	0.0038364	36411	S10255_26_Pretails_WT2_C52_200107	82.202	65.138	0.77023	0.77699	10.689	3	0	Plateau	0.77023	0.77699	NaN	1	0	Median	0.68599	0.71118	NaN	1	0	Median
DGIEPGHIPGTVNIPFTDFLSQEGLEKSPEEIR	1	Unmodified	3620.8	0.799857	2028	P25325;P25325-2	MPST	3-mercaptopyruvate sulfurtransferase	yes	no	0	0	0	By matching	By MS/MS	By MS/MS	2	0		3	1	1	1	121.44	121.47	4	4.22e-35	49246	S10256_27_Pretails_WT3_C53_200107	138.61	97.671	0.66696	0.77702	16.599	3	0	Median	0.81287	0.81429	NaN	1	0	Median	0.57363	0.59841	NaN	1	0	Median
ELISNASDALEKLR	1	Unmodified	1557.84	0.836236	2556	Q12931-2;Q12931	TRAP1	Heat shock protein 75 kDa, mitochondrial	yes	no	0	0	0	By MS/MS	By MS/MS	By MS/MS	1.43	0.495	4	3	2	2	3	84.24	82.322	3	5.87e-07	31639	S10256_27_Pretails_WT3_C53_200107	136.93	105.93	0.78157	0.77721	9.1909	6	2	Median	0.67123	0.71295	7.992	2	1	Median	0.819	0.83249	5.5352	2	0	Median
DLYDAGVKR	1	Unmodified	1035.53	0.534909	1849;1224	P07355;P07355-2;H0YM50;H0YN42;H0YMD0;H0YMU9;H0YNP5;H0YN28;H0YL33	ANXA2	Annexin A2;Annexin	no	no	0	0	0	By MS/MS	By MS/MS	By MS/MS	1.5	0.5	3	3	2	2	2	32.821	31.836	2	0.0085669	14258	S10258_29_TAILS_WT2_C52_200107	103.83	50.896	0.79085	0.77743	10.393	6	0	Median	0.75255	0.77228	4.4866	2	0	Median	0.84912	0.84989	15.387	2	0	Median
ILDDDTIITTLENLKR	1	Unmodified	1872.02	0.0204077	2637	Q14204	DYNC1H1	Cytoplasmic dynein 1 heavy chain 1	yes	yes	0	0	0	By MS/MS	By MS/MS	By MS/MS	1.75	0.433	1	3	1	1	2	119.14	118.38	3	2.63e-05	47778	S10256_27_Pretails_WT3_C53_200107	119.62	46.407	0.70405	0.77759	15.806	4	0	Median	0.68921	0.69596	NaN	1	0	Median	0.71921	0.75036	NaN	1	0	Median
MKGLEEPEMDPKSR	2	Unmodified	1645.78	0.780377	2760	Q1KMD3;H3BQZ7	HNRNPUL2;HNRNPUL2-BSCL2	Heterogeneous nuclear ribonucleoprotein U-like protein 2	yes	no	0	0	0	By MS/MS		By MS/MS	1	0	2		1		1	39.168	36.793	4	0.02585	16454	S10257_28_TAILS_WT1_C51_200107	48.704	34.913	0.73731	0.77781	4.4772	2	0	Median	0.65763	0.75357	NaN	1	0	Median	NaN	NaN	NaN	0	0	Median
KLAVMDSQGRVWAQEMLLR	1	2 Oxidation (M)	2262.16	0.161292	1447	K7EKX9;K7EN83;Q8TE68-3;Q8TE68	EPS8L1	Epidermal growth factor receptor kinase substrate 8-like protein 1	yes	no	0	2	1	By MS/MS			1	0	1		1			80.009	77.168	4	0.064533	39599	S10257_28_TAILS_WT1_C51_200107	31.514	15.021	0.65401	0.77787	NaN	1	0	Median	0.65401	0.77787	NaN	1	0	Median	NaN	NaN	NaN	0	0	Median
VKTEQQESDSVQCMPVAKR	2	Unmodified	2219.07	0.067451	3330	Q96RE7	NACC1	Nucleus accumbens-associated protein 1	yes	yes	0	0	0		By MS/MS	By MS/MS	2	0		2		1	1	28.956	29.044	4	1.57e-05	10068	S10256_27_Pretails_WT3_C53_200107	97.291	78.507	0.71728	0.77819	20.035	2	0	Median	NaN	NaN	NaN	0	0	Median	0.64409	0.6754	NaN	1	0	Median
HELTEISNVDVETQSGKTVIR	1	Unmodified	2354.21	0.207768	2538	Q09666	AHNAK	Neuroblast differentiation-associated protein AHNAK	yes	yes	0	0	0	By MS/MS	By MS/MS	By MS/MS	2	0		3	1	1	1	59.991	59.884	3;4	6.26e-49	27352	S10254_25_Pretails_WT1_C51_200107	195.25	155.32	0.76814	0.77822	10.766	3	0	Median	0.76814	0.77822	NaN	1	0	Median	0.91653	0.91613	NaN	1	0	Median
EGIVTATEQEVKEDIAKLLR	2	Unmodified	2241.22	0.221627	2556	Q12931-2;Q12931;I3L0K7	TRAP1	Heat shock protein 75 kDa, mitochondrial	yes	no	0	0	0	By MS/MS		By MS/MS	2	0		2	1		1	121.95	121.97	4	4.84e-06	49527	S10256_27_Pretails_WT3_C53_200107	90.422	74.82	0.72681	0.77828	37.488	2	0	Median	0.9987	1.0145	NaN	1	0	Median	NaN	NaN	NaN	0	0	Median
EQHPTKIPVIIER	1	Unmodified	1558.88	0.883126	410	H3BTL1;Q9GZQ8;A6NCE7	MAP1LC3B;MAP1LC3B2	Microtubule-associated proteins 1A/1B light chain 3B;Microtubule-associated proteins 1A/1B light chain 3 beta 2	yes	no	0	0	0	By MS/MS	By MS/MS	By MS/MS	1.6	0.49	2	3	1	2	2	46.866	45.794	4	0.00048279	17042	S10256_27_Pretails_WT3_C53_200107	97.86	70.451	0.69143	0.77831	14.255	5	1	Median	0.64227	0.64872	NaN	1	0	Median	0.74964	0.77834	0.0063734	2	0	Median
QAAEEQKTSGIM	1	Unmodified	1291.61	0.607816	3289	Q96I36	COX14	Cytochrome c oxidase assembly protein COX14	yes	yes	0	0	0		By MS/MS	By matching	1	0	2			1	1	31.33	29.159	2	0.00062313	13216	S10258_29_TAILS_WT2_C52_200107	114.86	84.172	0.77788	0.77857	6.3158	2	0	Median	NaN	NaN	NaN	0	0	Median	0.73044	0.74456	NaN	1	0	Median
NQDGKITVDELKLKSDEDEER	3	Unmodified	2460.2	0.197991	3231	Q96AY3;H0Y827;Q96AY3-2	FKBP10	Peptidyl-prolyl cis-trans isomerase FKBP10	yes	no	0	0	0			By MS/MS	2	0		1			1	48.817	48.647	5	0.078389	18428	S10256_27_Pretails_WT3_C53_200107	25.916	0.027756	0.68102	0.77874	NaN	1	0	Median	NaN	NaN	NaN	0	0	Median	NaN	NaN	NaN	0	0	Median
RTSMGGTQQQFVEGVR	0	Oxidation (M);Acetyl (N-term)	1837.87	0.874095	2117	P35222;B4DGU4	CTNNB1	Catenin beta-1	yes	no	1	1	1			By MS/MS	1	0	1				1	52.119	49.61	2	0.073251	24820	S10259_30_TAILS_WT3_C53_200107	36.671	36.671	0.80509	0.77887	NaN	1	0	Median	NaN	NaN	NaN	0	0	Median	NaN	NaN	NaN	0	0	Median
KLASLTPGFSGADVANVCNEAALIAAR	1	Unmodified	2715.4	0.401399	3880	Q9Y4W6	AFG3L2	AFG3-like protein 2	yes	yes	0	0	0		By MS/MS	By matching	2	0		2		1	1	104.74	104.63	3	0.00046532	48935	S10255_26_Pretails_WT2_C52_200107	59.628	40.584	0.72213	0.77891	13.12	2	0	Median	NaN	NaN	NaN	0	0	Median	0.69252	0.7099	NaN	1	0	Median
MQLSGEGAKTR	1	Unmodified	1176.59	0.592106	1338	I3L1P8;Q02978	SLC25A11	Mitochondrial 2-oxoglutarate/malate carrier protein	yes	no	0	0	0	By MS/MS		By MS/MS	1.5	0.5	2	2	2		2	15.295	15.189	3	0.0035615	4348	S10256_27_Pretails_WT3_C53_200107	83.081	45.606	0.72688	0.77892	5.3629	4	0	Median	0.72688	0.76745	5.3253	2	0	Median	NaN	NaN	NaN	0	0	Median
LATNTSAPDLKNVR	1	Unmodified	1498.81	0.810355	2052;2053	P27816;E7EVA0;P27816-2;P27816-6;P27816-4;B5MEG9;P27816-5;H7C4C5;H0Y2V1;F8W9U4	MAP4	Microtubule-associated protein 4;Microtubule-associated protein	no	no	0	0	0	By MS/MS	By MS/MS	By MS/MS	1.43	0.495	4	3	2	3	2	40.073	38.624	3	1.03e-37	14073	S10256_27_Pretails_WT3_C53_200107	189.24	155.24	0.76252	0.77907	17.48	7	0	Median	0.77308	0.7969	4.06	2	0	Median	0.76252	0.7531	28.623	3	0	Median
GTYDILVTKDNQTR	1	Unmodified	1622.83	0.826399	1932	P13861;P13861-2;H7C1L0	PRKAR2A	cAMP-dependent protein kinase type II-alpha regulatory subunit	yes	no	0	0	0	By matching	By MS/MS	By MS/MS	2	0		3	1	1	1	51.164	51.058	3	0.00097885	19409	S10256_27_Pretails_WT3_C53_200107	90.861	76.514	0.70013	0.7791	7.9751	3	0	Median	0.77127	0.7791	NaN	1	0	Median	0.67207	0.70453	NaN	1	0	Median
SNILSDNPDFSDEADIIKEGMIR	1	Unmodified	2578.22	0.222097	1722	O75717-2;O75717	WDHD1	WD repeat and HMG-box DNA-binding protein 1	yes	no	0	0	0	By matching		By MS/MS	2	0		2	1		1	111.34	111.35	3	7.59e-13	45005	S10256_27_Pretails_WT3_C53_200107	117.23	103.36	0.72104	0.77912	22.582	2	0	Median	0.88026	0.91401	NaN	1	0	Median	NaN	NaN	NaN	0	0	Median
LFTKVKPLLQVSR	2	Unmodified	1527.95	0.950084	2126	P35579;P35579-2	MYH9	Myosin-9	yes	no	0	0	0	By MS/MS		By MS/MS	2	0		2	1		1	56.366	56.231	4	0.00096317	25474	S10254_25_Pretails_WT1_C51_200107	89.189	68.604	0.72532	0.7798	14.777	2	2	Median	0.86497	0.8657	NaN	1	1	Median	NaN	NaN	NaN	0	0	Median
LKTSTSNVEQYQAMVTSLEESLNKEKQVTEEVR	3	Unmodified	3797.9	0.899313	1917	P12270	TPR	Nucleoprotein TPR	yes	yes	0	0	0			By MS/MS	2	0		1			1	106.42	106.35	5	0.025424	42991	S10256_27_Pretails_WT3_C53_200107	36.3	17.335	0.71532	0.77999	NaN	1	1	Median	NaN	NaN	NaN	0	0	Median	NaN	NaN	NaN	0	0	Median
QILLGPNTGLSGGMPGALPSLPGKI	1	Unmodified	2387.32	0.324652	3623	Q9NS69	TOMM22	Mitochondrial import receptor subunit TOM22 homolog	yes	yes	0	0	0	By MS/MS	By MS/MS	By MS/MS	1.6	0.49	2	3	1	2	2	122.41	120.77	3	7.85e-45	58051	S10254_25_Pretails_WT1_C51_200107	176.88	162.72	0.80325	0.78003	10.27	5	0	Median	0.80325	0.78003	NaN	1	0	Median	0.88575	0.89092	3.0629	2	0	Median
DSFPWEVPKKLKY	3	Unmodified	1635.87	0.866079	2093	P31153	MAT2A	S-adenosylmethionine synthase isoform type-2	yes	yes	0	0	0	By MS/MS	By MS/MS	By MS/MS	1.75	0.433	2	6	2	3	3	83.282	82.196	3;4	0.0015521	36603	S10255_26_Pretails_WT2_C52_200107	80.979	60.598	0.75801	0.7801	18.809	8	1	Median	0.86702	0.86038	16.457	2	0	Median	0.85174	0.89346	9.6558	3	0	Median
ELITPKGGGGGGPGEGFDVAKTGDAR	2	Unmodified	2442.21	0.213916	3837	Q9Y295	DRG1	Developmentally-regulated GTP-binding protein 1	yes	yes	0	0	0	By MS/MS		By MS/MS	1.5	0.5	1	1	1		1	56.967	55.611	4	0.020672	21189	S10256_27_Pretails_WT3_C53_200107	41.648	27.414	0.67625	0.78027	14.881	2	1	Median	0.74321	0.86685	NaN	1	0	Median	NaN	NaN	NaN	0	0	Median
ANVADTKLYDILGVPPGASENELKKAYR	3	Acetyl (N-term)	3073.61	0.608415	1674	O60884;I3L320	DNAJA2	DnaJ homolog subfamily A member 2	yes	no	1	0	0	By MS/MS	By MS/MS	By MS/MS	2	0		3	1	1	1	102.25	102.18	4	1.47e-10	41152	S10256_27_Pretails_WT3_C53_200107	110.83	95.574	0.74051	0.78053	4.9609	3	3	Median	0.81027	0.8072	NaN	1	1	Median	0.74051	0.78053	NaN	1	1	Median
SGKGPILMELQTYR	1	Unmodified	1591.84	0.839213	1861	P08559-3;P08559;P08559-2;P08559-4;P29803	PDHA1;PDHA2	Pyruvate dehydrogenase E1 component subunit alpha, somatic form, mitochondrial;Pyruvate dehydrogenase E1 component subunit alpha, testis-specific form, mitochondrial	yes	no	0	0	0	By MS/MS	By MS/MS	By MS/MS	1.6	0.49	2	3	1	2	2	77.8	76.068	3	0.00062171	27809	S10256_27_Pretails_WT3_C53_200107	99.481	76.699	0.69443	0.78067	14.078	5	1	Median	0.64983	0.62743	NaN	1	0	Median	0.68441	0.71566	12.297	2	1	Median
IFDSEEILAGYKR	1	Unmodified	1539.79	0.793308	1636	O43776	NARS	Asparagine--tRNA ligase, cytoplasmic	yes	yes	0	0	0	By MS/MS	By MS/MS	By MS/MS	1.8	0.4	1	4	2	1	2	80.586	79.771	2;3	1.29e-13	31585	S10256_27_Pretails_WT3_C53_200107	152.67	109.86	0.71388	0.7807	1.2787	4	0	Median	0.72429	0.77485	0.87953	2	0	Median	0.74423	0.78171	NaN	1	0	Median
KAGPAKEQEPMPTVDSHEPR	2	Unmodified	2203.07	0.0691656	3552	Q9H910;Q9H910-3;A6NGP5;Q9H910-2;H3BU16	HN1L	Hematological and neurological expressed 1-like protein	yes	no	0	0	0	By MS/MS	By MS/MS	By MS/MS	1.4	0.49	9	6	4	5	6	25.974	24.916	3;4;5	6.11e-09	8059	S10256_27_Pretails_WT3_C53_200107	119.8	105.97	0.77052	0.78107	15.283	15	3	Median	0.83595	0.81385	21.672	4	0	Median	0.75911	0.76875	12.984	5	1	Median
DKEETLPLEDGWWGPGTR	1	Unmodified	2084.98	0.980334	1844	P07099;B1AQP8;B1AQP9	EPHX1	Epoxide hydrolase 1	yes	no	0	0	0	By MS/MS	By MS/MS		1	0	2		1	1		107.35	102.71	3	0.0017219	52936	S10257_28_TAILS_WT1_C51_200107	68.088	45.671	0.70441	0.7813	23.541	2	1	Median	0.57107	0.66149	NaN	1	0	Median	0.86889	0.92281	NaN	1	1	Median
AQPVQSKPQKASAPAADPPR	2	Unmodified	2043.09	0.0861363	3607	Q9NR12;D6RF83;D6RH06;Q9NR12-5;Q9NR12-6;Q9NR12-4;Q9NR12-3	PDLIM7	PDZ and LIM domain protein 7	yes	no	0	0	0	By MS/MS	By MS/MS	By MS/MS	1.67	0.471	1	2	1	1	1	19.411	19.142	4	0.048081	5775	S10256_27_Pretails_WT3_C53_200107	33.405	16.977	0.68656	0.78166	10.976	3	0	Median	0.8765	0.89675	NaN	1	0	Median	0.68656	0.72183	NaN	1	0	Median
NQDETEDTELQGMNEYLSSFKVAQYVVR	1	Unmodified	3292.52	0.519401	260	F5GWX5;A0A0C4DGG9;Q14839;Q14839-2	CHD4	Chromodomain-helicase-DNA-binding protein 4	yes	no	0	0	0			By MS/MS	2	0		1			1	120.92	120.94	3	3.58e-09	48997	S10256_27_Pretails_WT3_C53_200107	99.999	84.103	0.68445	0.7819	NaN	1	1	Median	NaN	NaN	NaN	0	0	Median	NaN	NaN	NaN	0	0	Median
EGGVLKVHPTSTR	1	Unmodified	1379.75	0.752112	3587	Q9NPH2;J3KRH4;J3QRY0;J3QRH1	ISYNA1	Inositol-3-phosphate synthase 1	yes	no	0	0	0	By MS/MS			1	0	1		1			19.016	18.873	3	0.043825	6785	S10257_28_TAILS_WT1_C51_200107	49.216	15.434	0.67079	0.78194	NaN	1	0	Median	0.67079	0.78194	NaN	1	0	Median	NaN	NaN	NaN	0	0	Median
FPSHFSSDLKDLLR	1	Unmodified	1660.86	0.857306	56	A0A087WVC4;A0A0A0MS54;P22694-10;P22694-4;P22694-3;P17612-2;P22694;P17612;P22694-5;P22694-7;P22694-6;P22694-9;P22694-2	PRKACB;PRKACA	cAMP-dependent protein kinase catalytic subunit beta;cAMP-dependent protein kinase catalytic subunit alpha	yes	no	0	0	0	By MS/MS			2	0		1	1			83.765	83.765	4	0.0026867	39979	S10254_25_Pretails_WT1_C51_200107	78.763	38.978	0.78551	0.78211	NaN	1	1	Median	0.78551	0.78211	NaN	1	1	Median	NaN	NaN	NaN	0	0	Median
NEGNIFPNPEATFVKEITYR	1	Unmodified	2338.16	0.159361	3885	Q9Y5B9	SUPT16H	FACT complex subunit SPT16	yes	yes	0	0	0	By MS/MS	By MS/MS	By MS/MS	1	0	3		1	1	1	113.35	109.23	3	8.86e-06	55424	S10257_28_TAILS_WT1_C51_200107	88.565	64.017	0.76611	0.78224	12.884	3	1	Median	0.6107	0.70268	NaN	1	0	Median	0.86495	0.90818	NaN	1	0	Median
LAQNPLFWKT	1	Unmodified	1216.66	0.660444	106	A0A087WYW7;Q53FT3	C11orf73	Protein Hikeshi	yes	no	0	0	0	By MS/MS	By MS/MS	By MS/MS	2	0		3	1	1	1	86.389	86.282	2	0.03343	40256	S10255_26_Pretails_WT2_C52_200107	81.338	58.266	0.77848	0.7825	9.2042	3	0	Median	0.77848	0.7825	NaN	1	0	Median	0.88959	0.91631	NaN	1	0	Median
SKKPGTPGTPGSHDLETALR	2	Unmodified	2048.07	0.0650665	125	A0A0D9SGH2;A0A087X0N0;A0A0D9SFL5;C9JC32;Q9UPV9-3;Q9UPV9-2;Q9UPV9;H7C3T3	TRAK1	Trafficking kinesin-binding protein 1	yes	no	0	0	0			By MS/MS	1	0	1				1	31.143	29.134	3	0.040406	13284	S10259_30_TAILS_WT3_C53_200107	41.53	16.612	0.8203	0.78262	NaN	1	0	Median	NaN	NaN	NaN	0	0	Median	NaN	NaN	NaN	0	0	Median
PGMDLSKVVLPTFILEPR	1	Unmodified	2011.12	0.117619	1043	F8VQX7;Q9BZF1-3;Q9BZF1-2;Q9BZF1;F8VUA7	OSBPL8	Oxysterol-binding protein;Oxysterol-binding protein-related protein 8	yes	no	0	0	0		By MS/MS	By MS/MS	2	0		2		1	1	122.9	122.93	3	4.03e-07	50075	S10256_27_Pretails_WT3_C53_200107	124.84	96.065	0.73247	0.78268	39.684	2	0	Median	NaN	NaN	NaN	0	0	Median	0.58117	0.59118	NaN	1	0	Median
LAQIQQAKKEKEPEYTLLTER	3	Unmodified	2515.36	0.364603	136	A0A087X1A5;Q5JW30;O95793-2;O95793;O95793-3	STAU1	Double-stranded RNA-binding protein Staufen homolog 1	yes	no	0	0	0			By MS/MS	2	0		1			1	50.107	49.838	4	0.079625	19092	S10256_27_Pretails_WT3_C53_200107	28.325	0.71513	0.67252	0.78299	NaN	1	1	Median	NaN	NaN	NaN	0	0	Median	NaN	NaN	NaN	0	0	Median
TFNTSTGGLLLPSDTKR	1	Unmodified	1806.95	0.947577	1924	P12956-2;P12956;B1AHC9	XRCC6	X-ray repair cross-complementing protein 6	yes	no	0	0	0	By MS/MS	By MS/MS	By MS/MS	1.4	0.49	6	4	3	4	3	71.233	69.117	2;3	4.56e-84	26438	S10256_27_Pretails_WT3_C53_200107	225.72	178.77	0.80144	0.78307	8.6124	9	1	Median	0.7299	0.76091	4.3801	2	0	Median	0.82498	0.83913	6.9142	4	1	Median
FLDELEDEAKAAR	1	Unmodified	1505.74	0.736187	3842	Q9Y2R0	COA3	Cytochrome c oxidase assembly factor 3 homolog, mitochondrial	yes	yes	0	0	0	By MS/MS	By MS/MS	By MS/MS	1.29	0.452	5	2	2	2	3	78.65	75.986	3	9.73e-05	34518	S10254_25_Pretails_WT1_C51_200107	121.02	96.168	0.72483	0.78312	17.571	6	4	Median	0.72483	0.77773	2.1913	2	1	Median	0.75459	0.78315	34.851	2	2	Median
LDENKGGTESLDP	1	Unmodified	1373.63	0.631054	2567	Q13112	CHAF1B	Chromatin assembly factor 1 subunit B	yes	yes	0	0	0	By MS/MS	By MS/MS	By MS/MS	1.6	0.49	2	3	1	2	2	40.205	39.212	2	3.38e-08	16579	S10255_26_Pretails_WT2_C52_200107	142	89.27	0.67748	0.78336	21.836	5	2	Median	1.0482	1.0627	NaN	1	0	Median	0.74834	0.76645	23.878	2	1	Median
EKKAAELAKGQGPGEVDPKVAL	4	Unmodified	2234.23	0.227046	1961	P17568	NDUFB7	NADH dehydrogenase [ubiquinone] 1 beta subcomplex subunit 7	yes	yes	0	0	0			By MS/MS	2	0		1			1	47.85	47.679	4	0.031232	18045	S10256_27_Pretails_WT3_C53_200107	41.689	27.066	0.69326	0.78361	NaN	1	1	Median	NaN	NaN	NaN	0	0	Median	NaN	NaN	NaN	0	0	Median
EKAEEKER	2	Unmodified	1017.51	0.509088	3228	Q96AG4	LRRC59	Leucine-rich repeat-containing protein 59	yes	yes	0	0	0	By MS/MS	By matching	By matching	1	0	3		1	1	1	3.0808	2.9191	2	0.085296	1097	S10257_28_TAILS_WT1_C51_200107	82.426	21.948	0.7274	0.78367	20.308	3	0	Median	0.7274	0.78367	NaN	1	0	Median	0.86651	0.88565	NaN	1	0	Median
IQTKEPLPTLPLGR	1	Unmodified	1561.92	0.919177	251	A0A0C4DG44;O43464-3;O43464;O43464-4	HTRA2	Serine protease HTRA2, mitochondrial	yes	no	0	0	0	By MS/MS	By MS/MS	By MS/MS	1.75	0.433	1	3	2	1	1	72.75	71.96	3	3.89e-10	28410	S10256_27_Pretails_WT3_C53_200107	149.82	129.36	0.70306	0.78379	18.789	4	2	Median	0.8511	0.93357	4.7945	2	1	Median	0.64172	0.6727	NaN	1	1	Median
ITDLKSGCTSLTPGPNCDR	1	Unmodified	2090.97	0.972488	594	C9J2G0;F8W733;Q9NXR7-4;Q9NXR7-3;Q9NXR7;Q9NXR7-1;A0A075B7D2	BRE	BRCA1-A complex subunit BRE	yes	no	0	0	0	By MS/MS		By MS/MS	1.5	0.5	1	1	1		1	48.301	47.096	3	7.9e-10	17877	S10256_27_Pretails_WT3_C53_200107	136.66	103.92	0.67938	0.78407	100.62	2	1	Median	1.4142	1.5972	NaN	1	1	Median	NaN	NaN	NaN	0	0	Median
TKFETEQALR	1	Unmodified	1221.64	0.635351	690;707	CON__P08727;P08727;C9JM50;CON__Q9QWL7;CON__Q04695;Q04695;F5GWP8	KRT19;KRT17	Keratin, type I cytoskeletal 19;Keratin, type I cytoskeletal 17	no	no	0	0	0	By MS/MS	By MS/MS	By MS/MS	1.4	0.49	6	4	4	3	3	29.035	27.836	2;3	8.15e-11	11681	S10257_28_TAILS_WT1_C51_200107	127.51	89.428	0.7914	0.78414	7.1132	10	0	Median	0.78497	0.80469	9.6853	4	0	Median	0.79411	0.78446	3.3273	3	0	Plateau
TFLETSTDTAVTNEWEKR	1	Unmodified	2127.01	0.0120278	175	A0A0A0MRA8;A0A0A0MSA4;Q9Y2J2-3;Q9Y2J2-2;Q9Y2J2-4;Q9Y2J2;A0A1B0GTF8;A8K968;A0A0J9YW31;A0A0J9YW26;A0A0J9YWN0;A0A0J9YWE1;A0A0J9YWS4;A0A0J9YY18	EPB41L3	Band 4.1-like protein 3;Band 4.1-like protein 3, N-terminally processed	yes	no	0	0	0			By MS/MS	2	0		1			1	76.454	76.284	3	0.00056226	30333	S10256_27_Pretails_WT3_C53_200107	87.088	69.806	0.67577	0.7842	NaN	1	1	Median	NaN	NaN	NaN	0	0	Median	NaN	NaN	NaN	0	0	Median
STCTINYSKDLPLAQGIKFQ	2	Unmodified	2283.16	0.156918	2238	P49419-2;A0A1B0GTG2;A0A1B0GW77;P49419;A0A1B0GTY9;P49419-4;A0A1B0GTJ4;A0A1B0GV49	ALDH7A1	Alpha-aminoadipic semialdehyde dehydrogenase	yes	no	0	0	0	By MS/MS		By MS/MS	1.5	0.5	1	1	1		1	95.864	93.758	3	2.61e-06	37332	S10256_27_Pretails_WT3_C53_200107	97.214	77.302	0.69798	0.78431	6.0274	2	0	Median	0.68916	0.75158	NaN	1	0	Median	NaN	NaN	NaN	0	0	Median
LPPGEYVVVPSTFEPNKEGDFVLR	1	Unmodified	2688.38	0.379918	1850	P07384	CAPN1	Calpain-1 catalytic subunit	yes	yes	0	0	0	By MS/MS	By MS/MS	By MS/MS	1.5	0.5	3	3	2	2	2	109.48	107.38	3	2.34e-07	50931	S10254_25_Pretails_WT1_C51_200107	88.036	72.795	0.74207	0.78434	15.458	6	1	Median	0.7081	0.74261	8.7099	2	0	Median	0.74895	0.76365	11.686	2	0	Median
PVLVLSQNTKR	1	Unmodified	1253.75	0.74557	2235	P49368;P49368-2;E9PRC8;Q5SZX9;E9PM09	CCT3	T-complex protein 1 subunit gamma	yes	no	0	0	0			By MS/MS	2	0		1			1	35.213	35.241	3	0.048013	12556	S10256_27_Pretails_WT3_C53_200107	82.261	66.297	0.67105	0.78461	NaN	1	0	Median	NaN	NaN	NaN	0	0	Median	NaN	NaN	NaN	0	0	Median
APGTQFPSWHLDKAPR	1	Unmodified	1806.92	0.916552	2903	Q6P597-2;Q6P597;Q6P597-3	KLC3	Kinesin light chain 3	yes	no	0	0	0			By MS/MS	2	0		1			1	60.367	60.098	4	0.071962	23443	S10256_27_Pretails_WT3_C53_200107	38.337	3.1331	0.68277	0.78473	NaN	1	1	Median	NaN	NaN	NaN	0	0	Median	NaN	NaN	NaN	0	0	Median
TVTAAGAENIQQKTDEKVDESGPPAPSKPR	3	Unmodified	3120.57	0.568735	2762	Q29RF7	PDS5A	Sister chromatid cohesion protein PDS5 homolog A	yes	yes	0	0	0			By MS/MS	2	0		2			2	43.555	43.484	4;5	4.03e-09	16201	S10256_27_Pretails_WT3_C53_200107	78.653	66.867	0.69636	0.78473	7.0875	2	0	Median	NaN	NaN	NaN	0	0	Median	NaN	NaN	NaN	0	0	Median
KVPAESMPTLTPAFPR	1	Unmodified	1740.92	0.923277	2952	Q7LBC6;Q7LBC6-2	KDM3B	Lysine-specific demethylase 3B	yes	no	0	0	0			By MS/MS	2	0		1			1	77.25	77.079	3	0.052287	30835	S10256_27_Pretails_WT3_C53_200107	43.532	20.394	0.67198	0.785	NaN	1	0	Median	NaN	NaN	NaN	0	0	Median	NaN	NaN	NaN	0	0	Median
AVLCPPPVKKR	2	Unmodified	1263.75	0.748547	2428	P63000;P63000-2	RAC1	Ras-related C3 botulinum toxin substrate 1	yes	no	0	0	0	By MS/MS	By MS/MS	By MS/MS	1.33	0.471	4	2	1	2	3	23.695	22.793	3	0.0039084	9915	S10258_29_TAILS_WT2_C52_200107	81.972	63.747	0.75219	0.78504	10.078	5	0	Median	0.65944	0.78504	NaN	1	0	Median	0.82991	0.83879	14.507	2	0	Median
SKEQAELEAAR	1	Unmodified	1230.62	0.620429	2691	Q15149-2;Q15149-7;Q15149-8;Q15149-9;Q15149-5;Q15149-4;Q15149-6;Q15149-3;Q15149	PLEC	Plectin	yes	no	0	0	0	By MS/MS			1	0	3		3			17.217	17.174	2;3	0.0092679	6106	S10257_28_TAILS_WT1_C51_200107	88.187	43.983	0.67667	0.78505	NaN	1	1	Median	0.67667	0.78505	NaN	1	1	Median	NaN	NaN	NaN	0	0	Median
KGTKGSEDSPPKHAGNNESHSSR	3	Unmodified	2406.13	0.127226	2228	P48651-2;P48651	PTDSS1	Phosphatidylserine synthase 1	yes	no	0	0	0			By MS/MS	2	0		2			2	10.05	10.277	4;5	0.016665	2013	S10256_27_Pretails_WT3_C53_200107	42.348	29.901	0.71462	0.78522	14.925	2	0	Median	NaN	NaN	NaN	0	0	Median	NaN	NaN	NaN	0	0	Median
FYPAEWQDFLDSLQKR	1	Unmodified	2041.99	0.989776	3858	Q9Y3C1	NOP16	Nucleolar protein 16	yes	yes	0	0	0	By MS/MS	By matching	By MS/MS	2	0		3	1	1	1	121.36	121.39	3	0.00025329	49227	S10256_27_Pretails_WT3_C53_200107	103.79	79.086	0.77443	0.78533	14.844	3	0	Median	0.77443	0.78533	NaN	1	0	Median	0.7234	0.73357	NaN	1	0	Median
LDHLAEKFR	1	Unmodified	1127.61	0.608742	1630;1921;1320	O43707;O43707-2;H9KV75;P12814-2;P12814;P12814-3;P12814-4	ACTN4;ACTN1	Alpha-actinin-4;Alpha-actinin-1	no	no	0	0	0	By MS/MS	By MS/MS	By MS/MS	1.5	0.5	3	3	2	2	2	28.329	27.344	3	0.0031275	12624	S10259_30_TAILS_WT3_C53_200107	97.635	49.766	0.76538	0.7856	11.159	6	0	Median	0.75576	0.77946	12.429	2	0	Median	0.87033	0.86783	10.316	2	0	Median
YQQAGLPLIVLAGKEYGAGSSR	1	Unmodified	2277.21	0.211731	2005	P21399	ACO1	Cytoplasmic aconitate hydratase	yes	yes	0	0	0	By matching	By MS/MS	By matching	2	0		3	1	1	1	98.052	97.978	3	0.0002496	45824	S10255_26_Pretails_WT2_C52_200107	63.69	47.46	0.77232	0.78584	16.64	3	0	Plateau	0.77232	0.78584	NaN	1	0	Median	0.63046	0.6577	NaN	1	0	Median
DPGVITYDLPTPPGEKKDVSGPMPDSYSPR	2	Unmodified	3214.55	0.549245	2042	P26640;A0A140T936;A0A140T954	VARS	Valine--tRNA ligase	yes	no	0	0	0	By MS/MS		By MS/MS	1.67	0.471	1	2	2		1	89.445	88.041	4	4.95e-09	35209	S10256_27_Pretails_WT3_C53_200107	76.55	64.489	0.68126	0.78585	22.868	3	1	Median	0.6264	0.66881	29.538	2	1	Median	NaN	NaN	NaN	0	0	Median
VLNPSGAKTDTYVTDNGDGTYR	1	Unmodified	2343.1	0.0978827	2643	Q14315-2;Q14315	FLNC	Filamin-C	yes	no	0	0	0	By MS/MS		By MS/MS	1.5	0.5	1	1	1		1	51.771	50.515	3	5.83e-05	24232	S10257_28_TAILS_WT1_C51_200107	77.959	57.363	0.67325	0.78601	39.145	2	1	Median	0.88863	1.0367	NaN	1	0	Median	NaN	NaN	NaN	0	0	Median
ELAEDDSILK	1	Unmodified	1131.57	0.565934	2343	P56385	ATP5I	ATP synthase subunit e, mitochondrial	yes	yes	0	0	0	By MS/MS	By matching	By MS/MS	1	0	3		1	1	1	60.696	58.068	2	0.0060826	28576	S10257_28_TAILS_WT1_C51_200107	102.07	74.813	0.79729	0.78607	6.1827	3	0	Median	0.78091	0.86719	NaN	1	0	Median	0.79729	0.78607	NaN	1	0	Median
IENAKILIANTGMDTDKIKIFGSR	3	Unmodified	2647.44	0.436722	2455	P78371;P78371-2;F5GWF6;F8VQ14	CCT2	T-complex protein 1 subunit beta	yes	no	0	0	0	By MS/MS		By MS/MS	2	0		4	2		2	84.64	84.555	4;5	6.86e-05	33924	S10256_27_Pretails_WT3_C53_200107	75.064	55.854	0.73143	0.78652	34.23	4	4	Median	0.62371	0.60868	48.757	2	2	Median	NaN	NaN	NaN	0	0	Median
LTYEIEDEKR	1	Unmodified	1294.64	0.640496	1948	P15924;P15924-3;P15924-2	DSP	Desmoplakin	yes	no	0	0	0	By MS/MS	By MS/MS	By MS/MS	2	0		3	1	1	1	36.339	36.398	3	0.00026604	14697	S10255_26_Pretails_WT2_C52_200107	140.45	140.45	0.72151	0.78667	7.3523	3	0	Plateau	0.68664	0.6977	NaN	1	0	Median	0.75815	0.78667	NaN	1	0	Median
CQKICDQWDNLGALTQKR	2	Unmodified	2233.07	0.0732051	1921;1320	H9KV75;H7C5W8;P12814-2;P12814;P12814-3;P12814-4	ACTN1	Alpha-actinin-1	no	no	0	0	0	By MS/MS	By MS/MS	By MS/MS	2	0		3	1	1	1	67.359	67.219	4	3.62e-05	31170	S10254_25_Pretails_WT1_C51_200107	96.435	85.228	0.81239	0.78671	15.421	3	0	Median	0.81239	0.78671	NaN	1	0	Median	0.85864	0.874	NaN	1	0	Median
SVQNHNNKSVNESLNNLFITEEDYQALR	1	Unmodified	3275.58	0.580696	62	A0A087WVQ6;Q00610-2;Q00610;J3KS13;K7EJJ5	CLTC	Clathrin heavy chain;Clathrin heavy chain 1	yes	no	0	0	0	By MS/MS	By MS/MS	By MS/MS	2	0		3	1	1	1	87.628	87.554	4	4.43e-11	35128	S10256_27_Pretails_WT3_C53_200107	96.181	79.47	0.72551	0.78671	8.7184	3	0	Plateau	0.72989	0.73631	NaN	1	0	Median	0.6833	0.71309	NaN	1	0	Median
EECPVFTPPGGETLDQVKMR	1	Unmodified	2289.08	0.0769531	3593	Q9NQ88;A0A0U1RQD1	TIGAR	Fructose-2,6-bisphosphatase TIGAR	yes	no	0	0	0	By MS/MS	By MS/MS	By MS/MS	1.5	0.5	3	3	2	3	1	86.096	84.417	3	5.19e-09	33403	S10256_27_Pretails_WT3_C53_200107	122.46	89.957	0.69091	0.78715	9.9646	5	0	Median	0.72684	0.79237	0.93505	2	0	Median	0.74959	0.79162	14.846	2	0	Median
PIGEQEEEEYETKGGR	1	Unmodified	1849.83	0.833001	152	A0A087X2H1;Q9ULT8;H0YJP0;H0YJD4	HECTD1	E3 ubiquitin-protein ligase HECTD1	yes	no	0	0	0	By MS/MS	By MS/MS		1.5	0.5	1	1	1	1		37.674	36.577	3	0.031796	16319	S10257_28_TAILS_WT1_C51_200107	52.599	30.768	0.71277	0.78734	28.078	2	2	Median	0.55505	0.64556	NaN	1	1	Median	0.9153	0.96026	NaN	1	1	Median
DWYQKQGPGPSR	1	Unmodified	1417.67	0.673862	690	CON__P08727;P08727;CON__P19001	KRT19	Keratin, type I cytoskeletal 19	yes	no	0	0	0	By MS/MS	By MS/MS	By MS/MS	1.5	0.5	6	6	4	4	4	35.715	34.669	2;3	2.88e-08	13985	S10254_25_Pretails_WT1_C51_200107	138.99	105.73	0.77923	0.78749	13.111	11	2	Median	0.82215	0.84983	18.681	4	1	Median	0.78293	0.77845	6.6591	4	1	Median
FLEQQNKMLETKWSLLQQQKTAR	3	Unmodified	2847.51	0.506533	688	CON__P05787;P05787;P05787-2;F8VUG2;F8W1U3	KRT8	Keratin, type II cytoskeletal 8	yes	no	0	0	0			By MS/MS	2	0		1			1	75.329	75.06	5	0.0075945	29920	S10256_27_Pretails_WT3_C53_200107	52.464	39.91	0.72258	0.78766	NaN	1	1	Median	NaN	NaN	NaN	0	0	Median	NaN	NaN	NaN	0	0	Median
CISELKAETR	1	Unmodified	1205.61	0.607422	2668	Q14980-2;Q14980;A0A087WY61;Q14980-4;Q14980-3;F5H4J1	NUMA1	Nuclear mitotic apparatus protein 1	yes	no	0	0	0		By MS/MS	By MS/MS	2	0		2		1	1	23.729	23.867	3	0.015644	7937	S10256_27_Pretails_WT3_C53_200107	66.92	40.857	0.70582	0.78778	2.6888	2	2	Median	NaN	NaN	NaN	0	0	Median	0.76949	0.80291	NaN	1	1	Median
SGELPPNINIKEPR	1	Acetyl (N-term)	1604.85	0.85222	3554	Q9H9B4;D6RDG7;S4R2X2;D6RFI0;D6RAE9	SFXN1	Sideroflexin-1	yes	no	1	0	0	By MS/MS	By MS/MS	By MS/MS	1.38	0.484	5	3	2	1	5	77.195	75.435	2	3.77e-20	38594	S10257_28_TAILS_WT1_C51_200107	174.77	145.22	0.67074	0.78786	28.499	5	3	Median	0.67074	0.78786	NaN	1	0	Median	NaN	NaN	NaN	0	0	Median
ASCTSSTSGSKR	1	Unmodified	1227.55	0.551363	1931	P13807-2;P13807	GYS1	Glycogen [starch] synthase, muscle	yes	no	0	0	0	By MS/MS			1	0	1		1			4.5871	4.1439	3	0.00012035	1405	S10257_28_TAILS_WT1_C51_200107	115.29	68.557	0.6941	0.78807	NaN	1	0	Median	0.6941	0.78807	NaN	1	0	Median	NaN	NaN	NaN	0	0	Median
LTAKKQELEEICHDLEAR	2	Unmodified	2182.11	0.105217	2126	P35579;P35579-2	MYH9	Myosin-9	yes	no	0	0	0	By MS/MS	By MS/MS	By MS/MS	1.75	0.433	3	9	3	4	5	69.01	68.001	4;5	2.1e-05	26690	S10254_25_Pretails_WT1_C51_200107	106.19	82.824	0.78467	0.78821	20.939	12	2	Median	1.1298	1.1306	27.791	3	0	Median	0.79352	0.81541	20.145	4	0	Median
QSIIDLKEKEIPELR	2	Unmodified	1810.02	0.0200137	3195	Q92878-3;Q92878;Q92878-2	RAD50	DNA repair protein RAD50	yes	no	0	0	0	By MS/MS	By MS/MS	By MS/MS	2	0		3	1	1	1	72.904	72.764	4	0.0036267	33650	S10255_26_Pretails_WT2_C52_200107	67.234	47.151	0.71532	0.78822	7.3749	3	0	Median	0.86497	0.86377	NaN	1	0	Median	0.71532	0.74648	NaN	1	0	Median
ALGQAASDNSGPEDAKR	1	Unmodified	1685.8	0.79689	70	A0A0G2JP90;A0A087WW46;A0A0G2JN29;A0A087X117;Q15155;H3BUC9	NOMO1	Nodal modulator 1	yes	no	0	0	0	By MS/MS	By matching		1	0	2		1	1		19.062	18.623	3	0.0005133	6687	S10257_28_TAILS_WT1_C51_200107	112.62	93.425	0.72849	0.78867	24.791	2	0	Median	0.56823	0.66185	NaN	1	0	Median	0.93397	0.93978	NaN	1	0	Median
VGLKAPGIIPR	1	Unmodified	1119.71	0.712814	2031	P25705-2;P25705;P25705-3;K7EK77;K7ERX7;K7EJP1;K7ENJ4	ATP5A1	ATP synthase subunit alpha, mitochondrial	yes	no	0	0	0	By MS/MS	By MS/MS	By MS/MS	1.5	0.5	6	6	3	6	3	56.667	55.536	2;3	1.15e-06	29864	S10258_29_TAILS_WT2_C52_200107	131.12	90.234	0.78157	0.78869	12.303	10	1	Median	0.793	0.76586	14.918	3	0	Median	0.78157	0.7966	6.8304	4	1	Median
KGEFETGFEKGGQTR	2	Unmodified	1669.81	0.805998	1946	P15170-2;P15170-3;H3BR35;P15170;Q8IYD1	GSPT1;GSPT2	Eukaryotic peptide chain release factor GTP-binding subunit ERF3A;Eukaryotic peptide chain release factor GTP-binding subunit ERF3B	yes	no	0	0	0	By MS/MS	By MS/MS	By MS/MS	1.5	0.5	3	3	2	2	2	28.663	27.678	3	1.75e-15	9324	S10256_27_Pretails_WT3_C53_200107	160.8	119.4	0.73802	0.78871	10.396	6	0	Median	0.77814	0.79615	12.24	2	0	Median	0.72525	0.72894	6.7924	2	0	Median
QDPLLGSSETFNSFLR	0	Unmodified	1809.89	0.889728	2679	Q15036-2;Q15036	SNX17	Sorting nexin-17	yes	no	0	0	0	By MS/MS	By matching	By matching	1	0	4		2	1	1	21.333	20.672	2;4	0.0017223	56388	S10257_28_TAILS_WT1_C51_200107	128.36	80.657	0.79864	0.78908	8.6561	3	0	Median	0.64532	0.74535	NaN	1	0	Median	0.79864	0.78908	NaN	1	0	Median
MDPSGVKVLETAEDIQER	1	Acetyl (N-term)	2057.99	0.993935	2617	Q13813;Q13813-2;A0A0D9SF54;A0A0D9SGF6;Q13813-3;A0A1B0GTB7	SPTAN1	Spectrin alpha chain, non-erythrocytic 1	yes	no	1	0	0	By MS/MS	By MS/MS	By MS/MS	1.4	0.49	6	4	3	3	4	108.92	106.41	2;3	3.93e-08	54139	S10257_28_TAILS_WT1_C51_200107	136.39	103.12	0.73953	0.78926	12.068	10	0	Median	0.66808	0.76573	13.665	3	0	Median	0.77129	0.77555	17.606	3	0	Median
ADTSLNNCEGAAGSTSEKSR	1	Unmodified	2053.9	0.897074	1735	Q5QPB1;O76080	ZFAND5	AN1-type zinc finger protein 5	yes	no	0	0	0	By MS/MS		By MS/MS	1.5	0.5	1	1	1		1	20.139	20.267	3	4.32e-16	6405	S10256_27_Pretails_WT3_C53_200107	152.68	126.09	0.71228	0.78959	NaN	1	1	Median	NaN	NaN	NaN	0	0	Median	NaN	NaN	NaN	0	0	Median
AMKPPGGESSNLFGSPEEATPSSR	1	Unmodified	2432.13	0.127803	3552	Q9H910;Q9H910-3;A6NGP5;H3BMV3;H3BMM8;B4E1P3	HN1L	Hematological and neurological expressed 1-like protein	yes	no	0	0	0	By MS/MS	By MS/MS	By MS/MS	1.36	0.481	7	4	2	3	6	62.316	61.363	3	5.82e-27	23614	S10256_27_Pretails_WT3_C53_200107	152.47	125.26	0.75613	0.79006	15.537	6	1	Median	0.74612	0.78849	6.5887	2	0	Median	0.7637	0.76902	0.2264	2	0	Median
AAATGAVAASAASGQAEGKKITDLR	2	Acetyl (N-term)	2356.23	0.234651	3652	Q9NWH9;H0YLW7;H0YMW8;H0YNF3;H0YMR6;H0YLE6;H0YL55;H7BXE3	SLTM	SAFB-like transcription modulator	yes	no	1	0	0	By MS/MS	By MS/MS	By MS/MS	1.6	0.49	2	3	2	2	1	76.814	75.15	3	2.24e-26	28941	S10256_27_Pretails_WT3_C53_200107	151.96	131.81	0.73108	0.79036	14.332	5	1	Median	0.86657	0.9351	6.5209	2	0	Median	0.68714	0.71606	7.5573	2	1	Median
DDILCPDCGKDI	1	Unmodified	1419.6	0.601016	207	J3KNW4;A0A0A0MSG2;Q14192	FHL2	Four and a half LIM domains protein 2	yes	no	0	0	0	By MS/MS	By matching	By MS/MS	1.6	0.49	2	3	2	1	2	74.975	73.821	2	0.0064481	37273	S10257_28_TAILS_WT1_C51_200107	90.913	54.328	0.74475	0.79049	10.282	5	0	Median	0.75212	0.8177	5.967	2	0	Median	0.76726	0.79049	NaN	1	0	Median
SYYFPVKNVIDGDLCEQFNSMEPNKQKNVSEELDR	3	Unmodified	4191.95	0.951759	2705;2706	Q15393;Q15393-3	SF3B3	Splicing factor 3B subunit 3	no	no	0	0	0			By MS/MS	2	0		1			1	103	102.93	5	2.4e-07	41482	S10256_27_Pretails_WT3_C53_200107	66.479	58.162	0.71766	0.7906	NaN	1	0	Median	NaN	NaN	NaN	0	0	Median	NaN	NaN	NaN	0	0	Median
LSLESEGAGEGAAASPELSALEEAFR	0	Unmodified	2590.24	0.239856	1740	O94811	TPPP	Tubulin polymerization-promoting protein	yes	yes	0	0	0			By MS/MS	2	0		1			1	122.09	122.12	3	0.023175	49638	S10256_27_Pretails_WT3_C53_200107	38.562	12.201	0.70444	0.79074	NaN	1	0	Median	NaN	NaN	NaN	0	0	Median	NaN	NaN	NaN	0	0	Median
MTPLSEQEMNAHLAEESR	0	2 Oxidation (M);Acetyl (N-term)	2145.93	0.930683	757	D6RH25	PLXND1	Plexin D1	yes	yes	1	2	0	By MS/MS	By matching	By MS/MS	2	0		5	2	2	1	128.36	128.39	2;3	0.032836	61718	S10254_25_Pretails_WT1_C51_200107	45.879	39.438	0.77749	0.79084	12.12	5	0	Median	0.79037	0.79747	4.4197	2	0	Median	0.88705	0.90272	18.713	2	0	Median
ILELDQFKGQQGQKR	2	Unmodified	1786.97	0.968981	1924	P12956-2;P12956;B1AHC9	XRCC6	X-ray repair cross-complementing protein 6	yes	no	0	0	0	By MS/MS	By MS/MS	By MS/MS	1.5	0.5	6	6	4	4	4	48.885	47.618	3;4	0.00073757	17622	S10256_27_Pretails_WT3_C53_200107	91.858	77.845	0.80225	0.79092	14.67	12	0	Median	0.76156	0.76782	17.493	4	0	Median	0.8537	0.87014	6.7837	4	0	Median
STDTGVSLPSYEEDQGSKLIR	1	Acetyl (N-term)	2323.12	0.117949	628	C9JAW5;C9JNU6;Q9Y241	HIGD1A	HIG1 domain family member 1A, mitochondrial	yes	no	1	0	0	By MS/MS	By MS/MS	By MS/MS	1.5	0.5	6	6	5	4	3	89.614	87.938	2;3	1.09e-174	42112	S10254_25_Pretails_WT1_C51_200107	284.91	246.46	0.78599	0.79093	24.204	10	1	Median	0.7206	0.76244	38.66	4	1	Median	0.83672	0.8456	13.339	3	0	Median
YESLTDPSKLDSGKELKIDIIPNPQER	3	Unmodified	3084.6	0.59791	1859	P08238;Q58FF7	HSP90AB1;HSP90AB3P	Heat shock protein HSP 90-beta;Putative heat shock protein HSP 90-beta-3	yes	no	0	0	0	By MS/MS	By MS/MS	By MS/MS	1.58	0.493	5	7	5	4	3	91.179	89.337	4;5	2.13e-07	40657	S10255_26_Pretails_WT2_C52_200107	85.387	73.325	0.79745	0.79098	7.6006	12	12	Median	0.78296	0.76994	3.9335	5	5	Median	0.86537	0.87031	5.4239	4	4	Median
ILDKSLPADILYEDQQCLVFR	1	Unmodified	2535.3	0.30431	3451	Q9BX68	HINT2	Histidine triad nucleotide-binding protein 2, mitochondrial	yes	yes	0	0	0	By MS/MS		By MS/MS	2	0		2	1		1	115.79	115.8	3	9.09e-07	46631	S10256_27_Pretails_WT3_C53_200107	98.816	77.252	0.71884	0.791	9.2458	2	0	Median	0.81475	0.84445	NaN	1	0	Median	NaN	NaN	NaN	0	0	Median
LLQCYPPPEDAAVKGR	1	Unmodified	1812.92	0.919254	1787	O95782-2;O95782	AP2A1	AP-2 complex subunit alpha-1	yes	no	0	0	0	By matching		By MS/MS	1.67	0.471	1	2	1		2	52.07	51.144	3	0.0092918	19592	S10256_27_Pretails_WT3_C53_200107	98.694	58.669	0.78414	0.79105	2.5645	3	1	Plateau	0.78414	0.79422	NaN	1	0	Median	NaN	NaN	NaN	0	0	Median
EDLVEEIKR	1	Unmodified	1129.6	0.597903	1914	P12081-4;P12081;B4DDD8;B3KWE1;P12081-3;P12081-2;B4E1C5	HARS	Histidine--tRNA ligase, cytoplasmic	yes	no	0	0	0	By MS/MS	By MS/MS	By MS/MS	1.6	0.49	2	3	2	2	1	49.142	48.123	2;3	0.0076655	18229	S10256_27_Pretails_WT3_C53_200107	86.136	51.93	0.74022	0.79122	6.8781	5	1	Median	0.7091	0.76836	4.1454	2	0	Median	0.82784	0.86145	3.9067	2	1	Median
EDENAEPVGTTYQKTDAAVEMKR	2	Unmodified	2581.2	0.19661	2750	Q16643;Q16643-3;Q16643-2;D6R9W4	DBN1	Drebrin	yes	no	0	0	0	By MS/MS	By MS/MS	By MS/MS	1.75	0.433	1	3	2	1	1	48.022	47.432	4	2.24e-07	17882	S10256_27_Pretails_WT3_C53_200107	88.176	74.798	0.67268	0.79138	17.789	4	1	Median	0.66939	0.73804	25.051	2	1	Median	0.85313	0.89389	NaN	1	0	Median
MAQEVLTHLKEHPDAWTR	1	Unmodified	2161.07	0.073857	1573	O14980;C9IYM2;H7BZC5;F8WF71;C9IZS4;C9JQ02;C9JV99;C9J673;C9JKM9	XPO1	Exportin-1	yes	no	0	0	0	By MS/MS	By matching		2	0		2	1	1		60.474	60.449	4	0.012369	27719	S10254_25_Pretails_WT1_C51_200107	49.049	24.582	0.77604	0.79145	12.435	2	0	Median	0.8492	0.86419	NaN	1	0	Median	0.70917	0.72483	NaN	1	0	Median
GNVGFVFTKEDLTEIR	1	Unmodified	1823.94	0.941763	1039	F8VPE8;G3V210;F8VW21;F8VU65;F8VWS0;P05388-2;P05388;F8VWV4;F8VQY6;F8VRK7;F8VS58;F8VZS0	RPLP0	60S acidic ribosomal protein P0	yes	no	0	0	0	By MS/MS	By MS/MS	By MS/MS	1.75	0.433	1	3	1	1	2	91.839	91.006	3	1.75e-06	41537	S10255_26_Pretails_WT2_C52_200107	128.96	104.85	0.80984	0.7917	43.523	4	3	Median	0.94633	0.91453	NaN	1	1	Median	1.1493	1.1702	NaN	1	1	Median
AAPAQQTTQPGGGKR	1	Acetyl (N-term)	1508.77	0.769553	1262	H3BNW0;Q9NXG2	THUMPD1	THUMP domain-containing protein 1	yes	no	1	0	0	By MS/MS	By MS/MS	By MS/MS	1.45	0.498	6	5	4	3	4	20.283	20.004	2;3	2.45e-31	6415	S10256_27_Pretails_WT3_C53_200107	182.41	138.09	0.74223	0.79175	8.1517	11	0	Median	0.7306	0.73804	6.1136	4	0	Median	0.816	0.82096	10.224	3	0	Median
EIMLAAKKGLDPYNVLAPKGASGTR	3	Unmodified	2599.42	0.415592	1890	P10606	COX5B	Cytochrome c oxidase subunit 5B, mitochondrial	yes	yes	0	0	0	By MS/MS	By MS/MS	By MS/MS	2	0		4	1	1	2	71.948	71.775	4;5	1.27e-05	28503	S10256_27_Pretails_WT3_C53_200107	86.959	66.112	0.76344	0.79176	3.1937	4	4	Median	0.81383	0.76453	NaN	1	1	Median	0.77693	0.79859	NaN	1	1	Median
KEYDALKAAKR	3	Unmodified	1291.72	0.724835	3228	Q96AG4	LRRC59	Leucine-rich repeat-containing protein 59	yes	yes	0	0	0	By MS/MS	By MS/MS	By MS/MS	1.86	0.35	1	6	3	2	2	12.636	12.804	2;3	9.15e-05	3095	S10256_27_Pretails_WT3_C53_200107	125.74	82.654	0.7125	0.79211	23.295	6	0	Median	0.96569	0.99959	18.977	2	0	Median	0.72384	0.74543	28.258	2	0	Median
KAGTATSPAGSSPAVAGGTQR	1	Unmodified	1870.95	0.949702	2593	Q13428;Q13428-3;Q13428-4;J3KQ96;E7ETY2;Q13428-2;Q13428-8;Q13428-6;Q13428-7;Q13428-5	TCOF1	Treacle protein	yes	no	0	0	0	By MS/MS	By MS/MS	By MS/MS	1.5	0.5	3	3	2	2	2	19.885	19.65	3	5.89e-12	7781	S10258_29_TAILS_WT2_C52_200107	134.58	118.16	0.7853	0.79234	12.464	6	0	Median	0.67814	0.73336	18.259	2	0	Median	0.78761	0.79234	1.5592	2	0	Median
KNLDVMKEAMVQAEEAAAEITR	2	Unmodified	2446.22	0.219595	1548	O00567;H0Y653;H0YDU4	NOP56	Nucleolar protein 56	yes	no	0	0	0	By MS/MS	By MS/MS	By MS/MS	2	0		3	1	1	1	116.46	116.49	4	1.05e-06	46833	S10256_27_Pretails_WT3_C53_200107	92.563	81.574	0.75636	0.79236	10.154	3	0	Median	0.89857	0.89689	NaN	1	0	Median	0.75636	0.79236	NaN	1	0	Median
QDLTTLDVTKLTPLSHEVISR	1	Unmodified	2365.29	0.28529	2169	P41091;Q2VIR3;F8W810;Q2VIR3-2;H7BZU1	EIF2S3;EIF2S3L	Eukaryotic translation initiation factor 2 subunit 3;Putative eukaryotic translation initiation factor 2 subunit 3-like protein	yes	no	0	0	0	By MS/MS	By MS/MS	By matching	1.75	0.433	1	3	2	1	1	96.966	95.876	4	3.58e-06	49993	S10257_28_TAILS_WT1_C51_200107	88.574	88.574	0.72354	0.79252	21.842	4	0	Median	0.72703	0.79252	6.8721	2	0	Median	0.51167	0.53288	NaN	1	0	Median
AENDVDNELLDYEDDEVETAAGGDGAEAPAKKDVKGSYVSIHSSGFR	3	Acetyl (N-term)	5011.28	0.275532	2619	Q13838;Q13838-2;Q5STU3;F6S4E6;A0A0A0MT12;F6TRA5;F6WLT2;F6R6M7;A0A0G2JHN7;F6U6E2;F6S2B7	DDX39B	Spliceosome RNA helicase DDX39B	yes	no	1	0	0		By MS/MS	By MS/MS	2	0		2		1	1	94.745	94.634	5	2.02e-07	37979	S10256_27_Pretails_WT3_C53_200107	52.035	45.735	0.73891	0.79256	22.432	2	0	Median	NaN	NaN	NaN	0	0	Median	0.64112	0.67631	NaN	1	0	Median
MEPTAPSLTEEDLTEVKKDALENLR	2	Acetyl (N-term)	2870.42	0.421919	1793	O95999;A0A087WWW9	BCL10	B-cell lymphoma/leukemia 10	yes	no	1	0	0	By MS/MS	By MS/MS		2	0		2	1	1		114.6	114.58	3	0.017952	54273	S10254_25_Pretails_WT1_C51_200107	50.752	23.671	0.78741	0.79258	24.678	2	2	Median	0.94492	0.94369	NaN	1	1	Median	0.65615	0.66567	NaN	1	1	Median
ALMLQGVDLLADAVAVTMGPKGR	1	Unmodified	2325.25	0.254858	1894;653	C9JL25;C9JL19;C9JCQ4;P10809;E7EXB4;E7ESH4;P10809-2	HSPD1	60 kDa heat shock protein, mitochondrial	no	no	0	0	0	By MS/MS	By MS/MS	By MS/MS	2	0		6	2	2	2	127.29	127.31	3;4	8.24e-28	61040	S10254_25_Pretails_WT1_C51_200107	162.42	123.84	0.77385	0.79282	22.723	6	0	Median	0.75958	0.75284	1.1234	2	0	Median	0.9976	1.0519	35.766	2	0	Median
ELMLISHQKSIEQLQETLR	1	Unmodified	2295.23	0.225666	1365	J3KP02;Q6ZMV7	LEKR1	Leucine-, glutamate- and lysine-rich protein 1	yes	no	0	0	0	By matching	By MS/MS		2	0		2	1	1		66.658	66.582	4	0.057909	30470	S10255_26_Pretails_WT2_C52_200107	30.956	13.093	0.809	0.79317	6.1124	2	0	Median	0.77614	0.75962	NaN	1	0	Median	0.84325	0.8282	NaN	1	0	Median
GQVAKLEAALGEAKKQLQDEMLR	3	Unmodified	2525.36	0.363557	1812;1813	P02545;P02545-6;P02545-3;P02545-5;P02545-4;H0YAB0;P02545-2;Q3BDU5;Q5TCI8	LMNA	Prelamin-A/C;Lamin-A/C	no	no	0	0	0	By MS/MS	By MS/MS	By MS/MS	2	0		4	2	1	1	101.51	101.45	4;5	0.0038383	48308	S10254_25_Pretails_WT1_C51_200107	56.055	42.163	0.78738	0.79319	17.983	4	4	Median	0.71602	0.68872	17.986	2	2	Median	0.77047	0.80441	NaN	1	1	Median
DLKLCLWDLAEGR	1	Unmodified	1587.81	0.807912	661	C9JPQ6;Q9BYB4-2;Q9BYB4	GNB1L	Guanine nucleotide-binding protein subunit beta-like protein 1	yes	no	0	0	0	By MS/MS			2	0		1	1			98.024	98.024	2	0.013958	46728	S10254_25_Pretails_WT1_C51_200107	79.07	79.07	0.81216	0.79328	NaN	1	1	Median	0.81216	0.79328	NaN	1	1	Median	NaN	NaN	NaN	0	0	Median
YLLLNPKER	1	Unmodified	1144.66	0.660444	1561	O14776-2;O14776;G3V220	TCERG1	Transcription elongation regulator 1	yes	no	0	0	0			By MS/MS	1	0	1				1	51.048	48.539	3	0.0068951	24248	S10259_30_TAILS_WT3_C53_200107	77.732	0	0.77291	0.7933	NaN	1	1	Median	NaN	NaN	NaN	0	0	Median	NaN	NaN	NaN	0	0	Median
[truncated: 4,522 more rows]
[truncated: 28 more columns]

## Sheet: Statistics
Ratio H/L normalized	log 2
0.0083136	-6.91031
0.014516	-6.10621
0.014618	-6.09611
0.015475	-6.01392
0.01625	-5.94342
0.016505	-5.92095
0.020561	-5.60395
0.020625	-5.59946		avg	1.19716
0.023945	-5.38413		standard dev.	6.13407
0.027145	-5.20317
0.028132	-5.15164		low	-11.071	0.071
[truncated: 5,651 more rows]
