# Supplementary material for: The Identification of Proteolytic Substrates of Calpain-5 with N-Terminomics
Source: Int J Mol Sci. 2025 Jul 4;26(13):6459. doi: 10.3390/ijms26136459 (PMC12249614; doi:10.3390/ijms26136459)
Supplement: Supplementary file 1 [file ijms-26-06459-s001.zip › ijms-3701211-supplementary/Table S2.xlsx]

## Sheet: Proteins at similar levels
Proteins	Gene Names	Protein Names
H3BU82	AAAS	Aladin WD repeat nucleoporin
A2A2Q9;Q9Y312	AAR2	Protein AAR2 homolog
P49588;P49588-2	AARS	Alanine--tRNA ligase, cytoplasmic
C9J5N1;Q9BTE6;Q9BTE6-2;Q9BTE6-3	AARSD1	Alanyl-tRNA editing protein Aarsd1
Q9NRN7	AASDHPPT	L-aminoadipate-semialdehyde dehydrogenase-phosphopantetheinyl transferase
H0Y3H2;Q99758	ABCA3	ATP-binding cassette sub-family A member 3
A0A0G2JMG3;O95255	ABCC6	Multidrug resistance-associated protein 6
P28288-2;P28288	ABCD3	ATP-binding cassette sub-family D member 3
Q8NE71-2;Q8NE71;H0YGW7	ABCF1	ATP-binding cassette sub-family F member 1
Q9UG63;Q9UG63-2;C9JHK9;C9JZV3	ABCF2	ATP-binding cassette sub-family F member 2
Q9NUQ8-2;Q9NUQ8	ABCF3	ATP-binding cassette sub-family F member 3
Q9NUJ1-3;Q9NUJ1	ABHD10	Mycophenolic acid acyl-glucuronide esterase, mitochondrial
Q7Z5M8	ABHD12B	Abhydrolase domain-containing protein 12B
P08910	ABHD2	Abhydrolase domain-containing protein 2
Q8IZP0-3;Q8IZP0-5;Q8IZP0-9;B6VEX4;A0A0A0MRT6;Q8IZP0-10;Q8IZP0-8;Q8IZP0-7;Q8IZP0-2;Q8IZP0-4;Q8IZP0-6;Q8IZP0;Q8IZP0-11	ABI1	Abl interactor 1
Q9P1F3	ABRACL	Costars family protein ABRACL
C9JDE9;P09110;H7C131	ACAA1	3-ketoacyl-CoA thiolase, peroxisomal
K7EME0;A0A0B4J2A4;P42765;K7ER88;K7EJB1;K7EJ68	ACAA2	3-ketoacyl-CoA thiolase, mitochondrial
B7Z9I1;Q5T4U5;P11310;P11310-2;E9PJM9	ACADM	Medium-chain specific acyl-CoA dehydrogenase, mitochondrial
P45954-2;P45954	ACADSB	Short/branched chain specific acyl-CoA dehydrogenase, mitochondrial
Q9BWD1;Q9BWD1-2	ACAT2	Acetyl-CoA acetyltransferase, cytosolic
S4R3H4;E7EQT4;Q9UKV3;Q9UKV3-5;Q9UKV3-3;Q9UKV3-2;G3V3B0	ACIN1	Apoptotic chromatin condensation inducer in the nucleus
P53396-3;P53396-2;P53396	ACLY	ATP-citrate synthase
P21399	ACO1	Cytoplasmic aconitate hydratase
A2A274;Q99798	ACO2	Aconitate hydratase, mitochondrial
O00154-4;O00154-6;O00154-5;O00154;O00154-7	ACOT7	Cytosolic acyl coenzyme A thioester hydrolase
E9PRD4;E9PJN0;O14734;H7C5A7	ACOT8	Acyl-coenzyme A thioesterase 8
Q9Y305-2;Q9Y305;Q9Y305-4;Q9Y305-3;H7C5Q2	ACOT9	Acyl-coenzyme A thioesterase 9, mitochondrial
G5E9R5;P24666-4;P24666;F2Z2Q9	ACP1	Low molecular weight phosphotyrosine protein phosphatase
E7EPM6;P33121-2;P33121-3;P33121;H0Y9U7;B7Z3Z9	ACSL1	Long-chain-fatty-acid--CoA ligase 1
O95573	ACSL3	Long-chain-fatty-acid--CoA ligase 3
P60709;G5E9R0;E7EVS6;C9JTX5;C9JZR7	ACTB	Actin, cytoplasmic 1;Actin, cytoplasmic 1, N-terminally processed
P63261;I3L3I0;I3L1U9;I3L4N8;I3L3R2;J3KT65;K7EM38	ACTG1	Actin, cytoplasmic 2;Actin, cytoplasmic 2, N-terminally processed
O96019;O96019-2;H7C5S0;C9JQT2	ACTL6A	Actin-like protein 6A
H9KV75;H7C5W8;P12814-2;P12814;P12814-3;P12814-4	ACTN1	Alpha-actinin-1
O43707;O43707-2;F5GXS2;O43707-3;H7C144	ACTN4	Alpha-actinin-4
P61163;A0A1B0GVS3;R4GMT0	ACTR1A	Alpha-centractin
P42025	ACTR1B	Beta-centractin
P61160;F5H6T1;P61160-2	ACTR2	Actin-related protein 2
B4DXW1;P61158	ACTR3	Actin-related protein 3
P55265-5;P55265;P55265-4;H0YCK3;P55265-3;P55265-2	ADAR	Double-stranded RNA-specific adenosine deaminase
Q8NI60-4;Q8NI60-3;Q8NI60	ADCK3	Atypical kinase ADCK3, mitochondrial
E7EV99;E7ENY0;P35611-2;P35611-6;P35611-4;P35611;P35611-3;A0A0A0MSR2;P35611-5;D6RJE2;D6RAH3;D6RF25	ADD1	Alpha-adducin
Q9UEY8-2;Q9UEY8	ADD3	Gamma-adducin
H0YAG8;P11766	ADH5	Alcohol dehydrogenase class-3
Q9BV57;A0A0G2JQN5;Q9BV57-2	ADI1	1,2-dihydroxy-3-keto-5-methylthiopentene dioxygenase
Q9H2P0	ADNP	Activity-dependent neuroprotector homeobox protein
Q16186	ADRM1	Proteasomal ubiquitin receptor ADRM1
A0A1B0GWJ0;A0A1B0GTJ7;P30566;A0A0A6YY92;A0A096LNY6;A0A1B0GWF8;P30566-2;A0A1B0GTG9;A0A096LNY5	ADSL	Adenylosuccinate lyase
P30520	ADSS	Adenylosuccinate synthetase isozyme 2
Q9Y4W6	AFG3L2	AFG3-like protein 2
E7ESL9;Q96P47-3;Q96P47-6	AGAP3	Arf-GAP with GTPase, ANK repeat and PH domain-containing protein 3
B8ZZ81;O00116	AGPS	Alkyldihydroxyacetonephosphate synthase, peroxisomal
P23526	AHCY	Adenosylhomocysteinase
Q09666	AHNAK	Neuroblast differentiation-associated protein AHNAK
O95433;O95433-2;G3V3W9	AHSA1	Activator of 90 kDa heat shock protein ATPase homolog 1
O95831-3;O95831;E9PMA0;O95831-5;O95831-2	AIFM1	Apoptosis-inducing factor 1, mitochondrial
Q12904;Q12904-2	AIMP1	Aminoacyl tRNA synthase complex-interacting multifunctional protein 1;Endothelial monocyte-activating polypeptide 2
Q13155;A8MU58;F8W950	AIMP2	Aminoacyl tRNA synthase complex-interacting multifunctional protein 2
O00170	AIP	AH receptor-interacting protein
H0Y4J6;Q5T9B7;P00568	AK1	Adenylate kinase isoenzyme 1
F8W1A4;P54819-5;P54819-2;P54819;F8VY04;P54819-3;F8VZG5;G3V213;F8VPP1	AK2	Adenylate kinase 2, mitochondrial;Adenylate kinase 2, mitochondrial;Adenylate kinase 2, mitochondrial, N-terminally processed
Q9UIJ7-3;Q9UIJ7;Q9UIJ7-2	AK3	GTP:AMP phosphotransferase AK3, mitochondrial
P27144;D3DQ64	AK4	Adenylate kinase 4, mitochondrial
I3L0W0;Q92667-2;Q92667	AKAP1	A-kinase anchor protein 1, mitochondrial
Q02952-3;Q02952-2;Q02952	AKAP12	A-kinase anchor protein 12
Q9Y2D5-6;Q9Y2D5;Q9Y2D5-5;Q9Y2D5-4;Q9Y2D5-7;C9JVY5	AKAP2	A-kinase anchor protein 2
O43823	AKAP8	A-kinase anchor protein 8
A0A0A0MRF6;Q99996-5;Q99996-3;Q99996-2;Q99996;Q99996-6;A0A087WX84;A0A0A0MRE9;Q99996-4	AKAP9	A-kinase anchor protein 9
P14550	AKR1A1	Alcohol dehydrogenase [NADP(+)]
E9PEF9;E9PCX2;P15121	AKR1B1	Aldose reductase
Q96B36;Q96B36-3;Q96B36-2	AKT1S1	Proline-rich AKT1 substrate 1
F5GXJ9;Q13740-2;Q13740;H7C543;Q13740-4	ALCAM	CD166 antigen
P54886-2;P54886	ALDH18A1	Delta-1-pyrroline-5-carboxylate synthase;Glutamate 5-kinase;Gamma-glutamyl phosphate reductase
P49419-2;A0A1B0GTG2;A0A1B0GW77;P49419;A0A1B0GTY9;A0A1B0GUA1;A0A1B0GW82;P49419-4;A0A0J9YWF7;F8WDY6;H0YHM6	ALDH7A1	Alpha-aminoadipic semialdehyde dehydrogenase
P49189;P49189-2	ALDH9A1	4-trimethylaminobutyraldehyde dehydrogenase
P04075;P04075-2;H3BPS8;H3BQN4;J3KPS3;H3BR04;H3BU78	ALDOA	Fructose-bisphosphate aldolase A;Fructose-bisphosphate aldolase
Q9Y673-2;Q9Y673	ALG5	Dolichyl-phosphate beta-glucosyltransferase
Q6P6C2;Q6P6C2-1	ALKBH5	RNA demethylase ALKBH5
Q86V81	ALYREF	THO complex subunit 4
Q5T457;A0A0A0MRN9;Q9GZV1-2;Q9GZV1	ANKRD2	Ankyrin repeat domain-containing protein 2
C9JU48;Q6NXT1;H7BZV9;H7C3L3	ANKRD54	Ankyrin repeat domain-containing protein 54
Q9NQW6-2;Q9NQW6	ANLN	Actin-binding protein anillin
P39687	ANP32A	Acidic leucine-rich nuclear phosphoprotein 32 family member A
Q92688-2;Q92688	ANP32B	Acidic leucine-rich nuclear phosphoprotein 32 family member B
P04083;Q5T3N1	ANXA1	Annexin A1;Annexin
P50995-2;P50995	ANXA11	Annexin A11
P07355;P07355-2;H0YM50	ANXA2	Annexin A2;Annexin
P12429;D6RA82	ANXA3	Annexin A3;Annexin
P09525;P09525-2;Q6P452	ANXA4	Annexin A4;Annexin
P08758;E9PHT9	ANXA5	Annexin A5;Annexin
E5RK69	ANXA6	Annexin
K7EJL1;E7ENJ6;Q9BXS5;Q9BXS5-2	AP1M1	AP-1 complex subunit mu-1
O95782-2;O95782	AP2A1	AP-2 complex subunit alpha-1
E9PNC4	AP2A2	Adaptor related protein complex 2 subunit alpha 2
P63010-3;P63010;P63010-2;A0A087X253	AP2B1	AP-2 complex subunit beta
C9JJ47;A0A087WY71;E9PFW3;Q96CW1-2;Q96CW1	AP2M1	AP-2 complex subunit mu
O00203-3;O00203	AP3B1	AP-3 complex subunit beta-1
O14617;O14617-5;O14617-2;O14617-3	AP3D1	AP-3 complex subunit delta-1
Q92572	AP3S1	AP-3 complex subunit sigma-1
C9JIF9;P13798;H7C393;H7C1U0;C9JLK2	APEH	Acylamino-acid-releasing enzyme
P27695;G3V5Q1;G3V3M6;H7C4A8	APEX1	DNA-(apurinic or apyrimidinic site) lyase;DNA-(apurinic or apyrimidinic site) lyase, mitochondrial
Q9BZZ5-5;Q9BZZ5-2;G3V1C3;Q9BZZ5-1;Q9BZZ5-3;Q9BZZ5-6;Q9BZZ5	API5	Apoptosis inhibitor 5
S4R3D6;Q96GX9-3;Q96GX9	APIP	Methylthioribulose-1-phosphate dehydratase
H0Y512;Q9HDC9-2;Q9HDC9	APMAP	Adipocyte plasma membrane-associated protein
Q8NCW5-2;Q8NCW5	APOA1BP	NAD(P)H-hydrate epimerase
P07741;H3BQZ9	APRT	Adenine phosphoribosyltransferase
C9JPM4;C9JAK5;P18085	ARF4	ADP-ribosylation factor 4
P84085	ARF5	ADP-ribosylation factor 5
F8VWH9;Q8N6T3-5;Q8N6T3;Q8N6T3-2;E5RHT6;E5RHC5;F8W1U7;Q8N6T3-3;F8VWB3;E5RGL6	ARFGAP1	ADP-ribosylation factor GTPase-activating protein 1
H0YDN9;A0A0D9SF70;G5E9L0;Q8N6H7-3;Q8N6H7-2;Q8N6H7;E9PQP3	ARFGAP2	ADP-ribosylation factor GTPase-activating protein 2
P53367;P53367-3;P53367-2	ARFIP1	Arfaptin-1
H0YE29;Q07960;E9PNR6	ARHGAP1	Rho GTPase-activating protein 1
A0A087WW76;Q5T5U3	ARHGAP21	Rho GTPase-activating protein 21
P52565;J3KTF8;J3QQX2;J3KRY1;P52565-2	ARHGDIA	Rho GDP-dissociation inhibitor 1
Q6ZSZ5	ARHGEF18	Rho guanine nucleotide exchange factor 18
V9GYM8;Q92974-3;Q92974-2;Q92974;Q5VY93	ARHGEF2	Rho guanine nucleotide exchange factor 2
P36405	ARL3	ADP-ribosylation factor-like protein 3
F5GYV5;F8WCT1;Q66PJ3-2;Q66PJ3;A0A0C4DH18;H7BZV4;A0A0C4DG62;Q66PJ3-7;Q66PJ3-5;Q66PJ3-4;Q66PJ3-3;F8WEP2;F5H7X4	ARL6IP4	ADP-ribosylation factor-like protein 6-interacting protein 4
O75915	ARL6IP5	PRA1 family protein 3
Q6NXE6-2;Q6NXE6;B4E1N1;H0YH65	ARMC6	Armadillo repeat-containing protein 6
A0A1W2PNV4;O15143	ARPC1B	Actin-related protein 2/3 complex subunit 1B
O15144	ARPC2	Actin-related protein 2/3 complex subunit 2
P59998;P59998-3;P59998-4	ARPC4	Actin-related protein 2/3 complex subunit 4
B1ALC0;O15511;O15511-2	ARPC5	Actin-related protein 2/3 complex subunit 5
Q9BPX5	ARPC5L	Actin-related protein 2/3 complex subunit 5-like protein
H3BTD3;H3BMD8;P56211-2;P56211	ARPP19	cAMP-regulated phosphoprotein 19
A0A1B0GV06;A0A1B0GTP7;A0A1B0GUE3;A0A1B0GUG1;A0A1B0GUW4;E7EMM4;A0A1B0GW68;A0A1B0GUA4;A0A1B0GTM3;A0A1B0GTZ5;A0A1B0GUH5;Q13510-3;Q13510;Q13510-2	ASAH1	Acid ceramidase;Acid ceramidase subunit alpha;Acid ceramidase subunit beta
Q9H1I8-3;Q9H1I8	ASCC2	Activating signal cointegrator 1 complex subunit 2
F5H8F7;Q9UBL3-2;Q9UBL3-3;Q9UBL3	ASH2L	Set1/Ash2 histone methyltransferase complex subunit ASH2
A0A087WXS7;O43681	ASNA1	ATPase ASNA1
Q9BZE9;Q9BZE9-2;J3QR12;Q9BZE9-4;Q9BZE9-3;J3KRY8	ASPSCR1	Tether containing UBX domain for GLUT4
E9PJK6;A0A087WUG3;Q7L266	ASRGL1	Isoaspartyl peptidase/L-asparaginase;Isoaspartyl peptidase/L-asparaginase alpha chain;Isoaspartyl peptidase/L-asparaginase beta chain
Q9NVI7-2;Q9NVI7	ATAD3A	ATPase family AAA domain-containing protein 3A
P18846-2;P18846	ATF1	Cyclic AMP-dependent transcription factor ATF-1
Q6ZNE5	ATG14	Beclin 1-associated autophagy-related key regulator
P31939-2;P31939;C9JLK0	ATIC	Bifunctional purine biosynthesis protein PURH;Phosphoribosylaminoimidazolecarboxamide formyltransferase;IMP cyclohydrolase
P05023-4;P05023;P05023-3;P05023-2	ATP1A1	Sodium/potassium-transporting ATPase subunit alpha-1
C9JA36;P54709-2;P54709;C9JXZ1	ATP1B3	Sodium/potassium-transporting ATPase subunit beta-3
P16615-5;P16615-2;P16615-3;P16615	ATP2A2	Sarcoplasmic/endoplasmic reticulum calcium ATPase 2
P25705-2;P25705;K7EK77;K7ERX7;K7EJP1;K7ENJ4	ATP5A1	ATP synthase subunit alpha, mitochondrial
P06576;H0YH81;F8W0P7	ATP5B	ATP synthase subunit beta, mitochondrial;ATP synthase subunit beta
P36542-2;P36542	ATP5C1	ATP synthase subunit gamma, mitochondrial
P30049	ATP5D	ATP synthase subunit delta, mitochondrial
P56385	ATP5I	ATP synthase subunit e, mitochondrial
Q93050-1;Q93050;B7Z641;B7Z2A9;Q93050-3;K7ELZ6;K7EM24	ATP6V0A1	V-type proton ATPase 116 kDa subunit a isoform 1;V-type proton ATPase subunit a
J3QL14;R4GN72;F5GYQ1;P61421	ATP6V0D1	V-type proton ATPase subunit d 1
P38606-2;P38606;C9JA17;C9JVW8	ATP6V1A	V-type proton ATPase catalytic subunit A
P21281;H0YC04	ATP6V1B2	V-type proton ATPase subunit B, brain isoform
G3V2V6;Q9Y5K8;H0YJH8;G3V2S6	ATP6V1D	V-type proton ATPase subunit D
P36543-2;P36543;C9J8H1	ATP6V1E1	V-type proton ATPase subunit E 1
O75348	ATP6V1G1	V-type proton ATPase subunit G 1
E5RJG1;E5RG49;E5RHH0;Q9UI12-2;Q9UI12	ATP6V1H	V-type proton ATPase subunit H
Q8WWM7;Q8WWM7-6;Q8WWM7-8;Q8WWM7-5;Q8WWM7-4;Q8WWM7-9;Q8WWM7-2;Q8WWM7-3;H3BUF6;Q8WWM7-7	ATXN2L	Ataxin-2-like protein
J3KRF8;J3KTD6;Q96GD4-3;Q96GD4-2;Q96GD4;Q96GD4-5;J3KRJ2;J3QR41;J3QLN8;Q96GD4-4	AURKB	Aurora kinase B
O95816;O95816-2	BAG2	BAG family molecular chaperone regulator 2
O95817;C9JFK9	BAG3	BAG family molecular chaperone regulator 3
O75531	BANF1	Barrier-to-autointegration factor;Barrier-to-autointegration factor, N-terminally processed
F8W038;F8W1H0;H0YIS7;Q8IXM2;Q8IXM2-3	BAP18	Chromatin complexes subunit BAP18
Q07812-5;Q07812-8;Q07812;Q07812-2;Q07812-7	BAX	Apoptosis regulator BAX
Q9UIG0-2;Q9UIG0	BAZ1B	Tyrosine-protein kinase BAZ1B
J3KPG5;F8VU39;Q9UIF9-2;Q9UIF9-3;Q9UIF9;A0A0C4DGI9	BAZ2A	Bromodomain adjacent to zinc finger domain protein 2A
Q9BXH1	BBC3	Bcl-2-binding component 3
P51572;P51572-2	BCAP31	B-cell receptor-associated protein 31
O75934	BCAS2	Pre-mRNA-splicing factor SPF27
F5H5P2;P12694;P12694-2	BCKDHA	2-oxoisovalerate dehydrogenase subunit alpha, mitochondrial
O95999;A0A087WWW9	BCL10	B-cell lymphoma/leukemia 10
E9PAM9;A0A0C4DH20;A0A0A0MRE7;C9J417;O43521-13;O43521-20;O43521-15;O43521-6;O43521-16;O43521-9;O43521-7;O43521-18;O43521-3;O43521-5;O43521-17;O43521-11;O43521-10;O43521-2;O43521-14;O43521-19;O43521-4;O43521-8;O43521-12;O43521	BCL2L11	Bcl-2-like protein 11
E9PK09;E9PQN2;E9PKI6;E9PK91;Q9NYF8-3;Q9NYF8-2;Q9NYF8;A0A1W2PQ43	BCLAF1	Bcl-2-associated transcription factor 1
H7C2V9;A6NE70;H7BYY2;Q6W2J9-4;Q6W2J9-2;Q6W2J9	BCOR	BCL-6 corepressor
Q9BUT1;D6RFG2;D6R9U8;D6RIR6;Q9BUT1-2	BDH2	3-hydroxybutyrate dehydrogenase type 2
A8MVZ6;Q96G01-4;Q96G01-3;Q96G01;A0A087WYJ7	BICD1	Protein bicaudal D homolog 1
K7ESE8;J3KSD8;K7ES02;Q13867	BLMH	Bleomycin hydrolase
Q6QNY1	BLOC1S2	Biogenesis of lysosome-related organelles complex 1 subunit 2
A0A0D9SEU2;A0A0A0MTN6;G5E931;Q8TDH9-2;Q8TDH9	BLOC1S5	Biogenesis of lysosome-related organelles complex 1 subunit 5
C9J1E1;P53004	BLVRA	Biliverdin reductase A
P30043;M0R192	BLVRB	Flavin reductase (NADPH)
Q14692	BMS1	Ribosome biogenesis protein BMS1 homolog
Q14137-2;Q14137	BOP1	Ribosome biogenesis protein BOP1
Q86WA6-2;Q86WA6	BPHL	Valacyclovir hydrolase
Q15059;Q15059-2	BRD3	Bromodomain-containing protein 3
C9J2G0;F8W733;Q9NXR7-4;Q9NXR7-3;Q9NXR7;Q9NXR7-1;A0A075B7D2	BRE	BRCA1-A complex subunit BRE
Q8TDN6	BRIX1	Ribosome biogenesis protein BRX1 homolog
Q8WUW1;Q8WUW1-2	BRK1	Protein BRICK1
P35613-3;A0A087WUV8;P35613-4;P35613-2;P35613	BSG	Basigin
P20290;P20290-2	BTF3	Transcription factor BTF3
Q96K17-2;Q96K17	BTF3L4	Transcription factor BTF3 homolog 4
O43684;J3QT28;O43684-2	BUB3	Mitotic checkpoint protein BUB3
P41223;C9JCD9	BUD31	Protein BUD31 homolog
Q13895;F8WBL2	BYSL	Bystin
O95153-2;O95153;O95153-3	BZRAP1	Peripheral-type benzodiazepine receptor-associated protein 1
C9J188;C9JWF5;C9JFN4;C9IZ80;Q7L1Q6-2;Q7L1Q6	BZW1	Basic leucine zipper and W2 domain-containing protein 1
E9PFD4;B5MCE7;Q75MG1;B5MCH7;E7ETZ4;Q9Y6E2	BZW2	Basic leucine zipper and W2 domain-containing protein 2
A0A087WYW7;Q53FT3	C11orf73	Protein Hikeshi
Q9HB07;F8VR84	C12orf10	UPF0160 protein MYG1, mitochondrial
Q9BXV9	C14orf142	Uncharacterized protein C14orf142
G3V4C6;Q9Y224	C14orf166	UPF0568 protein C14orf166
A0A087WYU2;Q96S19-3;Q96S19-5;Q96S19	C16orf13	UPF0585 protein C16orf13
Q96GS4	C17orf59	Uncharacterized protein C17orf59
Q9BQ61;K7ELS0;K7ERU7;K7EN60	C19orf43	Uncharacterized protein C19orf43
I3L3Q7;I3L3B0	C1QBP	Complement component 1 Q subcomponent-binding protein, mitochondrial
Q7Z6I8	C5orf24	UPF0461 protein C5orf24
A0A0C4DGW6;A6NDU8	C5orf51	UPF0600 protein C5orf51
H7C0T1;H7C2R9;C9JQV0;Q9BRJ6	C7orf50	Uncharacterized protein C7orf50
Q5T280	C9orf114	Putative methyltransferase C9orf114
Q9BUH6	C9orf142	Protein PAXX
P00918	CA2	Carbonic anhydrase 2
Q9HB71;Q9HB71-3	CACYBP	Calcyclin-binding protein
F8VPD4;P27708	CAD	CAD protein;Glutamine-dependent carbamoyl-phosphate synthase;Aspartate carbamoyltransferase;Dihydroorotase
A0A087X0T8;A0A087X1W8;A0A0A0MTJ8;X5DQS5;Q9BY67-2;Q9BY67-5;Q9BY67;Q9BY67-4;Q9BY67-3	CADM1	Cell adhesion molecule 1
E7EX44;Q05682-5;Q05682-4;Q05682-3;Q05682-6;Q05682-2;Q05682;C9J813;E9PGZ1	CALD1	Caldesmon
P27797	CALR	Calreticulin
O43852;O43852-3;O43852-2;O43852-4;H0Y875;O43852-15	CALU	Calumenin
Q14012	CAMK1	Calcium/calmodulin-dependent protein kinase type 1
Q86VP6;Q86VP6-2;A0A0C4DGH5	CAND1	Cullin-associated NEDD8-dissociated protein 1
P27824-3;P27824;P27824-2;D6RGY2	CANX	Calnexin
P07384	CAPN1	Calpain-1 catalytic subunit
P17655	CAPN2	Calpain-2 catalytic subunit
K7EIV0;A0A075B7C0;K7ELJ7;A0A0C4DGQ5;P04632;U3KQE2;U3KPR7;K7EKD8	CAPNS1	Calpain small subunit 1
Q14444-2;Q14444;E9PLA9;G3V153	CAPRIN1	Caprin-1
P52907	CAPZA1	F-actin-capping protein subunit alpha-1
C9JUG7;F8W9N7;P47755-2;P47755	CAPZA2	F-actin-capping protein subunit alpha-2
P47756-2;P47756;B1AK87;B1AK88;B1AK85	CAPZB	F-actin-capping protein subunit beta
B4DKY1;P49589-2;P49589;P49589-3	CARS	Cysteine--tRNA ligase, cytoplasmic
Q5JS79;Q5JS72;O14936-5;O14936-3;O14936-4;O14936-6;O14936-2;O14936	CASK	Peripheral plasma membrane protein CASK
Q5SVL2;P55210	CASP7	Caspase-7;Caspase-7 subunit p20;Caspase-7 subunit p11
P20810-9;P20810-5;P20810-10;P20810-7;P20810-6;H0Y7F0;E9PDE4;E7ES10;E9PCH5;B7Z574;A0A0C4DGB5;P20810-3;P20810-4;P20810-8;P20810-2;P20810;E7EQ12;E7EQA0;A0A0C4DGD1	CAST	Calpastatin
P04040	CAT	Catalase
Q03135	CAV1	Caveolin-1
Q13951-2;J3KTD8;Q13951;H3BSC0	CBFB	Core-binding factor subunit beta
Q9ULV8-2;Q9ULV8	CBLC	E3 ubiquitin-protein ligase CBL-C
P16152	CBR1	Carbonyl reductase [NADPH] 1
P83916	CBX1	Chromobox protein homolog 1
Q13185	CBX3	Chromobox protein homolog 3
P45973	CBX5	Chromobox protein homolog 5
Q6P1N0-2;Q6P1N0	CC2D1A	Coiled-coil and C2 domain-containing protein 1A
A0A0C4DGG8;Q8IX12-2;Q8IX12	CCAR1	Cell division cycle and apoptosis regulator protein 1
Q8N163;Q8N163-2;H0YB24	CCAR2	Cell cycle and apoptosis regulator protein 2
Q6YP21-3;Q6YP21	CCBL2	Kynurenine--oxoglutarate transaminase 3
Q8WUD4;S4R331;C9JUN5;J3KR35	CCDC12	Coiled-coil domain-containing protein 12
Q96CT7;M0R2F5	CCDC124	Coiled-coil domain-containing protein 124
Q96A33;A0A087WYW6;Q96A33-2;J3QR89	CCDC47	Coiled-coil domain-containing protein 47
Q8IVM0;Q8IVM0-2	CCDC50	Coiled-coil domain-containing protein 50
F5H0A7;F5GXZ4;F5H2P1;F5GWI9;F5GXZ7;F5GZ97;Q9Y3C0	CCDC53	WASH complex subunit CCDC53
Q4VC31;C9JQ41;H7C525	CCDC58	Coiled-coil domain-containing protein 58
Q16204	CCDC6	Coiled-coil domain-containing protein 6
Q9H0W5	CCDC8	Coiled-coil domain-containing protein 8
Q9H6F5;Q9H6F5-2	CCDC86	Coiled-coil domain-containing protein 86
Q9Y3X0;M0QYB4	CCDC9	Coiled-coil domain-containing protein 9
F8W9X7;Q567U6	CCDC93	Coiled-coil domain-containing protein 93
Q9BW85;M0R2S3	CCDC94	Coiled-coil domain-containing protein 94
Q96F63	CCDC97	Coiled-coil domain-containing protein 97
P78371;P78371-2;F5GWF6;F8VQ14	CCT2	T-complex protein 1 subunit beta
B4DUR8;P49368;P49368-2	CCT3	T-complex protein 1 subunit gamma
P50991-2;P50991	CCT4	T-complex protein 1 subunit delta
E7ENZ3;P48643;B7ZAR1;E9PCA1;P48643-2	CCT5	T-complex protein 1 subunit epsilon
P40227-2;P40227	CCT6A	T-complex protein 1 subunit zeta
Q99832;Q99832-2;Q99832-4;Q99832-3	CCT7	T-complex protein 1 subunit eta
P50990-2;P50990;P50990-3	CCT8	T-complex protein 1 subunit theta
Q6YHK3-3;Q6YHK3-2;Q6YHK3-4;Q6YHK3	CD109	CD109 antigen
Q9Y5K6	CD2AP	CD2-associated protein
O95400	CD2BP2	CD2 antigen cytoplasmic tail-binding protein 2
E9PMT5;P04234	CD3D	T-cell surface glycoprotein CD3 delta chain
O15446;O15446-2	CD3EAP	DNA-directed RNA polymerase I subunit RPA34
H0YD13;P16070-18;P16070-12;P16070-14;P16070-13;P16070-11;P16070-10;P16070-16;P16070-8;P16070-17;P16070-6;P16070-4;P16070-3;P16070-7;P16070-5;P16070;H0YE40	CD44	CD44 antigen
F8VNT9;F8VV56;F8W022;F8VWK8;P08962-3;P08962-2;P08962	CD63	Tetraspanin;CD63 antigen
Q5T8C6;Q13042-4;Q13042-3;Q13042-2;Q13042	CDC16	Cell division cycle protein 16 homolog
Q16543;K7EQA9;K7EKQ2;K7EL68;K7EIU0	CDC37	Hsp90 co-chaperone Cdc37;Hsp90 co-chaperone Cdc37, N-terminally processed
O75419-3	CDC45	Cell division control protein 45 homolog
Q99459	CDC5L	Cell division cycle 5-like protein
A0A1B0GUB2;Q6P1J9	CDC73	Parafibromin
F5GX58;F8WDL1;J3KMY0;Q99618	CDCA3	Cell division cycle-associated protein 3
P19022-2;P19022;C9J8J8	CDH2	Cadherin-2
Q9NYV4-2;Q9NYV4;J3QSD7;Q9NYV4-3	CDK12	Cyclin-dependent kinase 12
A0A087WZU2;Q00536;Q00536-3;Q00536-2;E5RGN0;E5RIY8;E5RIU4;E5RJM2	CDK16	Cyclin-dependent kinase 16
G3V5T9;P24941-2;P24941;E7ESI2	CDK2	Cyclin-dependent kinase 2
O75956;E9PKR4	CDK2AP2	Cyclin-dependent kinase 2-associated protein 2
P11802;F8VYH9;F8VTV8;F8VWX7;F8VYY1;Q96BE9;F8W1L8	CDK4	Cyclin-dependent kinase 4
Q00535	CDK5	Cyclin-dependent-like kinase 5
Q96JB5-2;Q96JB5;Q96JB5-4;J3QL86;J3QS62;J3QQY1	CDK5RAP3	CDK5 regulatory subunit-associated protein 3
P50750;P50750-2	CDK9	Cyclin-dependent kinase 9
O95674	CDS2	Phosphatidate cytidylyltransferase 2
Q9UKY7-2;Q9UKY7;H0Y8K3	CDV3	Protein CDV3 homolog
Q9NYQ6	CELSR1	Cadherin EGF LAG seven-pass G-type receptor 1
A0A0M3HER2;Q7Z7K6-3;Q7Z7K6	CENPV	Centromere protein V
Q5SW79-2;H0Y4T4	CEP170	Centrosomal protein of 170 kDa
P41208	CETN2	Centrin-2
P23528;E9PS23;E9PP50	CFL1	Cofilin-1
F8WDN3;Q9Y281	CFL2	Cofilin-2
Q13111-2;Q13111-3;Q13111	CHAF1A	Chromatin assembly factor 1 subunit A
Q13112	CHAF1B	Chromatin assembly factor 1 subunit B
C9JRZ6;Q9NX63	CHCHD3	MICOS complex subunit MIC19
Q8N4Q1;Q8N4Q1-2	CHCHD4	Mitochondrial intermembrane space import and assembly protein 40
F5GWX5;A0A0C4DGG9;Q14839;Q14839-2	CHD4	Chromodomain-helicase-DNA-binding protein 4
H0Y4V6;H0Y820;O96017-3;O96017-11;O96017-13;O96017-4;O96017-12;O96017;O96017-9	CHEK2	Serine/threonine-protein kinase Chk2
J3QK89;Q8IWX8	CHERP	Calcium homeostasis endoplasmic reticulum protein
Q9BWS9-3;Q9BWS9;Q9BWS9-2;E9PKF1;E9PI70;E9PIP0;E9PRL3;E9PPH0;E9PPA0	CHID1	Chitinase domain-containing protein 1
F8VVT7;Q9HD42;F8VUA2	CHMP1A	Charged multivesicular body protein 1a
M0QXX8;M0R1L7;O43633	CHMP2A	Charged multivesicular body protein 2a
C9J0A7;Q9UQN3-2;Q9UQN3	CHMP2B	Charged multivesicular body protein 2b
Q9H444	CHMP4B	Charged multivesicular body protein 4b
E9PIZ4;E9PSD5;E9PPQ5;Q9UHD1	CHORDC1	Cysteine and histidine-rich domain-containing protein 1
Q99653;H0YLY7;H0YKE7;F5GX29;H0YNG9	CHP1	Calcineurin B homologous protein 1
G5E9W2;Q9P2E5-2;Q9P2E5	CHPF2	Chondroitin sulfate glucuronyltransferase
A0A087X1B7;Q9Y3Y2-4;Q9Y3Y2;Q9Y3Y2-3	CHTOP	Chromatin target of PRMT1 protein
H3BTZ8	CIAPIN1	Cytokine induced apoptosis inhibitor 1
Q14011;K7EJV5;K7EJV1;K7EMY9;K7EPM4;K7ER40;K7EQR7;D6W5Y5;Q14011-3	CIRBP	Cold-inducible RNA-binding protein
H0Y5D5;Q9BTG3;Q5SYW2;F5H2X7;Q9ULV3-5;Q9ULV3-3;Q9ULV3-4;Q9ULV3-2;Q9ULV3	CIZ1	Cip1-interacting zinc finger protein
Q07065	CKAP4	Cytoskeleton-associated protein 4
Q14008-2;Q14008;Q14008-3	CKAP5	Cytoskeleton-associated protein 5
P12277;G3V4N7	CKB	Creatine kinase B-type
O00299	CLIC1	Chloride intracellular channel protein 1
Q9Y696	CLIC4	Chloride intracellular channel protein 4
Q14677;Q14677-3;Q14677-2	CLINT1	Clathrin interactor 1
Q9UDT6-2;Q9UDT6	CLIP2	CAP-Gly domain-containing linker protein 2
E9PMI6;J3KN38;P54105;E9PQ83;E9PJF4	CLNS1A	Methylosome subunit pICln
M0R208;Q16740	CLPP	ATP-dependent Clp protease proteolytic subunit;ATP-dependent Clp protease proteolytic subunit, mitochondrial
O96005;O96005-4;O96005-3	CLPTM1	Cleft lip and palate transmembrane protein 1
G5E9Z2;Q96KA5-2;Q96KA5	CLPTM1L	Cleft lip and palate transmembrane protein 1-like protein
O76031;H0YM48	CLPX	ATP-dependent Clp protease ATP-binding subunit clpX-like, mitochondrial
P09496-2;P09496-4;P09496-3;P09496;P09496-5;C9J8P9	CLTA	Clathrin light chain A
P09497-2;P09497	CLTB	Clathrin light chain B
A0A087WVQ6;Q00610-2;Q00610	CLTC	Clathrin heavy chain;Clathrin heavy chain 1
I3L3S9;J3KNW5;Q96AJ1-2;Q96AJ1	CLUAP1	Clusterin-associated protein 1
K7EIG1;O75153	CLUH	Clustered mitochondria protein homolog
Q8NFW8-2;Q8NFW8;F5H296	CMAS	N-acylneuraminate cytidylyltransferase
Q96DG6	CMBL	Carboxymethylenebutenolidase homolog
Q5T0D2;P30085	CMPK1	UMP-CMP kinase
P62633-2;P62633;P62633-7;P62633-3;P62633-5;P62633-6;D6RAT4;P62633-8;P62633-4	CNBP	Cellular nucleic acid-binding protein
J3QRH4	CNDP2	Cytosolic non-specific dipeptidase
B4DDF4;B4DUT8;Q99439-2;Q99439;K7ES69;A0A087X271	CNN2	Calponin;Calponin-2
Q15417-3;Q15417-2;Q15417;E9PDU6	CNN3	Calponin-3;Calponin
P09543-2;P09543;K7EN66;C9K0L8;K7ERZ0;K7ERC4	CNP	2',3'-cyclic-nucleotide 3'-phosphodiesterase
Q9Y2B0;F8VXJ7;F8W031;F8W1K5	CNPY2	Protein canopy homolog 2
Q9BT09	CNPY3	Protein canopy homolog 3
Q9Y2R0;K7EPV0	COA3	Cytochrome c oxidase assembly factor 3 homolog, mitochondrial
Q13057;Q13057-2	COASY	Bifunctional coenzyme A synthase;Phosphopantetheine adenylyltransferase;Dephospho-CoA kinase
A0A087WVI0;Q8WTW3	COG1	Conserved oligomeric Golgi complex subunit 1
P29400;P29400-2	COL4A5	Collagen alpha-5(IV) chain
Q8NBJ5;M0QX72	COLGALT1	Procollagen galactosyltransferase 1
H0Y4E5	COMMD3	COMM domain-containing protein 3
Q9P000-2;Q9P000	COMMD9	COMM domain-containing protein 9
P53621;P53621-2	COPA	Coatomer subunit alpha;Xenin;Proxenin
E9PP73;P53618;E9PP63;E9PKQ1	COPB1	Coatomer subunit beta
P35606-2;P35606;H0YAC7	COPB2	Coatomer subunit beta'
Q9Y678	COPG1	Coatomer subunit gamma-1
B4DIH5;P61201;P61201-2	COPS2	COP9 signalosome complex subunit 2
Q9UNS2;H7C3P9;Q9UNS2-2	COPS3	COP9 signalosome complex subunit 3
D6RAX7;D6RFN0;Q9BT78-2;Q9BT78	COPS4	COP9 signalosome complex subunit 4
E9PGT6;Q99627-2;Q99627	COPS8	COP9 signalosome complex subunit 8
F8VYK5;F8W651;F8VVA7;P61923-2;P61923-3;P61923;P61923-4	COPZ1	Coatomer subunit zeta-1
Q9BR76	CORO1B	Coronin-1B
Q9ULV4;Q9ULV4-2;Q9ULV4-3;B4E3S0;F8VV53	CORO1C	Coronin-1C;Coronin
P57737-2;P57737-4;P57737;A0A0A6YYL4;P57737-3;I3L167;I3L426	CORO7	Coronin-7;Coronin
Q14019;H3BT58	COTL1	Coactosin-like protein
Q96I36	COX14	Cytochrome c oxidase assembly protein COX14
P13073	COX4I1	Cytochrome c oxidase subunit 4 isoform 1, mitochondrial
P20674;H3BNX8	COX5A	Cytochrome c oxidase subunit 5A, mitochondrial
P10606	COX5B	Cytochrome c oxidase subunit 5B, mitochondrial
P14854	COX6B1	Cytochrome c oxidase subunit 6B1
P09669	COX6C	Cytochrome c oxidase subunit 6C
O75976;O75976-2	CPD	Carboxypeptidase D
B0QZ18;Q99829;A6PVH9;F2Z2V0;Q5JX58;Q5JX59;Q5JX60;Q5JX44;E7ENH5;Q5JX56	CPNE1	Copine-1
O75131;H0YB26;E5RHZ0;A0A087WYQ3;A0A087WXR6	CPNE3	Copine-3
P36551;H0YA22	CPOX	Oxygen-dependent coproporphyrinogen-III oxidase, mitochondrial
Q10570	CPSF1	Cleavage and polyadenylation specificity factor subunit 1
Q9P2I0	CPSF2	Cleavage and polyadenylation specificity factor subunit 2
Q9UKF6;G5E9W3	CPSF3	Cleavage and polyadenylation specificity factor subunit 3
Q16630;Q16630-2	CPSF6	Cleavage and polyadenylation specificity factor subunit 6
Q8N684-2;Q8N684;Q8N684-3;F5H669	CPSF7	Cleavage and polyadenylation specificity factor subunit 7
P50416-2;P50416	CPT1A	Carnitine O-palmitoyltransferase 1, liver isoform
A0A1B0GUD9;A0A1B0GTM0;A0A1B0GV75;A0A1B0GTB8;A0A1B0GWC0;A0A1B0GVF3;P23786	CPT2	Carnitine O-palmitoyltransferase 2, mitochondrial
H7C218;H7C0X5;Q9H3G5	CPVL	Probable serine carboxypeptidase CPVL
Q92793-2;Q92793	CREBBP	CREB-binding protein
P52943-2;H0YFA4;P52943;H0YHD8	CRIP2	Cysteine-rich protein 2
P46108-2;P46108	CRK	Adapter molecule crk
P46109	CRKL	Crk-like protein
Q9BZJ0-2;Q5JY65;Q9BZJ0-3;Q9BZJ0	CRNKL1	Crooked neck-like protein 1
M0QX46;Q6UUV9-3;Q6UUV9;Q6UUV9-2;M0QXN6	CRTC1	CREB-regulated transcription coactivator 1
C9JH92;A6NP24;Q08257-3;Q08257	CRYZ	Quinone oxidoreductase
A0A0C4DGI3;B4DJV2;O75390;F8VPF9;F8VPA1;F8W1S4;H0YH82;F8W642;F8VZK9;F8VX07;F8VRP1;F8VX68;F8VTT8;F8W4S1	CS	Citrate synthase;Citrate synthase, mitochondrial
E9PLT0;O75534-2;O75534;O75534-3;O75534-4	CSDE1	Cold shock domain-containing protein E1
P55060-4;P55060-3;P55060;P55060-2	CSE1L	Exportin-2
E7EU96;P68400;P68400-2	CSNK2A1	Casein kinase II subunit alpha
P19784;H3BSA1;H3BNI9	CSNK2A2	Casein kinase II subunit alpha'
Q5SRQ6;P67870;Q5SRQ3;N0E472;A0A0G2JM12	CSNK2B	Casein kinase II subunit beta
E7EWR4;P33240-2;P33240;E9PID8;A0A0A0MT56	CSTF2	Cleavage stimulation factor subunit 2
Q9H0L4	CSTF2T	Cleavage stimulation factor subunit 2 tau variant
Q5SQP8;P56545;P56545-3;P56545-2	CTBP2	C-terminal-binding protein 2
P49711	CTCF	Transcriptional repressor CTCF
P35221;P35221-2;G3XAM7	CTNNA1	Catenin alpha-1
P35222;B4DGU4	CTNNB1	Catenin beta-1
A0A087WUB9;Q8WYA6	CTNNBL1	Beta-catenin-like protein 1
O60716-5;O60716-3;C9JZR2;O60716-8;O60716-7;O60716-2;O60716;O60716-6;O60716-4;O60716-21;O60716-19;O60716-13;O60716-11;O60716-24;O60716-23;O60716-16;O60716-18;O60716-15;O60716-17;O60716-10;O60716-9;O60716-22;O60716-20;O60716-14;O60716-12;O60716-29;O60716-27;O60716-32;O60716-31;O60716-26;O60716-25;O60716-30;O60716-28	CTNND1	Catenin delta-1
P17812;P17812-2	CTPS1	CTP synthase 1
X6R5C5;X6R8A1;P10619-2;P10619;U3KQF1;U3KQ41;U3KQU6	CTSA	Carboxypeptidase;Lysosomal protective protein;Lysosomal protective protein 32 kDa chain;Lysosomal protective protein 20 kDa chain
P53634	CTSC	Dipeptidyl peptidase 1;Dipeptidyl peptidase 1 exclusion domain chain;Dipeptidyl peptidase 1 heavy chain;Dipeptidyl peptidase 1 light chain
Q9UBR2	CTSZ	Cathepsin Z
Q14247-3;Q14247;Q14247-2	CTTN	Src substrate cortactin
Q9H467	CUEDC2	CUE domain-containing protein 2
Q13618-3;Q13618;A0A087WTG3;Q13618-2	CUL3	Cullin-3
K4DI93;Q13620-1;Q13620;Q13620-3	CUL4B	Cullin-4B
Q93034	CUL5	Cullin-5
Q9P013	CWC15	Spliceosome-associated protein CWC15 homolog
X6R7M0;Q69YN2-3;Q69YN2	CWF19L1	CWF19-like protein 1
J3KNF8;O43169;J3QR91	CYB5B	Cytochrome b5 type B
P00387-2;P00387;P00387-3	CYB5R3	NADH-cytochrome b5 reductase 3;NADH-cytochrome b5 reductase 3 membrane-bound form;NADH-cytochrome b5 reductase 3 soluble form
Q7L576-2;Q7L576;H0YL50;Q7L576-3	CYFIP1	Cytoplasmic FMR1-interacting protein 1
A0A0J9YYF7;Q86T65-4;Q86T65	DAAM2	Disheveled-associated activator of morphogenesis 2
V9GYJ9;V9GYL9;P51398-2;P51398-3;P51398	DAP3	28S ribosomal protein S29, mitochondrial
P14868;P14868-2;H7BZ35	DARS	Aspartate--tRNA ligase, cytoplasmic
K7EQ55;K7EK33;Q96EP5-2;Q96EP5	DAZAP1	DAZ-associated protein 1
P07108;P07108-6	DBI	Acyl-CoA-binding protein
Q16643;Q16643-3;Q16643-2;D6R9W4	DBN1	Drebrin
B4DDD6;Q9UJU6-4;Q9UJU6-2;Q9UJU6-3;Q9UJU6-6;H0Y5J4;Q9UJU6-5;Q9UJU6	DBNL	Drebrin-like protein
D6RG38;D6RCP9;D6RFG8;P27707	DCK	Deoxycytidine kinase
Q96C86	DCPS	m7GpppX diphosphatase
E7EX90;Q14203-3;Q14203-4;Q14203-6;Q14203;Q14203-5;Q14203-2	DCTN1	Dynactin subunit 1
Q13561;Q13561-3;Q13561-2;F8VRV7;F8VW18;F8W1I6;F8W0U6	DCTN2	Dynactin subunit 2
Q9UJW0;Q9UJW0-3;Q9UJW0-2;E5RGG1;H9KVE0	DCTN4	Dynactin subunit 4
Q9H773;H3BSA6;H3BPN2	DCTPP1	dCTP pyrophosphatase 1
C9JVE2;Q96GG9	DCUN1D1	DCN1-like protein;DCN1-like protein 1
O94760	DDAH1	N(G),N(G)-dimethylarginine dimethylaminohydrolase 1
A0A140T971;Q5SSV3;Q5SRR8;O95865	DDAH2	N(G),N(G)-dimethylarginine dimethylaminohydrolase 2
Q16531;F5GY55	DDB1	DNA damage-binding protein 1
Q5TDH0	DDI2	Protein DDI1 homolog 2
F1T0B3;A0A087X2G1;Q92499;Q92499-3;Q92499-2	DDX1	ATP-dependent RNA helicase DDX1
A0A1X7SBZ2;A0A1W2PQ51;Q92841;Q92841-1;Q92841-3;Q92841-2	DDX17	Probable ATP-dependent RNA helicase DDX17
Q9NVP1;H7C452	DDX18	ATP-dependent RNA helicase DDX18
Q9NR30;Q9NR30-2	DDX21	Nucleolar RNA helicase 2
Q9BUQ8	DDX23	Probable ATP-dependent RNA helicase DDX23
A0A1W2PRR2;F5GYL3;G3V529;Q9GZR7-2;Q9GZR7	DDX24	ATP-dependent RNA helicase DDX24
B7Z6D5;Q96GQ7;A0A087WYH5	DDX27	Probable ATP-dependent RNA helicase DDX27
Q13838;Q13838-2;Q5STU3;F6S4E6;A0A0A0MT12;F6TRA5;F6WLT2;F6R6M7;A0A0G2JHN7;F6U6E2;F6S2B7	DDX39B	Spliceosome RNA helicase DDX39B
A0A0D9SFB3;A0A0D9SG12;A0A0D9SF53;O00571;O00571-2;A0A0J9YYH6	DDX3X	ATP-dependent RNA helicase DDX3X
Q86XP3-2;A0A0A0MSJ0;Q86XP3	DDX42	ATP-dependent RNA helicase DDX42
A0A0C4DG89;Q7L014	DDX46	Probable ATP-dependent RNA helicase DDX46
J3KTA4;P17844;P17844-2;J3QSF1	DDX5	Probable ATP-dependent RNA helicase DDX5
A0A087WVC1;Q9BQ39	DDX50	ATP-dependent RNA helicase DDX50
Q8TDD1;Q8TDD1-2	DDX54	ATP-dependent RNA helicase DDX54
Q9NY93-2;Q9NY93;F8WDT8;G3V0G3;H7C3E9	DDX56	Probable ATP-dependent RNA helicase DDX56
P26196;Q8IV96	DDX6	Probable ATP-dependent RNA helicase DDX6
P35659;D6RDA2;D6R9L5	DEK	Protein DEK
F8VVL1;O43583	DENR	Density-regulated protein
O00273-2	DFFA	DNA fragmentation factor subunit alpha
H0YA20;P52824	DGKQ	Diacylglycerol kinase;Diacylglycerol kinase theta
Q3LIE7;Q15392-2;Q15392	DHCR24	Delta(24)-sterol reductase
H0YJG9;H0YJP4;C9JZP6;Q13268;Q13268-2	DHRS2	Dehydrogenase/reductase SDR family member 2, mitochondrial
O43143	DHX15	Pre-mRNA-splicing factor ATP-dependent RNA helicase DHX15
A0A140T947;O60231;A2AB15	DHX16	Putative pre-mRNA-splicing factor ATP-dependent RNA helicase DHX16
Q9H2U1-3;Q9H2U1-2;Q9H2U1;A0A0G2JQU7	DHX36	ATP-dependent RNA helicase DHX36
Q08211	DHX9	ATP-dependent RNA helicase A
A0A024RBT2;Q9NR28-2;Q9NR28-3;Q9NR28;F5GXT8;F5H796	DIABLO	Diablo homolog, mitochondrial
A0A0G2JH68;O60610;H9KV28;A0A140T8Z0;O60610-2;O60610-3	DIAPH1	Protein diaphanous homolog 1
F2Z2C0;Q9Y2L1	DIS3	Exosome complex exonuclease RRP44
H7C0M1;C9IYT0;O60832-2;O60832;H7C2Q9	DKC1	H/ACA ribonucleoprotein complex subunit 4
E9PEX6;P09622-2;P09622-3;P09622	DLD	Dihydrolipoyl dehydrogenase;Dihydrolipoyl dehydrogenase, mitochondrial
E7EQD7;A0A0C4DFT3;Q12959-5;Q12959-3;Q12959-6;Q12959-4;Q12959;Q12959-7;Q12959-2;Q12959-8;Q12959-9	DLG1	Disks large homolog 1
G3V4E5;Q15398-3;Q15398;Q15398-1	DLGAP5	Disks large-associated protein 5
P36957-2;P36957	DLST	Dihydrolipoyllysine-residue succinyltransferase component of 2-oxoglutarate dehydrogenase complex, mitochondrial
Q86Y56-2;Q86Y56	DNAAF5	Dynein assembly factor 5, axonemal
P31689	DNAJA1	DnaJ homolog subfamily A member 1
O60884;I3L320	DNAJA2	DnaJ homolog subfamily A member 2
P25685;P25685-2	DNAJB1	DnaJ homolog subfamily B member 1
Q9UBS4	DNAJB11	DnaJ homolog subfamily B member 11
Q8IXB1-2;Q8IXB1;E7EP04;Q8IXB1-3;Q71S60;A0A087WXH7	DNAJC10	DnaJ homolog subfamily C member 10
Q5F1R6;Q5F1R6-3;Q5F1R6-2	DNAJC21	DnaJ homolog subfamily C member 21
Q99615;K7ESP1;K7ELJ8	DNAJC7	DnaJ homolog subfamily C member 7
O75937;S4R3J5	DNAJC8	DnaJ homolog subfamily C member 8
Q8WXX5	DNAJC9	DnaJ homolog subfamily C member 9
Q5SXM8	DNLZ	DNL-type zinc finger protein
G8JLD5;O00429-4	DNM1L	Dynamin-1-like protein
P50570-3;P50570-2;P50570-4;P50570;P50570-5	DNM2	Dynamin-2
P26358;K7EJL0;K7ERQ1;K7ENQ6	DNMT1	DNA (cytosine-5)-methyltransferase 1
Q5QJE6;E9PRB3;J3KP30	DNTTIP2	Deoxynucleotidyltransferase terminal-interacting protein 2
Q8IZD9	DOCK3	Dedicator of cytokinesis protein 3
K7EJD5;C9IZH8;C9JGC1;J3KQY6;C8C3P2;E9PDV3;Q92782-3;Q92782;Q92782-2	DPF1	Zinc finger protein neuro-d4
J3KMZ8;Q92785	DPF2	Zinc finger protein ubi-d4
Q5QPK2;O60762;Q5QPJ9;H0Y368	DPM1	Dolichol-phosphate mannosyltransferase subunit 1
Q9NY33-4;Q9NY33;G3V1D3;G3V180;E9PQ14	DPP3	Dipeptidyl peptidase 3
Q6NUT2;Q6NUT2-2	DPY19L2	Probable C-mannosyltransferase DPY19L2
A0A1C7CYX9	DPYSL2	Dihydropyrimidinase-related protein 2
Q14195-2;Q14195;H0YBT4	DPYSL3	Dihydropyrimidinase-related protein 3
Q9BPU6	DPYSL5	Dihydropyrimidinase-related protein 5
Q9Y295	DRG1	Developmentally-regulated GTP-binding protein 1
P55039	DRG2	Developmentally-regulated GTP-binding protein 2
Q14126	DSG2	Desmoglein-2
P15924;P15924-3;P15924-2	DSP	Desmoplakin
A0A0U1RQJ2;E9PHM6;F6QMI7;F8W9J4;Q03001-8;Q03001-14;Q03001	DST	Dystonin
F6RFD5;P60981;P60981-2	DSTN	Destrin
Q8TEA8;A0A087WZV9	DTD1	D-tyrosyl-tRNA(Tyr) deacylase 1;D-tyrosyl-tRNA(Tyr) deacylase
D6RAR7	DTNBP1	Dystrobrevin binding protein 1
P23919-2;P23919;H7C312	DTYMK	Thymidylate kinase
K7EJX8;Q96G46-2;Q96G46;K7EPA4	DUS3L	tRNA-dihydrouridine(47) synthase [NAD(P)(+)]-like
H0YNW5;H0YKC5;P33316-2;P33316;H0YMM5;A0A0C4DGL3;H0YNJ9;H0YKI0;H0YMP1	DUT	Deoxyuridine 5'-triphosphate nucleotidohydrolase, mitochondrial
Q14204	DYNC1H1	Cytoplasmic dynein 1 heavy chain 1
Q13409-3;Q13409-2;Q13409-6;E9PGG1;E7ETL8;E7EQU2;E7EV09;E7EQL5	DYNC1I2	Cytoplasmic dynein 1 intermediate chain 2
Q9Y6G9;C9JGM7;C9JLW1	DYNC1LI1	Cytoplasmic dynein 1 light intermediate chain 1
J3KRI4;O43237-2;O43237	DYNC1LI2	Cytoplasmic dynein 1 light intermediate chain 2
H7C2Q8;Q99848	EBNA1BP2	Probable rRNA-processing protein EBP2
Q13011	ECH1	Delta(3,5)-Delta(2,4)-dienoyl-CoA isomerase, mitochondrial
P30084	ECHS1	Enoyl-CoA hydratase, mitochondrial
Q96DC0;P42126-2;P42126	ECI1	Enoyl-CoA delta isomerase 1, mitochondrial
Q5VYK3;J3KN16;R4GMY1	ECM29	Proteasome-associated protein ECM29 homolog
O60869	EDF1	Endothelial differentiation-related factor 1
E9PJ07;Q3B7T1-4;Q3B7T1-3;Q3B7T1-5;Q3B7T1	EDRF1	Erythroid differentiation-related factor 1
Q15075	EEA1	Early endosome antigen 1
E9PK01;A0A087X1X7;E9PRY8;P29692;P29692-2;P29692-4;E9PQZ1;E9PQC9;H0YE58;H0YE72;P29692-3	EEF1D	Elongation factor 1-delta
P26641;P26641-2	EEF1G	Elongation factor 1-gamma
P13639	EEF2	Elongation factor 2
Q96C19	EFHD2	EF-hand domain-containing protein D2
Q9GZT9-2;Q9GZT9	EGLN1	Egl nine homolog 1
Q8NDI1-3;Q8NDI1-2;Q8NDI1	EHBP1	EH domain-binding protein 1
Q9H4M9;C9JIJ3;C9IZH1	EHD1	EH domain-containing protein 1
Q9H223	EHD4	EH domain-containing protein 4
A0A0G2JIS2;Q96KQ7-2;Q96KQ7;Q96KQ7-3	EHMT2	Histone-lysine N-methyltransferase EHMT2
K7EM18;P41567	EIF1	Eukaryotic translation initiation factor 1
P47813;X6RAC9	EIF1AX	Eukaryotic translation initiation factor 1A, X-chromosomal
F8WAE5;Q9BY44-4;Q9BY44-3;Q9BY44;Q9BY44-2	EIF2A	Eukaryotic translation initiation factor 2A;Eukaryotic translation initiation factor 2A, N-terminally processed
H0YJJ8;G3V5E5;P49770	EIF2B2	Translation initiation factor eIF-2B subunit beta
Q9NR50;Q9NR50-3;Q9NR50-2	EIF2B3	Translation initiation factor eIF-2B subunit gamma
Q9UI10-3;Q9UI10;F8W8L6	EIF2B4	Translation initiation factor eIF-2B subunit delta
P05198;H0YJS4;G3V4T5	EIF2S1	Eukaryotic translation initiation factor 2 subunit 1
P20042	EIF2S2	Eukaryotic translation initiation factor 2 subunit 2
P41091;H7BZU1	EIF2S3	Eukaryotic translation initiation factor 2 subunit 3
Q14152-2;Q14152	EIF3A	Eukaryotic translation initiation factor 3 subunit A
P55884;P55884-2;C9JZG1;C9JQN7	EIF3B	Eukaryotic translation initiation factor 3 subunit B
O15371-2;O15371-3;O15371;B0QYA5;B0QYA8;B0QYA6	EIF3D	Eukaryotic translation initiation factor 3 subunit D
P60228;H0YBR5;E5RIT4	EIF3E	Eukaryotic translation initiation factor 3 subunit E
K7ER90;K7EL20;K7ENA8;O75821	EIF3G	Eukaryotic translation initiation factor 3 subunit G
A0A087WZK9;B3KS98;O15372	EIF3H	Eukaryotic translation initiation factor 3 subunit H
Q13347	EIF3I	Eukaryotic translation initiation factor 3 subunit I
O75822-2;O75822;O75822-3	EIF3J	Eukaryotic translation initiation factor 3 subunit J
K7ES31;K7ERF1;Q9UBQ5-2;Q9UBQ5;K7EQM4;A0A087WVB9	EIF3K	Eukaryotic translation initiation factor 3 subunit K
Q9Y262-2;Q9Y262;B0QY89;B0QY90	EIF3L	Eukaryotic translation initiation factor 3 subunit L
J3KTN0	EIF4A1	Eukaryotic translation initiation factor 4A1
Q14240;Q14240-2	EIF4A2	Eukaryotic initiation factor 4A-II;Eukaryotic initiation factor 4A-II, N-terminally processed
P38919	EIF4A3	Eukaryotic initiation factor 4A-III;Eukaryotic initiation factor 4A-III, N-terminally processed
E7EX17;P23588;P23588-2;F8VX11	EIF4B	Eukaryotic translation initiation factor 4B
P06730;P06730-2;H0Y8J7;D6RBW1;P06730-3	EIF4E	Eukaryotic translation initiation factor 4E
E7EX73;E9PGM1;E7EUU4;Q04637-8;Q04637-5;Q04637-4;Q04637-3;Q04637;Q04637-9;Q04637-7;Q04637-6;C9JF13;C9J6B6	EIF4G1	Eukaryotic translation initiation factor 4 gamma 1
P78344-2;P78344;H0YCH5;H0Y3P2;D3DQV9;H0YD77;H0YEC5	EIF4G2	Eukaryotic translation initiation factor 4 gamma 2
A0A0U1RQK7;A0A0A0MSA7;O43432;O43432-3;O43432-4	EIF4G3	Eukaryotic translation initiation factor 4 gamma 3
Q15056-2;Q15056	EIF4H	Eukaryotic translation initiation factor 4H
A0A087WUT6;O60841	EIF5B	Eukaryotic translation initiation factor 5B
G5E9D5;Q9BQ52-4;Q9BQ52;E7ES68;Q9BQ52-3	ELAC2	Zinc phosphodiesterase ELAC protein 2
Q15717;M0QZR9;Q15717-2;M0R055	ELAVL1	ELAV-like protein 1
H0YCM7;Q5JVZ5;Q96JJ3-3;Q96JJ3;Q5JVZ8	ELMO2	Engulfment and cell motility protein 2
Q9BW60;Q9BW60-2	ELOVL1	Elongation of very long chain fatty acids protein 1
S4R329;H0YK61;H0YNK0;H0YNK8;H0YLP8;Q5J8M3-3;Q5J8M3-2;Q5J8M3	EMC4	ER membrane protein complex subunit 4
P50402;Q5HY57	EMD	Emerin
B5MBZ0;Q9HC35;Q9HC35-2	EML4	Echinoderm microtubule-associated protein-like 4
A0A0U1RRM6;Q8N8S7-3;Q8N8S7-2;Q8N8S7	ENAH	Protein enabled homolog
O94919	ENDOD1	Endonuclease domain-containing 1 protein
E5RJ92;E5RFW0;E5RII5;Q8N8Q3-2;Q8N8Q3-3;Q8N8Q3	ENDOV	Endonuclease V
P06733;P06733-2	ENO1	Alpha-enolase
F5H0C8;P09104-2;P09104;F5H1C3	ENO2	Enolase;Gamma-enolase
A0A1W2PRU0;O43768;O43768-3;A6NMQ3;Q5T5H1;O43768-8;O43768-2;O43768-9;O43768-4	ENSA	Alpha-endosulfine
J3KNT2;E5RI00;E5RHX8;Q9NPA8-2;E5RHT9;E5RJ84;Q9NPA8	ENY2	Transcription and mRNA export factor ENY2
E9PMV8;H0Y5B0;O43491	EPB41L2	Band 4.1-like protein 2
A0A0A0MRA8;A0A0A0MSA4;Q9Y2J2-3;Q9Y2J2-2;Q9Y2J2-4;Q9Y2J2;A0A1B0GTF8;A8K968;A0A0J9YW31;A0A0J9YW26;A0A0J9YWN0;A0A0J9YWE1;A0A0J9YWS4;A0A0J9YY18	EPB41L3	Band 4.1-like protein 3;Band 4.1-like protein 3, N-terminally processed
P07099;B1AQP8;B1AQP9	EPHX1	Epoxide hydrolase 1
Q9Y6I3-3;Q9Y6I3;Q9Y6I3-1	EPN1	Epsin-1
P58107	EPPK1	Epiplakin
P07814;V9GYZ6	EPRS	Bifunctional glutamate/proline--tRNA ligase;Glutamate--tRNA ligase;Proline--tRNA ligase
M0R2S2;M0R165;Q9UBC2-4;Q9UBC2-3;Q9UBC2;Q9UBC2-2	EPS15L1	Epidermal growth factor receptor substrate 15-like 1
K7EKX9;K7EN83;Q8TE68-3;Q8TE68	EPS8L1	Epidermal growth factor receptor kinase substrate 8-like protein 1
Q9H6S3;Q9H6S3-3;Q9H6S3-2;A0A087WX39	EPS8L2	Epidermal growth factor receptor kinase substrate 8-like protein 2
G8JLD3;X6RLX0;Q8IUD2-2;Q8IUD2-3;Q8IUD2;Q8IUD2-5;X6RM00;Q8IUD2-4	ERC1	ELKS/Rab6-interacting/CAST family member 1
A6PVJ2;A0A0C4DH46;H0Y621;H0Y5K5;Q9Y282-2;Q9Y282;Q9Y282-3	ERGIC3	Endoplasmic reticulum-Golgi intermediate compartment protein 3
P84090;G3V279	ERH	Enhancer of rudimentary homolog
Q96DZ1-3;Q96DZ1	ERLEC1	Endoplasmic reticulum lectin 1
O75477	ERLIN1	Erlin-1
E5RJ09;E5RHW4;O94905	ERLIN2	Erlin-2
E7ER77;Q7Z2K6	ERMP1	Endoplasmic reticulum metallopeptidase 1
Q96HE7;G3V503;G3V3E6	ERO1L	ERO1-like protein alpha
Q9BS26	ERP44	Endoplasmic reticulum resident protein 44
A0A0U1RQS5;B3KNS4	ERVK3-1	Endogenous retrovirus group K3 member 1
X6RA14;P10768	ESD	S-formylglutathione hydrolase
Q9H501	ESF1	ESF1 homolog
Q9BSJ8;Q9BSJ8-2	ESYT1	Extended synaptotagmin-1
D6RCB3;P62495	ETF1	Eukaryotic peptide chain release factor subunit 1
H0YK49;H0YL12;H0YNX6;P13804-2;P13804	ETFA	Electron transfer flavoprotein subunit alpha, mitochondrial
P38117;P38117-2	ETFB	Electron transfer flavoprotein subunit beta
B0QYK0;Q01844-6;Q01844-3;Q01844;Q01844-5;A0A0D9SFL3;C9JGE3;Q01844-2;H7BY36	EWSR1	RNA-binding protein EWS
Q96A65;Q96A65-2	EXOC4	Exocyst complex component 4
Q9NQT5-2;Q9NQT5	EXOSC3	Exosome complex component RRP40
Q15024	EXOSC7	Exosome complex component RRP42
Q96B26	EXOSC8	Exosome complex component RRP43
Q99504-2;Q99504-4;Q99504-5;Q99504-3;Q99504	EYA3	Eyes absent homolog 3
E7EQR4;P15311	EZR	Ezrin
A0A087WY82;Q9Y624-2;Q9Y624	F11R	Junctional adhesion molecule A
B3KT28;Q9UNN5;B1ANM7;Q9UNN5-2	FAF1	FAS-associated factor 1
Q96CS3	FAF2	FAS-associated factor 2
Q9BTL3	FAM103A1	RNMT-activating mini protein
Q9NZB2-4;Q9NZB2;Q9NZB2-6;A0A0C4DG79	FAM120A	Constitutive coactivator of PPAR-gamma-like protein 1
F8W7Q4;Q96A26;E9PH05	FAM162A	Protein FAM162A
E7EUR8;A0A1B0GVL4;P78312-4;P78312-6;P78312-2;P78312-5;P78312	FAM193A	Protein FAM193A
A0A0A0MRD0;F5H4B4-2;F5H4B4	FAM227A	Protein FAM227A
A0A1B0GVK7	FAM240A	Protein FAM240A
Q14320;B0S8I6	FAM50A	Protein FAM50A
Q9Y285-2;Q9Y285;K7ER00;K7ERS0;K7EPH2	FARSA	Phenylalanine--tRNA ligase alpha subunit
Q9NSD9;Q9NSD9-2	FARSB	Phenylalanine--tRNA ligase beta subunit
A0A0U1RQF0;P49327	FASN	Fatty acid synthase;[Acyl-carrier-protein] S-acetyltransferase;[Acyl-carrier-protein] S-malonyltransferase;3-oxoacyl-[acyl-carrier-protein] synthase;3-oxoacyl-[acyl-carrier-protein] reductase;3-hydroxyacyl-[acyl-carrier-protein] dehydratase;Enoyl-[acyl-carrier-protein] reductase;Oleoyl-[acyl-carrier-protein] hydrolase
E9PR30;P62861	FAU	40S ribosomal protein S30
P22087;M0R0P1;M0QXL5;M0R2Q4;M0R2U2;M0R1H0;M0R2B0;M0R299	FBL	rRNA 2'-O-methyltransferase fibrillarin
X6RJB2;X6RGT4;X6RHD7;A0A0C4DFV0;Q9H469;X6RCZ8	FBXL15	F-box/LRR-repeat protein 15
P14324-2;P14324;A0A087X090	FDPS	Farnesyl pyrophosphate synthase
P22570-4;P22570-5;P22570;P22570-7;P22570-3;A0A0A0MTN9;A0A0A0MTR6;A0A0C4DFN8;A0A0A0MSZ4;A0A0A0MT64;P22570-2;A0A0C4DGN7;P22570-6;J3QQX3	FDXR	NADPH:adrenodoxin oxidoreductase, mitochondrial
K7ELX4;P22830;P22830-2	FECH	Ferrochelatase, mitochondrial
P39748;F5H1Y3;P39748-2	FEN1	Flap endonuclease 1
A0A087WV25;Q8N103-3;O95684-2;O95684	FGFR1OP	FGFR1 oncogene partner
P07954-2;P07954	FH	Fumarate hydratase, mitochondrial
Q13642-1;A0A0D9SG53;A0A0D9SGB2;Q5JXI0;A0A0D9SFI6;A0A0D9SFB0;Q5JXH9;A0A0D9SFZ9;Q5JXH8;Q5JXH7;Q5JXI3;Q5JXI8;Q13642-3;Q13642;A0A0D9SGD1;A0A0D9SEY7;A0A0D9SGC5	FHL1	Four and a half LIM domains protein 1
J3KNW4;A0A0A0MSG2;Q14192	FHL2	Four and a half LIM domains protein 2
Q6UN15-3;Q6UN15-5;Q6UN15;H0Y8P7	FIP1L1	Pre-mRNA 3'-end-processing factor FIP1
Q9Y3D6	FIS1	Mitochondrial fission 1 protein
Q96AY3;H0Y827;Q96AY3-2	FKBP10	Peptidyl-prolyl cis-trans isomerase FKBP10
Q5W0X3;P62942;A0A087WZM5	FKBP1A	Peptidyl-prolyl cis-trans isomerase;Peptidyl-prolyl cis-trans isomerase FKBP1A
P26885	FKBP2	Peptidyl-prolyl cis-trans isomerase FKBP2
Q00688	FKBP3	Peptidyl-prolyl cis-trans isomerase FKBP3
Q02790	FKBP4	Peptidyl-prolyl cis-trans isomerase FKBP4;Peptidyl-prolyl cis-trans isomerase FKBP4, N-terminally processed
Q13451;Q13451-2	FKBP5	Peptidyl-prolyl cis-trans isomerase FKBP5;Peptidyl-prolyl cis-trans isomerase FKBP5, N-terminally processed
Q14318;Q14318-2;M0R1Q0;M0R1S6;M0R2Q6;M0R2K9	FKBP8	Peptidyl-prolyl cis-trans isomerase FKBP8;Peptidyl-prolyl cis-trans isomerase
P0C879	FLJ43185	Putative uncharacterized protein FLJ43185
P21333-2;P21333;Q60FE5;Q5HY54;A0A087WWY3	FLNA	Filamin-A
O75369-2;O75369-9;O75369;E7EN95;O75369-7;O75369-6;O75369-3;O75369-5;O75369-4;O75369-8	FLNB	Filamin-B
Q14315-2;Q14315	FLNC	Filamin-C
A0A140T9W4;A0A140T9R1;O75955-2;O75955	FLOT1	Flotillin-1
J3QLD9;E7EMK3;Q14254;K7EKW9	FLOT2	Flotillin-2
Q96CP2	FLYWCH2	FLYWCH family member 2
G3V0J0;Q06787-2;Q06787-7;A8MQB8;Q06787-6;Q06787-4;Q06787-9;Q06787;Q06787-8;Q06787-5;Q06787-3;A0A087WXI3;Q06787-11;Q06787-10	FMR1	Fragile X mental retardation protein 1
H0Y4K8;H0Y7Z1;P02751-12;P02751-9;P02751-14;P02751-8;P02751-17;P02751-3;P02751-11;P02751;P02751-7;P02751-15	FN1	Fibronectin;Anastellin;Ugl-Y1;Ugl-Y2;Ugl-Y3
B3KVN2;P49354-2;P49354	FNTA	Protein farnesyltransferase/geranylgeranyltransferase type-1 subunit alpha
P85037;P85037-2	FOXK1	Forkhead box protein K1
E9PGA7;Q9Y2L6-2;Q9Y2L6	FRMD4B	FERM domain-containing protein 4B
D6RJI4;F2Z2S2;O94915	FRYL	Protein furry homolog-like
Q16658	FSCN1	Fascin
Q8IY81	FTSJ3	pre-rRNA processing protein FTSJ3
Q96AE4;E9PEB5;Q96AE4-2;C9JSZ1	FUBP1	Far upstream element-binding protein 1
Q96I24	FUBP3	Far upstream element-binding protein 3
H3BPE7;P35637-2;P35637	FUS	RNA-binding protein FUS
E9PFF5;P51114-2;P51114;E7EU85;B4DXZ6;P51114-3	FXR1	Fragile X mental retardation syndrome-related protein 1
P51116	FXR2	Fragile X mental retardation syndrome-related protein 2
Q13283	G3BP1	Ras GTPase-activating protein-binding protein 1
Q9UN86-2;Q9UN86	G3BP2	Ras GTPase-activating protein-binding protein 2
H0YNZ0;H9ZYI9;Q06547-4;Q06547-3;Q06547-2;Q06547	GABPB1	GA-binding protein subunit beta-1
Q8TAE8	GADD45GIP1	Growth arrest and DNA damage-inducible proteins-interacting protein 1
Q5QPP9;Q14376-2;Q14376	GALE	UDP-glucose 4-epimerase
P51570;P51570-2;K7ERJ9	GALK1	Galactokinase
H7C320;Q96C23	GALM	Aldose 1-epimerase
Q10471;Q10471-2	GALNT2	Polypeptide N-acetylgalactosaminyltransferase 2;Polypeptide N-acetylgalactosaminyltransferase 2 soluble form
Q14697-2;E9PKU7;E9PNH1;E9PQ69;Q14697-3;Q14697	GANAB	Neutral alpha-glucosidase AB
E7EUT5;P04406-2;P04406	GAPDH	Glyceraldehyde-3-phosphate dehydrogenase
Q14C86-2;Q14C86-6;Q14C86-3;Q14C86-4;Q14C86-5;Q14C86;F8W9S7;C9IZ08;B4DGD8;B0QZ65;C9IZX9	GAPVD1	GTPase-activating protein and VPS9 domain-containing protein 1
P41250	GARS	Glycine--tRNA ligase
P22102	GART	Trifunctional purine biosynthetic protein adenosine-3;Phosphoribosylamine--glycine ligase;Phosphoribosylformylglycinamidine cyclo-ligase;Phosphoribosylglycinamide formyltransferase
Q86YP4-2;Q86YP4;Q86YP4-3	GATAD2A	Transcriptional repressor p66-alpha
A0A0U1RRM1;Q8WXI9;A0A0U1RR30	GATAD2B	Transcriptional repressor p66-beta
O75323;H7C333	GBAS	Protein NipSnap homolog 2
Q92616	GCN1L1	Translational activator GCN1
Q5T4J0	GCNT6	Beta-1,3-galactosyl-O-glycosyl-glycoprotein beta-1,6-N-acetylglucosaminyltransferase 6
P31150	GDI1	Rab GDP dissociation inhibitor alpha
P50395-2;P50395;Q5SX87;V9GYJ7;V9GYF8;Q5SX90;Q5SX86	GDI2	Rab GDP dissociation inhibitor beta
Q969S9-2;Q969S9-3;Q969S9;Q969S9-4	GFM2	Ribosome-releasing factor 2, mitochondrial
Q06210-2;Q06210	GFPT1	Glutamine--fructose-6-phosphate aminotransferase [isomerizing] 1
I1E4Y6;Q6Y7W6-4;Q6Y7W6-5;Q6Y7W6;E7ESB6;Q6Y7W6-3;C9JHW1	GIGYF2	PERQ amino acid-rich with GYF domain-containing protein 2
Q9BRX5-2;Q9BRX5;Q9BRX5-3	GINS3	DNA replication complex GINS protein PSF3
O14908;O14908-2;K7EIT0;K7ESN1	GIPC1	PDZ domain-containing protein GIPC1
P23378;A0A1W2PPB1;A0A1W2PP74	GLDC	Glycine dehydrogenase (decarboxylating), mitochondrial
P10070	GLI2	Zinc finger protein GLI2
Q92990-2;Q92990	GLMN	Glomulin
Q04760;Q04760-2	GLO1	Lactoylglutathione lyase
F6TLX2;Q9HC38-2;Q9HC38;I3L3Q4	GLOD4	Glyoxalase domain-containing protein 4
O76003	GLRX3	Glutaredoxin-3
Q9NZM5	GLTSCR2	Glioma tumor suppressor candidate region gene 2 protein
P00367;P00367-2;P00367-3	GLUD1	Glutamate dehydrogenase 1, mitochondrial
P15104	GLUL	Glutamine synthetase
Q49A26-2;Q49A26;K7EMM8;Q49A26-5;Q49A26-4	GLYR1	Putative oxidoreductase GLYR1
P17900	GM2A	Ganglioside GM2 activator;Ganglioside GM2 activator isoform short
P60983;G3V4P8	GMFB	Glia maturation factor beta
P49915-2;P49915	GMPS	GMP synthase [glutamine-hydrolyzing]
P29992	GNA11	Guanine nucleotide-binding protein subunit alpha-11
P04899;P04899-4;F8WE78	GNAI2	Guanine nucleotide-binding protein G(i) subunit alpha-2
P62873-2;P62873;B3KVK2	GNB1	Guanine nucleotide-binding protein G(I)/G(S)/G(T) subunit beta-1
C9JPQ6;Q9BYB4-2;Q9BYB4	GNB1L	Guanine nucleotide-binding protein subunit beta-like protein 1
C9JZN1;C9JIS1;C9JXA5;P62879	GNB2	Guanine nucleotide-binding protein G(I)/G(S)/G(T) subunit beta-2
D6RHH4;P63244;D6RAU2;E9PD14;D6RFZ9;D6RAC2;D6RGK8;D6R909;D6RBD0;D6REE5;D6RFX4;D6R9Z1;D6R9L0	GNB2L1	Guanine nucleotide-binding protein subunit beta-2-like 1;Guanine nucleotide-binding protein subunit beta-2-like 1, N-terminally processed
Q9UBI6	GNG12	Guanine nucleotide-binding protein G(I)/G(S)/G(O) subunit gamma-12
Q13823	GNL2	Nucleolar GTP-binding protein 2
Q9BVP2-2;Q9BVP2;C9JYH9;C9JZT7;B4DMU5	GNL3	Guanine nucleotide-binding protein-like 3
H0YFA9;H7C3P4;F6S8M0;P15586-2;P15586;F5H4C6	GNS	N-acetylglucosamine-6-sulfatase
Q08378-2;Q08378;Q08378-4	GOLGA3	Golgin subfamily A member 3
Q14789-4;Q14789-3;Q14789;Q14789-2;E7EU81	GOLGB1	Golgin subfamily B member 1
Q8NBJ4-2;Q8NBJ4	GOLM1	Golgi membrane protein 1
D6REM1;Q9H4A6	GOLPH3	Golgi phosphoprotein 3
G3V1U5;Q9Y3E0	GOLT1B	Vesicle transport protein GOT1B
Q9H8Y8;Q9H8Y8-2;Q9H8Y8-3	GORASP2	Golgi reassembly-stacking protein 2
P17174-2;P17174	GOT1	Aspartate aminotransferase, cytoplasmic
P00505;P00505-2	GOT2	Aspartate aminotransferase, mitochondrial
P43304;P43304-2;F5GYK7	GPD2	Glycerol-3-phosphate dehydrogenase, mitochondrial;Glycerol-3-phosphate dehydrogenase
Q9NQX3;Q9NQX3-2;H0YJ30	GPHN	Gephyrin;Molybdopterin adenylyltransferase;Molybdopterin molybdenumtransferase
K7EQ48;A0A0A0MTS2;P06744;K7EP41;A0A0J9YXP8;A0A0J9YYH3	GPI	Glucose-6-phosphate isomerase
Q92917	GPKOW	G patch domain and KOW motifs-containing protein
Q9HCN4-3;Q9HCN4-2;Q9HCN4-4;Q9HCN4;Q9HCN4-5	GPN1	GPN-loop GTPase 1
Q8NFJ5	GPRC5A	Retinoic acid-induced protein 3
A0A0A0MSK4;A0A0A0MRC4;Q86YR5-4;Q86YR5;A0A087WVF5;Q86YR5-3	GPSM1	G-protein-signaling modulator 1
A0A087WUQ6;P07203	GPX1	Glutathione peroxidase;Glutathione peroxidase 1
P62993;J3KT38;J3QRL5	GRB2	Growth factor receptor-bound protein 2
Q9UBQ7;U3KQ56	GRHPR	Glyoxylate reductase/hydroxypyruvate reductase
Q9HAV7	GRPEL1	GrpE protein homolog 1, mitochondrial
H0Y8R1;F5H5I6;H0YAK1;Q12849-5;Q12849;H0YAM1	GRSF1	G-rich sequence factor 1
Q9BQ67	GRWD1	Glutamate-rich WD repeat-containing protein 1
A0A0A0MS51;A0A0A0MT01;P06396-2;P06396-4;P06396-3;P06396	GSN	Gelsolin
P15170-2;P15170-3;H3BR35;P15170	GSPT1	Eukaryotic peptide chain release factor GTP-binding subunit ERF3A
P48637	GSS	Glutathione synthetase
E9PHN6;F6XZQ7;P28161-2;P28161;E9PGV1	GSTM2	Glutathione S-transferase Mu 2
P78417;Q5TA02;P78417-3	GSTO1	Glutathione S-transferase omega-1
A8MX94;P09211	GSTP1	Glutathione S-transferase P
J3KNC0;P52655	GTF2A1	Transcription initiation factor IIA subunit 1;Transcription initiation factor IIA alpha chain;Transcription initiation factor IIA beta chain
Q00403	GTF2B	Transcription initiation factor IIB
P29083;C9J329;E9PER7	GTF2E1	General transcription factor IIE subunit 1
P35269;M0R0Z3;M0R0R9;M0QXD6	GTF2F1	General transcription factor IIF subunit 1
P13984	GTF2F2	General transcription factor IIF subunit 2
P78347-2;P78347-4;P78347-3;P78347	GTF2I	General transcription factor II-I
Q12789;Q12789-3	GTF3C1	General transcription factor 3C polypeptide 1
Q9Y5Q9-2;Q9Y5Q9	GTF3C3	General transcription factor 3C polypeptide 3
Q9UKN8;F2Z356	GTF3C4	General transcription factor 3C polypeptide 4
B0QY59;O00178	GTPBP1	GTP-binding protein 1
P46976-2;P46976	GYG1	Glycogenin-1
P13807-2;P13807	GYS1	Glycogen [starch] synthase, muscle
P07305	H1F0	Histone H1.0;Histone H1.0, N-terminally processed
Q92522	H1FX	Histone H1x
D6RCF2;B4DJC3;O75367-2;O75367-3;O75367	H2AFY	Histone H2A;Core histone macro-H2A.1
Q9P0M6	H2AFY2	Core histone macro-H2A.2
P40939;H0YFD6	HADHA	Trifunctional enzyme subunit alpha, mitochondrial;Long-chain enoyl-CoA hydratase;Long chain 3-hydroxyacyl-CoA dehydrogenase
P55084-2;P55084;B5MD38;C9JEY0;C9JE81;C9K0M0	HADHB	Trifunctional enzyme subunit beta, mitochondrial;3-ketoacyl-CoA thiolase
H3BPK3;Q16775-2;Q16775;H3BV79	HAGH	Hydroxyacylglutathione hydrolase, mitochondrial
F8W0V1;F8VNX0;P42357-2;P42357	HAL	Histidine ammonia-lyase
P12081-4;P12081;B4DDD8;B3KWE1;P12081-3;P12081-2;B4E1C5	HARS	Histidine--tRNA ligase, cytoplasmic
Q5VY60	HAUS6	HAUS augmin like complex subunit 6
P51610-2;P51610;A6NEM2;P51610-4;H7C1C4	HCFC1	Host cell factor 1;HCF N-terminal chain 1;HCF N-terminal chain 2;HCF N-terminal chain 3;HCF N-terminal chain 4;HCF N-terminal chain 5;HCF N-terminal chain 6;HCF C-terminal chain 1;HCF C-terminal chain 2;HCF C-terminal chain 3;HCF C-terminal chain 4;HCF C-terminal chain 5;HCF C-terminal chain 6
Q7Z4H3;Q7Z4H3-2	HDDC2	HD domain-containing protein 2
P51858-2;P51858;P51858-3	HDGF	Hepatoma-derived growth factor
Q7Z4V5;Q7Z4V5-3;Q7Z4V5-2;Q7Z4V5-4;A0A087WT54	HDGFRP2	Hepatoma-derived growth factor-related protein 2
A0A024R216;Q9Y3E1;H3BPM9	HDGFRP3	Hepatoma-derived growth factor-related protein 3
A0A024R4E5;Q00341;Q00341-2;H0Y394	HDLBP	Vigilin
Q5T3Q7;Q9H583;Q6P664	HEATR1	HEAT repeat-containing protein 1;HEAT repeat-containing protein 1, N-terminally processed
Q9NRV9	HEBP1	Heme-binding protein 1
Q9Y5Z4;Q9Y5Z4-2	HEBP2	Heme-binding protein 2
A0A087X2H1;Q9ULT8;G3V4V5;H0YJP0	HECTD1	E3 ubiquitin-protein ligase HECTD1
Q9NW36;A0A087WSW7;F6XU50;A0A0B4J1V9;Q9NRZ9-6;Q9NRZ9-5;Q9NRZ9-3;Q9NRZ9-2;Q9NRZ9;Q9NRZ9-4	HELLS	Lymphoid-specific helicase
O14964;I3L1E3	HGS	Hepatocyte growth factor-regulated tyrosine kinase substrate
C9JAW5;C9JNU6;Q9Y241	HIGD1A	HIG1 domain family member 1A, mitochondrial
Q9BW72	HIGD2A	HIG1 domain family member 2A, mitochondrial
P49773;D6RC06;D6REP8;D6RE99;D6RD60	HINT1	Histidine triad nucleotide-binding protein 1
Q9BX68	HINT2	Histidine triad nucleotide-binding protein 2, mitochondrial
Q9NQE9	HINT3	Histidine triad nucleotide-binding protein 3
P10412	HIST1H1E	Histone H1.4
P22492	HIST1H1T	Histone H1t
P20671	HIST1H2AD	Histone H2A type 1-D
P68431	HIST1H3A	Histone H3.1
P62805	HIST1H4A	Histone H4
Q71DI3	HIST2H3A	Histone H3.2
Q5TEC6	HIST2H3PS2	Histone H3
P19367-4;P19367-2;P19367;P19367-3;B1AR63;B1AR62;B1AR61	HK1	Hexokinase-1;Hexokinase
A0A140T9I0;A0A140T9X5;A0A140T913;P01892;P10316;P01891;Q09160	HLA-A	HLA class I histocompatibility antigen, A-2 alpha chain;HLA class I histocompatibility antigen, A-69 alpha chain;HLA class I histocompatibility antigen, A-68 alpha chain;HLA class I histocompatibility antigen, A-80 alpha chain
A0A140T9E1;A0A140T9L3	HLA-C	Major histocompatibility complex, class I, C
A0A0C4DGU3;A0A075B6F6;Q8TCT9-5;Q8TCT9;Q8TCT9-4;Q8TCT9-2	HM13	Minor histocompatibility antigen H13
Q8NDA2	HMCN2	Hemicentin-2
P17096-2;P17096;P17096-3	HMGA1	High mobility group protein HMG-I/HMG-Y
F5H2U8;F5H2A4;F5H6H0;P52926-3;P52926-6;P52926-4;P52926-5;P52926-2;P52926	HMGA2	High mobility group protein HMGI-C
Q5T7C4;P09429	HMGB1	High mobility group protein B1
D6R9A6;P26583	HMGB2	High mobility group protein B2
O15347;E9PES6;E7ES08;E7EQU1	HMGB3	High mobility group protein B3
Q01581	HMGCS1	Hydroxymethylglutaryl-CoA synthase, cytoplasmic
P05114;A6NL93;A6NEL0	HMGN1	Non-histone chromosomal protein HMG-14
P05204	HMGN2	Non-histone chromosomal protein HMG-17
A0A087WZE9;Q15651-2;Q15651	HMGN3	High mobility group nucleosome-binding domain-containing protein 3
O00479	HMGN4	High mobility group nucleosome-binding domain-containing protein 4
Q5JSK7;Q5JSK8;Q5JSL0;Q5JSK6;P82970	HMGN5	High mobility group nucleosome-binding domain-containing protein 5
P30519;I3L276;I3L4P8;A0A1B0GXH0;I3L463;I3L159;I3L1F5	HMOX2	Heme oxygenase 2
Q9UK76;J3KT51;Q9UK76-2;F2Z3M5	HN1	Hematological and neurological expressed 1 protein;Hematological and neurological expressed 1 protein, N-terminally processed
Q9H910;Q9H910-3;A6NGP5;Q9H910-2	HN1L	Hematological and neurological expressed 1-like protein
Q13151	HNRNPA0	Heterogeneous nuclear ribonucleoprotein A0
P09651;F8W6I7;P09651-2;P09651-3;F8W646;F8VTQ5	HNRNPA1	Heterogeneous nuclear ribonucleoprotein A1;Heterogeneous nuclear ribonucleoprotein A1, N-terminally processed
P22626;A0A087WUI2	HNRNPA2B1	Heterogeneous nuclear ribonucleoproteins A2/B1
P51991;P51991-2	HNRNPA3	Heterogeneous nuclear ribonucleoprotein A3
D6R9P3;D6RD18;D6RBZ0;Q99729-3;Q99729-4;Q99729-2;Q99729	HNRNPAB	Heterogeneous nuclear ribonucleoprotein A/B
B2R5W2;G3V4C1;P07910-2;G3V4W0;B4DY08;G3V2Q1;P07910;G3V575;G3V576;P07910-4;G3V555;G3V5X6;G3V3K6;G3V251;B4DSU6	HNRNPC	Heterogeneous nuclear ribonucleoproteins C1/C2
Q14103-3;H0YA96;H0Y8G5;Q14103-4;Q14103;Q14103-2	HNRNPD	Heterogeneous nuclear ribonucleoprotein D0
A0A087WUK2;O14979;O14979-3;O14979-2	HNRNPDL	Heterogeneous nuclear ribonucleoprotein D-like
P52597;A0A1B0GW42	HNRNPF	Heterogeneous nuclear ribonucleoprotein F;Heterogeneous nuclear ribonucleoprotein F, N-terminally processed
E9PCY7;G8JLB6;P31943;E7EN40;D6RBM0;E5RGV0;D6RIT2;D6RF17;D6RDL0;E7EQJ0;D6RAM1;D6R9T0;D6RFM3;D6RIU0;D6RDU3;D6RJ04;D6RIH9;D6R9D3;E5RJ94	HNRNPH1	Heterogeneous nuclear ribonucleoprotein H;Heterogeneous nuclear ribonucleoprotein H, N-terminally processed
P55795	HNRNPH2	Heterogeneous nuclear ribonucleoprotein H2
P31942-2;P31942;P31942-3	HNRNPH3	Heterogeneous nuclear ribonucleoprotein H3
P61978-3;P61978;P61978-2;Q5T6W2	HNRNPK	Heterogeneous nuclear ribonucleoprotein K
P14866	HNRNPL	Heterogeneous nuclear ribonucleoprotein L
P52272-2;A0A087X0X3;P52272;M0R019;M0R2T0;M0QYQ7;M0R0N3;M0QZM1	HNRNPM	Heterogeneous nuclear ribonucleoprotein M
O43390-4;O43390;O43390-2	HNRNPR	Heterogeneous nuclear ribonucleoprotein R
Q00839;A0A1X7SBS1;Q5RI18;A0A1W2PRZ7;A0A1W2PQ74;A0A1W2PQL0;A0A1W2PP34;A0A1W2PPL4;A0A1W2PPH7;A0A1W2PPS1;Q00839-2;A0A1W2PP35	HNRNPU	Heterogeneous nuclear ribonucleoprotein U
Q9BUJ2-2;Q9BUJ2;A0A0A0MRA5;B7Z4B8;Q9BUJ2-3;Q9BUJ2-4;M0QYZ0;M0QZV6;M0R0K8;M0R203	HNRNPUL1	Heterogeneous nuclear ribonucleoprotein U-like protein 1
B0QZK4;Q5SWC8;X6RGJ2;Q5SSJ5-2;Q5SSJ5	HP1BP3	Heterochromatin protein 1-binding protein 3
P52758	HRSP12	Ribonuclease UK114
O75506	HSBP1	Heat shock factor-binding protein 1
P51659;E7EWE5;P51659-3;P51659-2;G5E9S2;E7ET17;E7EPL9	HSD17B4	Peroxisomal multifunctional enzyme type 2;(3R)-hydroxyacyl-CoA dehydrogenase;Enoyl-CoA hydratase 2
P07900;P07900-2;G3V2J8	HSP90AA1	Heat shock protein HSP 90-alpha
P08238	HSP90AB1	Heat shock protein HSP 90-beta
P14625	HSP90B1	Endoplasmin
O43301	HSPA12A	Heat shock 70 kDa protein 12A
Q0VDF9	HSPA14	Heat shock 70 kDa protein 14
A0A087WYC1;P34932;A0A087WTS8;P34932-2	HSPA4	Heat shock 70 kDa protein 4
O95757;E9PDE8	HSPA4L	Heat shock 70 kDa protein 4L
P11021	HSPA5	78 kDa glucose-regulated protein
P11142;E9PKE3;P11142-2;E9PNE6;E9PQQ4;E9PQK7;E9PLF4;E9PN25;E9PPY6;E9PK54	HSPA8	Heat shock cognate 71 kDa protein
P38646	HSPA9	Stress-70 protein, mitochondrial
P10809;E7EXB4;E7ESH4;P10809-2	HSPD1	60 kDa heat shock protein, mitochondrial
P61604;B8ZZ54	HSPE1	10 kDa heat shock protein, mitochondrial
Q92598-2;Q92598-3;Q92598;Q92598-4;A0A0A0MSM0	HSPH1	Heat shock protein 105 kDa
O43719;Q5H919;Q5H918	HTATSF1	HIV Tat-specific factor 1
A0A0C4DG44;O43464-3;O43464;O43464-4	HTRA2	Serine protease HTRA2, mitochondrial
Q7Z6Z7-3;Q7Z6Z7;Q7Z6Z7-2	HUWE1	E3 ubiquitin-protein ligase HUWE1
Q9NX55	HYPK	Huntingtin-interacting protein K
A0A0A0MSX9;J3KR24;P41252	IARS	Isoleucine--tRNA ligase, cytoplasmic
Q9NSE4	IARS2	Isoleucine--tRNA ligase, mitochondrial
J3KS15;Q14197	ICT1	Peptidyl-tRNA hydrolase ICT1, mitochondrial
C9J4N6;O75874;C9JJE5;C9JLU6	IDH1	Isocitrate dehydrogenase [NADP] cytoplasmic
P48735-2;P48735	IDH2	Isocitrate dehydrogenase [NADP], mitochondrial
H0YLI6;H0YM64;H0YKD0	IDH3A	Isocitrate dehydrogenase [NAD] subunit alpha, mitochondrial
O43837;O43837-3;A0A0D9SG66	IDH3B	Isocitrate dehydrogenase [NAD] subunit beta, mitochondrial
P51553	IDH3G	Isocitrate dehydrogenase [NAD] subunit gamma, mitochondrial
H0Y6C7;F5GZ09;Q9BW83-2;Q9BW83	IFT27	Intraflagellar transport protein 27 homolog
P78318	IGBP1	Immunoglobulin-binding protein 1
Q9NZI8;Q9NZI8-2	IGF2BP1	Insulin-like growth factor 2 mRNA-binding protein 1
F8W930;Q9Y6M1-1;Q9Y6M1	IGF2BP2	Insulin-like growth factor 2 mRNA-binding protein 2
O00425	IGF2BP3	Insulin-like growth factor 2 mRNA-binding protein 3
P11717	IGF2R	Cation-independent mannose-6-phosphate receptor
P24593	IGFBP5	Insulin-like growth factor-binding protein 5
Q13123	IK	Protein Red
B4DY09;Q12905;X6R6Z1;A0A0A0MRL0	ILF2	Interleukin enhancer-binding factor 2
Q12906;Q12906-7;Q12906-5;Q12906-4;Q12906-2;Q12906-6;Q12906-3;K7EKJ9;K7ERM6;K7ENK6;K7EM82;K7EJ09;K7ER69	ILF3	Interleukin enhancer-binding factor 3
C9J406;B9A067;Q16891-2;Q16891-4;Q16891;H7C463;Q16891-3	IMMT	MICOS complex subunit MIC60
P29218;P29218-3	IMPA1	Inositol monophosphatase 1
H0Y4R1;P12268;E7ETK5	IMPDH2	Inosine-5'-monophosphate dehydrogenase 2
Q9NRY2-2;Q9NRY2	INIP	SOSS complex subunit C
O95373	IPO7	Importin-7
A8MTL0	IQCF5	IQ domain-containing protein F5
P46940;A0A0J9YXZ5;H0YLE8	IQGAP1	Ras GTPase-activating-like protein IQGAP1
Q7Z5L9-2;Q7Z5L9	IRF2BP2	Interferon regulatory factor 2-binding protein 2
M0R205;M0QZB8;M0QZB7;Q14653;Q14653-4;M0R007;M0R3E9;M0QYX3;M0R3C2;Q14653-2	IRF3	Interferon regulatory factor 3
B3KQ30	ISCU	Iron-sulfur cluster assembly enzyme
H3BQF7;H3BMU1;H3BUI0;P53990-2;P53990-3;P53990;P53990-4;P53990-5;H3BPP6;H3BRE2;F5GXM3	IST1	IST1 homolog
D6RC18;H0YA89;A8MVI5;Q9ULR0;Q9ULR0-2;Q9ULR0-1	ISY1	Pre-mRNA-splicing factor ISY1 homolog
Q9NPH2;J3KRH4;J3QRY0;J3QRH1	ISYNA1	Inositol-3-phosphate synthase 1
P11215;P11215-2	ITGAM	Integrin alpha-M
P05556-2;P05556;P05556-5;P05556-4;P05556-3;H7C4N8	ITGB1	Integrin beta-1
Q14571;Q14571-2	ITPR2	Inositol 1,4,5-trisphosphate receptor type 2
F5H1L9;A0A087WWT0;Q96JJ6	JPH4	Junctophilin-4
Q15046;Q15046-2;J3KRL2;H3BVA8	KARS	Lysine--tRNA ligase
O95251;O95251-2;O95251-4;O95251-5;E7EUP3;O95251-3	KAT7	Histone acetyltransferase KAT7;Histone acetyltransferase
B7Z8E5;Q14722	KCNAB1	Voltage-gated potassium channel subunit beta-1
Q9UK17-2;Q9UK17	KCND3	Potassium voltage-gated channel subfamily D member 3
Q68DU8	KCTD16	BTB/POZ domain-containing protein KCTD16
Q7LBC6;Q7LBC6-2	KDM3B	Lysine-specific demethylase 3B
Q07666-2;Q07666	KHDRBS1	KH domain-containing, RNA-binding, signal transduction-associated protein 1
A0A087WTP3;Q92945;M0R0I5	KHSRP	Far upstream element-binding protein 2
Q15004;H0YKX3	KIAA0101	PCNA-associated factor
A0A1B0GUA3;Q96EK5	KIAA1279	KIF1-binding protein
A0MZ66-8;A0MZ66-4;A0MZ66-5;A0MZ66-6;A0MZ66;A0MZ66-3;A0MZ66-7	KIAA1598	Shootin-1
Q9BY89	KIAA1671	Uncharacterized protein KIAA1671
P52732	KIF11	Kinesin-like protein KIF11
A0A1B0GV47;Q7Z4S6-6;Q7Z4S6-3;Q7Z4S6-5;Q7Z4S6-2;Q7Z4S6;Q7Z4S6-4	KIF21A	Kinesin-like protein KIF21A
O00139-2;O00139-1;O00139-5;O00139;O00139-4;H0Y8H2	KIF2A	Kinesin-like protein KIF2A
H7C2F6;J3KPF9;A0A087X011;E9PES4;Q9Y496	KIF3A	Kinesin-like protein;Kinesin-like protein KIF3A
P33176	KIF5B	Kinesin-1 heavy chain
Q9HAQ2-2;Q9HAQ2	KIF9	Kinesin-like protein KIF9
Q9BW19	KIFC1	Kinesin-like protein KIFC1
G3V5R9;Q07866-7;Q07866-6;Q07866-4;Q07866-9;H0YG16;G5E9S8;G3V2E7;F8W6L3;G3V3H3;E7EVH7;Q07866-8;Q07866-2;Q07866-3;Q07866;Q07866-5;Q07866-10;H0YGB8;H0YJU9;H0YJL0;H0YJT3	KLC1	Kinesin light chain 1
Q9H0B6;E9PP09;C9JHT2;E9PM83;A8MX29	KLC2	Kinesin light chain 2
Q6P597-2;Q6P597;K7ENJ3;K7EL76;Q6P597-3;K7ELP9	KLC3	Kinesin light chain 3
J3QSX3;Q53G59;Q53G59-2	KLHL12	Kelch-like protein 12
V9GY01;Q9Y448-2;Q9Y448	KNSTRN	Small kinetochore-associated protein
C9JYI4;P52294;C9J352;C9JWD9;F2Z3G4;C9J4U1	KPNA1	Importin subunit alpha-5;Importin subunit alpha-5, N-terminally processed
P52292;J3QLL0;J3KS65	KPNA2	Importin subunit alpha-1
O00629	KPNA4	Importin subunit alpha-3
Q14974;J3QR48	KPNB1	Importin subunit beta-1
Q8N9T8	KRI1	Protein KRI1 homolog
Q13601-2;Q13601	KRR1	KRR1 small subunit processome component homolog
Q86UP2-2;Q86UP2-3;Q86UP2-4;Q86UP2;B7Z6P3;G3V4Y7	KTN1	Kinectin
P11047	LAMC1	Laminin subunit gamma-1
H0YFI1;F5H479;F5GX19;F5H3Y3;Q6IAA8	LAMTOR1	Ragulator complex protein LAMTOR1
F8WDS9;E9PHS0;O43813	LANCL1	LanC-like protein 1
P28838-2;P28838	LAP3	Cytosol aminopeptidase
Q6PKG0;A0A0B4J210	LARP1	La-related protein 1
Q9P2J5-2;Q9P2J5	LARS	Leucine--tRNA ligase, cytoplasmic
Q9Y4W2-2;Q9Y4W2;Q9Y4W2-3	LAS1L	Ribosomal biogenesis protein LAS1L
Q14847;C9J9W2;Q14847-2	LASP1	LIM and SH3 domain protein 1
B5MBX5;B5MCP4;Q53QV2	LBH	Protein LBH
Q14739;C9JXK0	LBR	Lamin-B receptor
P00338;P00338-3;P00338-4	LDHA	L-lactate dehydrogenase A chain
J3KP02;Q6ZMV7	LEKR1	Leucine-, glutamate- and lysine-rich protein 1
Q9Y2U8	LEMD3	Inner nuclear membrane protein Man1
Q8WVC0	LEO1	RNA polymerase-associated protein LEO1
O95202	LETM1	LETM1 and EF-hand domain-containing protein 1, mitochondrial
Q08380	LGALS3BP	Galectin-3-binding protein
F5GZ28;P18858-3;P18858	LIG1	DNA ligase;DNA ligase 1
K7ERZ5;P49916-4;P49916-3;P49916-2;P49916	LIG3	DNA ligase 3
F8VRN8;F8VQE1;Q9UHB6-2;Q9UHB6;Q9UHB6-5;Q9UHB6-4	LIMA1	LIM domain and actin-binding protein 1
C9JRJ5;Q9UGP4	LIMD1	LIM domain-containing protein 1
J3KRR0;J3QQM5;Q9BT23	LIMD2	LIM domain-containing protein 2
C9JF46;P0CW19-2;A0A0J9YXC7;P48059;P48059-4;P48059-2;P48059-5;P48059-3	LIMS1	LIM and senescent cell antigen-like-containing domain protein 1
G3V1D4;Q9NUP9	LIN7C	Protein lin-7 homolog C
Q9BRT6	LLPH	Protein LLP homolog
P49257	LMAN1	Protein ERGIC-53
Q9BU23-3;Q9BU23-2;Q9BU23	LMF2	Lipase maturation factor 2
P02545;P02545-6;P02545-3;P02545-5;P02545-4;H0YAB0;P02545-2;Q3BDU5;Q5TCI8	LMNA	Prelamin-A/C;Lamin-A/C
P20700;E9PBF6;A0A0D9SFE5;A0A0D9SFY5	LMNB1	Lamin-B1
Q03252	LMNB2	Lamin-B2
Q9C0E8-3;Q9C0E8-2;Q9C0E8;Q9C0E8-4	LNP	Protein lunapark
K7ELQ6;A0A044PY82;Q96FF7	LOC113230	Uncharacterized protein LOC113230
K7EJE8;K7EKE6;P36776-3;P36776-2;P36776	LONP1	Lon protease homolog, mitochondrial
E9PD99;Q96II8-3;Q96II8-4;Q96II8;Q96II8-2	LRCH3	Leucine-rich repeat and calponin homology domain-containing protein 3
Q07954;H0YJI8	LRP1	Prolow-density lipoprotein receptor-related protein 1;Low-density lipoprotein receptor-related protein 1 85 kDa subunit;Low-density lipoprotein receptor-related protein 1 515 kDa subunit;Low-density lipoprotein receptor-related protein 1 intracellular domain
P30533;D6REW6	LRPAP1	Alpha-2-macroglobulin receptor-associated protein
P42704	LRPPRC	Leucine-rich PPR motif-containing protein, mitochondrial
Q8N1G4	LRRC47	Leucine-rich repeat-containing protein 47
Q96AG4	LRRC59	Leucine-rich repeat-containing protein 59
Q32MZ4-3;Q32MZ4-2;Q32MZ4	LRRFIP1	Leucine-rich repeat flightless-interacting protein 1
Q9UFC0	LRWD1	Leucine-rich repeat and WD repeat-containing protein 1
O15116;E5RJ47;E5RH18	LSM1	U6 snRNA-associated Sm-like protein LSm1
Q3MHD2;Q3MHD2-2	LSM12	Protein LSM12 homolog
Q8ND56-3;Q8ND56-2;Q8ND56	LSM14A	Protein LSM14 homolog A
Q9Y4Y9;B8ZZF8	LSM5	U6 snRNA-associated Sm-like protein LSm5
P62312	LSM6	U6 snRNA-associated Sm-like protein LSm6
A0A087X2I5;Q9UK45	LSM7	U6 snRNA-associated Sm-like protein LSm7
P09960-4;P09960	LTA4H	Leukotriene A-4 hydrolase
Q96GA3	LTV1	Protein LTV1 homolog
Q9NQ29-2;Q9NQ29;A8MYV2;Q9NQ29-3;B8ZZ12	LUC7L	Putative RNA-binding protein Luc7-like 1
Q9Y383;Q96HJ9-2;A0A0A6YYJ8;Q9Y383-3;Q9Y383-2	LUC7L2	Putative RNA-binding protein Luc7-like 2
O95232;J3KPP4;D6RDI2	LUC7L3	Luc7-like protein 3
Q86V48-2;Q86V48-3;Q86V48;E5RHU7;E5RFK8	LUZP1	Leucine zipper protein 1
D6R994;Q5U5X0	LYRM7	Complex III assembly factor LYRM7
H3BPE1;H3BQK9;Q9UPN3;Q9UPN3-5;H0Y390;Q9UPN3-4;Q9UPN3-3;Q9UPN3-2	MACF1	Microtubule-actin cross-linking factor 1, isoforms 1/2/3/5
Q13257	MAD2L1	Mitotic spindle assembly checkpoint protein MAD2A
Q9Y5V3;Q9Y5V3-2	MAGED1	Melanoma-associated antigen D1
Q5H909;Q9UNF1-2;Q9UNF1;Q5H907	MAGED2	Melanoma-associated antigen D2
P46821	MAP1B	Microtubule-associated protein 1B;MAP1B heavy chain;MAP1 light chain LC1
Q66K74-2;Q66K74;M0R1M7	MAP1S	Microtubule-associated protein 1S;MAP1S heavy chain;MAP1S light chain
G5E9C7;P36507;M0R1B6	MAP2K2	Dual specificity mitogen-activated protein kinase kinase 2
R4GN37;P45985	MAP2K4	Dual specificity mitogen-activated protein kinase kinase 4
Q13233	MAP3K1	Mitogen-activated protein kinase kinase kinase 1
Q9UG54;O43318-2;O43318	MAP3K7	Mitogen-activated protein kinase kinase kinase 7
P27816;E7EVA0;P27816-2;P27816-6;P27816-4;B5MEG9;P27816-5;H7C4C5;H0Y2V1;F8W9U4	MAP4	Microtubule-associated protein 4;Microtubule-associated protein
H7C0P6;A0A0D9SEY1;O95819-3;C9J840;E7EX83;A0A0D9SG62;E7ENQ1;G3XAA2;H7C360;G5E948;E7EN19;O95819-4;O95819-2;O95819;O95819-5;O95819-6	MAP4K4	Mitogen-activated protein kinase kinase kinase kinase 4
E9PJF0;E9PQW4;P27361-2;P27361-3;P27361	MAPK3	Mitogen-activated protein kinase;Mitogen-activated protein kinase 3
Q15691	MAPRE1	Microtubule-associated protein RP/EB family member 1
P56192;P56192-2;H0YHV5	MARS	Methionine--tRNA ligase, cytoplasmic
P31153	MAT2A	S-adenosylmethionine synthase isoform type-2
Q9NZL9;Q9NZL9-2;Q9NZL9-3;Q9NZL9-4;H7C0X7	MAT2B	Methionine adenosyltransferase 2 subunit beta
D6REM6;A0A0R4J2E8;A8MXP9;P43243;D6R991	MATR3	Matrin-3
Q7Z434	MAVS	Mitochondrial antiviral-signaling protein
I3L2Z5;A0A087WWR2;P56270-3;P56270;P56270-2	MAZ	Myc-associated zinc finger protein
K7EIE8;O95983-2;O95983	MBD3	Methyl-CpG-binding domain protein 3
Q96N66-2;Q96N66	MBOAT7	Lysophospholipid acyltransferase 7
K7EQ11;Q05BQ5-3;Q05BQ5	MBTD1	MBT domain-containing protein 1
Q9HCC0;D6RDF7;D6RD67	MCCC2	Methylcrotonoyl-CoA carboxylase beta chain, mitochondrial
Q8NI22-2;Q8NI22-3;Q8NI22	MCFD2	Multiple coagulation factor deficiency protein 2
P49736;H0Y8E6	MCM2	DNA replication licensing factor MCM2
P25205;P25205-2;J3KQ69	MCM3	DNA replication licensing factor MCM3
P33991	MCM4	DNA replication licensing factor MCM4
P33992;B1AHB1;B1AHB2	MCM5	DNA replication licensing factor MCM5;DNA helicase
Q14566	MCM6	DNA replication licensing factor MCM6
P33993;P33993-3	MCM7	DNA replication licensing factor MCM7
Q9BTE3-2;Q9BTE3;Q9BTE3-3	MCMBP	Mini-chromosome maintenance complex-binding protein
Q14676-2;Q14676;Q14676-3	MDC1	Mediator of DNA damage checkpoint protein 1
B9A041;B8ZZ51;P40925-2;P40925;P40925-3	MDH1	Malate dehydrogenase, cytoplasmic
G3XAL0;P40926	MDH2	Malate dehydrogenase;Malate dehydrogenase, mitochondrial
A0A1W2PPH1;A0A1W2PQH3;P23368;A0A1W2PQ37;A0A1W2PQF8;A0A1W2PR68;A0A1W2PQT3;A0A1W2PQY8;P23368-2	ME2	NAD-dependent malic enzyme, mitochondrial
Q16626	MEA1	Male-enhanced antigen 1
Q9HAF1-2;Q9HAF1;Q9HAF1-4;Q9HAF1-3	MEAF6	Chromatin modification-related protein MEAF6
Q14696	MESDC2	LDLR chaperone MESD
F8VRR3;F8VQZ7;P50579-3;P50579-2;P50579;F8VY03;G3V1U3;F8VZX9	METAP2	Methionine aminopeptidase 2
Q96IZ6	METTL2A	Methyltransferase-like protein 2A
P55081	MFAP1	Microfibrillar-associated protein 1
Q9GZY8-2;Q9GZY8;C9JHF5;Q9GZY8-4;Q9GZY8-5;Q9GZY8-3;C9JU19	MFF	Mitochondrial fission factor
Q5JRA6-2;Q5JRA6;A0A0A0MRH6	MIA3	Melanoma inhibitory activity protein 3
Q8N3F8	MICALL1	MICAL-like protein 1
Q8IY33-2	MICALL2	MICAL-like protein 2
Q8N108-16;Q8N108-14;Q8N108-18;Q8N108-17;Q8N108-15;Q8N108;Q8N108-13;Q8N108-12	MIER1	Mesoderm induction early response protein 1
P14174	MIF	Macrophage migration inhibitory factor
P46013-2;P46013	MKI67	Antigen KI-67
F5GX14;Q14165	MLEC	Malectin
A8MQ02;J3KN01;P55196;P55196-5;P55196-3;H0Y8L4;H0Y8U8;H0Y948	MLLT4	Afadin
Q8N4V1;Q8N4V1-2	MMGT1	Membrane magnesium transporter 1
P51948-2;P51948	MNAT1	CDK-activating kinase assembly factor MAT1
Q9H8S9	MOB1A	MOB kinase activator 1A
Q13724-2;Q13724;C9J8D4	MOGS	Mannosyl-oligosaccharide glucosidase
Q7Z3U7-2;Q7Z3U7-6;Q7Z3U7-5;Q7Z3U7;Q7Z3U7-3	MON2	Protein MON2 homolog
Q9HCE1;Q5JR04;Q9HCE1-2	MOV10	Putative helicase MOV-10
J3KSI4;I3L1D2;I3L4E0;J3QS48;I3L295;J3KT75;J3QW43;J3QRD5;O75352-2;O75352	MPDU1	Mannose-P-dolichol utilization defect 1 protein
A2IDA3;P29372-5;P29372-4;P29372-2;P29372	MPG	DNA-3-methyladenine glycosylase
H3BPU7;H3BUG1;H3BU66;H3BPM5;H3BQX0;H3BT46;H3BMZ9;H3BPP3;H3BP57;H3BT48;H3BUZ9;H3BPB8;P34949-2;P34949	MPI	Mannose-6-phosphate isomerase
Q6WCQ1-3;Q6WCQ1;Q6WCQ1-2;J3KSW8	MPRIP	Myosin phosphatase Rho-interacting protein
P25325;P25325-2;B1AH49	MPST	3-mercaptopyruvate sulfurtransferase;Sulfurtransferase
O95297-4;O95297-2;O95297	MPZL1	Myelin protein zero-like protein 1
Q9UBG0	MRC2	C-type mannose receptor 2
P49959;P49959-3;F8W7U8;P49959-2	MRE11A	Double-strand break repair protein MRE11A
Q9BV20;Q9BV20-2	MRI1	Methylthioribose-1-phosphate isomerase
Q7Z7H8;Q7Z7H8-2	MRPL10	39S ribosomal protein L10, mitochondrial
Q9Y3B7;Q9Y3B7-2	MRPL11	39S ribosomal protein L11, mitochondrial
Q6P1L8	MRPL14	39S ribosomal protein L14, mitochondrial
E5RIZ4;Q9P015	MRPL15	39S ribosomal protein L15, mitochondrial
E9PI14;Q9NX20	MRPL16	39S ribosomal protein L16, mitochondrial
P49406;A0A0A0MRF4	MRPL19	39S ribosomal protein L19, mitochondrial
H7C2P7;A6NJD9;A8MVT4;A8MYK1;Q16540	MRPL23	39S ribosomal protein L23, mitochondrial
Q96A35	MRPL24	39S ribosomal protein L24, mitochondrial
A2IDC7	MRPL28	Large ribosomal subunit protein bL28m
Q9BZE1;A6NHR2	MRPL37	39S ribosomal protein L37, mitochondrial
Q9NYK5	MRPL39	39S ribosomal protein L39, mitochondrial
Q9NQ50	MRPL40	39S ribosomal protein L40, mitochondrial
H0YBU8;H0Y6Y8;B1AL05;Q8N983-4;Q8N983-3;Q8N983-2;Q8N983;Q8N983-6;Q8N983-7	MRPL43	39S ribosomal protein L43, mitochondrial
A0A0G2JMS5;A0A087WU62;A0A087X2D5;Q9BRJ2	MRPL45	39S ribosomal protein L45, mitochondrial
Q9H2W6;A0A087WT51	MRPL46	39S ribosomal protein L46, mitochondrial
Q9HD33-2;Q9HD33	MRPL47	39S ribosomal protein L47, mitochondrial
F5H702;F5H8D0;Q96GC5-3;Q96GC5	MRPL48	39S ribosomal protein L48, mitochondrial
E9PNF1;Q13405;H0YDP7	MRPL49	39S ribosomal protein L49, mitochondrial
Q96EL3	MRPL53	39S ribosomal protein L53, mitochondrial
O60783	MRPS14	28S ribosomal protein S14, mitochondrial
Q5QPA5;Q9NVS2-3;Q9NVS2;Q9NVS2-2	MRPS18A	28S ribosomal protein S18a, mitochondrial
Q9Y676	MRPS18B	28S ribosomal protein S18b, mitochondrial
A0A075B746;P82921	MRPS21	28S ribosomal protein S21, mitochondrial
H7C5L9;G5E9W7;G5E9V5;P82650	MRPS22	28S ribosomal protein S22, mitochondrial
J3QLR8;Q9Y3D9	MRPS23	28S ribosomal protein S23, mitochondrial
P82663	MRPS25	28S ribosomal protein S25, mitochondrial
Q9BYN8	MRPS26	28S ribosomal protein S26, mitochondrial
H0YC42;U3KQQ8;Q9Y2Q9;E5RGC7;H0YAT2;H7C5V3	MRPS28	28S ribosomal protein S28, mitochondrial
Q9NP92	MRPS30	28S ribosomal protein S30, mitochondrial
C9JJ19;P82930	MRPS34	28S ribosomal protein S34, mitochondrial
H0YG82;P82673-2;P82673	MRPS35	28S ribosomal protein S35, mitochondrial
P82909	MRPS36	28S ribosomal protein S36, mitochondrial
J3QLS3;Q9Y2R9;J3QKW2	MRPS7	28S ribosomal protein S7, mitochondrial
P82933	MRPS9	28S ribosomal protein S9, mitochondrial
Q9UKD2	MRTO4	mRNA turnover protein 4 homolog
E9PHA6;P43246;P43246-2	MSH2	DNA mismatch repair protein Msh2
P52701;P52701-2;P52701-3;A0A087WWJ1;P52701-4	MSH6	DNA mismatch repair protein Msh6
J3QKT5;Q96DH6;J3KTC1;B4DHE8;Q96DH6-2	MSI2	RNA-binding protein Musashi homolog 2
P26038	MSN	Moesin
Q4VC12;F6VAV3	MSS51	Putative protein MSS51 homolog, mitochondrial
O94776;O94776-2	MTA2	Metastasis-associated protein MTA2
P00403	MT-CO2	Cytochrome c oxidase subunit 2
Q86UE4;E5RJU9	MTDH	Protein LYRIC
P11586	MTHFD1	C-1-tetrahydrofolate synthase, cytoplasmic;Methylenetetrahydrofolate dehydrogenase;Methenyltetrahydrofolate cyclohydrolase;Formyltetrahydrofolate synthetase;C-1-tetrahydrofolate synthase, cytoplasmic, N-terminally processed
B8ZZU9;P13995-2;P13995;B9A062	MTHFD2	Bifunctional methylenetetrahydrofolate dehydrogenase/cyclohydrolase, mitochondrial;NAD-dependent methylenetetrahydrofolate dehydrogenase;Methenyltetrahydrofolate cyclohydrolase
H3BN04;P49914	MTHFS	5-formyltetrahydrofolate cyclo-ligase
P58546	MTPN	Myotrophin
P84157-3;P84157-2;P84157	MXRA7	Matrix-remodeling-associated protein 7
Q9BQG0	MYBBP1A	Myb-binding protein 1A
A0A0A0MQW0;A0A0A0MR39;Q9P2K5-2;Q9P2K5;A0A087WWC8;Q9P2K5-4	MYEF2	Myelin expression factor 2
P35580;P35580-5;P35580-2;P35580-3;P35580-4	MYH10	Myosin-10
Q7Z406;Q7Z406-6;Q7Z406-2;Q7Z406-4;Q7Z406-5;M0QY43	MYH14	Myosin-14
P35579;P35579-2	MYH9	Myosin-9
F8W1R7;G3V1V0;P60660-2;P60660;J3KND3;G8JLA2;B7Z6Z4	MYL6	Myosin light polypeptide 6
K7EIG7;O94832	MYO1D	Unconventional myosin-Id
Q12965	MYO1E	Unconventional myosin-Ie
A0A0A0MRM8;Q9UM54-6;A0A0D9SGC1;E7EW20;Q9UM54-5;Q9UM54-2;Q9UM54-4;Q9UM54-1;Q9UM54	MYO6	Unconventional myosin-VI
M0R300;M0R0P8;Q13459-2;Q13459	MYO9B	Unconventional myosin-IXb
P41227-2;P41227	NAA10	N-alpha-acetyltransferase 10
Q9BXJ9;A0A0B4J1W3;Q9BXJ9-4	NAA15	N-alpha-acetyltransferase 15, NatA auxiliary subunit
E7EQ69;Q9GZZ1	NAA50	N-alpha-acetyltransferase 50
F8VZJ2;H0YHX9;Q13765;E9PAV3-2;E9PAV3	NACA	Nascent polypeptide-associated complex subunit alpha;Nascent polypeptide-associated complex subunit alpha, muscle-specific form
Q96RE7	NACC1	Nucleus accumbens-associated protein 1
A0A0C4DGV3;B7Z8V7;Q4G0N4-3;Q4G0N4-2;Q4G0N4;D6RHI4	NADK2	NAD kinase 2, mitochondrial
H3BMR3;J3QRA5;Q13564-3;Q13564-2;Q13564;Q13564-4	NAE1	NEDD8-activating enzyme E1 regulatory subunit
P43490	NAMPT	Nicotinamide phosphoribosyltransferase
F8VRJ2;F8W118;F8VV59;B7Z9C2;H0YHC3;H0YH88;F8W020;F8VY35;F8W0J6;F5H4R6;P55209-2;P55209;F8VVB5;H0YIV4;F8W543	NAP1L1	Nucleosome assembly protein 1-like 1
E9PNW0;E9PJJ2;E9PS34;E9PNJ7;C9J6D1;Q99733;Q99733-2;E9PKT8;C9JZI7;E9PKI2;C9J1B1;E9PP22	NAP1L4	Nucleosome assembly protein 1-like 4
M0R0Y2;P54920;M0R213	NAPA	Alpha-soluble NSF attachment protein
K7EPK2;K7EMQ6;K7EJ19;K7EIU7;K7EQ35;O43776-2;O43776	NARS	Asparagine--tRNA ligase, cytoplasmic
P49321-4;P49321;P49321-3;Q5T624;P49321-2;H0YF33	NASP	Nuclear autoantigenic sperm protein
A0A087WV29;Q9H0A0-2;Q9H0A0	NAT10	N-acetyltransferase 10
Q15021	NCAPD2	Condensin complex subunit 1
H0Y9Z8;Q9BPX3	NCAPG	Condensin complex subunit 3
C9J470;E9PHA2;Q15003;C9JZP1	NCAPH	Condensin complex subunit 2
Q09161;X6R941	NCBP1	Nuclear cap-binding protein subunit 1
P52298-3;P52298;B3KSB0;P52298-2;C9JQX9	NCBP2	Nuclear cap-binding protein subunit 2
C9K098;C9JVV5;H7C5C7;C9J869;C9JAB9;P16333-2;P16333	NCK1	Cytoplasmic protein NCK1
Q9Y2A7;Q9Y2A7-2	NCKAP1	Nck-associated protein 1
A0A0A0MS79;O14513	NCKAP5	Nck-associated protein 5
P19338;H7BY16	NCL	Nucleolin
Q9HCD5;Q5JY17	NCOA5	Nuclear receptor coactivator 5
Q92542-2;Q92542;Q5T205;H0Y6T7;H0Y3Z4	NCSTN	Nicastrin
Q9NXR1-2;Q9NXR1;I3L522	NDE1	Nuclear distribution protein nudE homolog 1
Q5TH30;Q9UGV2-3;Q9UGV2	NDRG3	Protein NDRG3
O15239	NDUFA1	NADH dehydrogenase [ubiquinone] 1 alpha subcomplex subunit 1
A0A087WXC5;E7ESZ7;O95299	NDUFA10	NADH dehydrogenase [ubiquinone] 1 alpha subcomplex subunit 10, mitochondrial
F8VXI1;F8VRD8;Q9UI09-2;Q9UI09	NDUFA12	NADH dehydrogenase [ubiquinone] 1 alpha subcomplex subunit 12
B4DEZ3;K7EJE1;E7ENQ6;Q9P0J0;Q9P0J0-2;K7EP87	NDUFA13	NADH dehydrogenase [ubiquinone] 1 alpha subcomplex subunit 13
O43678;O43678-2	NDUFA2	NADH dehydrogenase [ubiquinone] 1 alpha subcomplex subunit 2
S4R3I5;Q6FGG4;O95167	NDUFA3	NADH dehydrogenase [ubiquinone] 1 alpha subcomplex subunit 3
A0A087WXR5;A0A087X1G1;H7BYD0;Q16718-2;Q16718	NDUFA5	NADH dehydrogenase [ubiquinone] 1 alpha subcomplex subunit 5
Q16795	NDUFA9	NADH dehydrogenase [ubiquinone] 1 alpha subcomplex subunit 9, mitochondrial
O75438;O75438-2	NDUFB1	NADH dehydrogenase [ubiquinone] 1 beta subcomplex subunit 1
O96000;H3BV16;O96000-2	NDUFB10	NADH dehydrogenase [ubiquinone] 1 beta subcomplex subunit 10
Q9NX14;Q9NX14-2	NDUFB11	NADH dehydrogenase [ubiquinone] 1 beta subcomplex subunit 11, mitochondrial
A0A087WZX2;O95139;O95139-2	NDUFB6	NADH dehydrogenase [ubiquinone] 1 beta subcomplex subunit 6
P17568	NDUFB7	NADH dehydrogenase [ubiquinone] 1 beta subcomplex subunit 7
K9J7I2;E9PQ68;O95169-3;O95169-2;O95169	NDUFB8	NADH dehydrogenase [ubiquinone] 1 beta subcomplex subunit 8, mitochondrial
E9PH64;Q9Y6M9	NDUFB9	NADH dehydrogenase [ubiquinone] 1 beta subcomplex subunit 9
B4DJ81;P28331-3;P28331-4;P28331-5;P28331;P28331-2	NDUFS1	NADH-ubiquinone oxidoreductase 75 kDa subunit, mitochondrial
O75306-2;O75306	NDUFS2	NADH dehydrogenase [ubiquinone] iron-sulfur protein 2, mitochondrial
O75489	NDUFS3	NADH dehydrogenase [ubiquinone] iron-sulfur protein 3, mitochondrial
F5H5N1;A0A087WXF6;A0A087WTI3;F5GXJ1;O75251-2;O75251	NDUFS7	NADH dehydrogenase [ubiquinone] iron-sulfur protein 7, mitochondrial
E9PN51;F8W9K7;E9PKH6;E9PPW7;O00217	NDUFS8	NADH dehydrogenase [ubiquinone] iron-sulfur protein 8, mitochondrial
G3V0I5;P49821-2;P49821;B4DE93;H0YE81	NDUFV1	NADH dehydrogenase [ubiquinone] flavoprotein 1, mitochondrial
E7EPT4;P19404	NDUFV2	NADH dehydrogenase [ubiquinone] flavoprotein 2, mitochondrial
P56181-2	NDUFV3	NADH dehydrogenase [ubiquinone] flavoprotein 3, mitochondrial
P46934-2;P46934;P46934-3	NEDD4	E3 ubiquitin-protein ligase NEDD4
E9PL57;F8VSA6;E9PS38;S4R3E9;Q15843	NEDD8	NEDD8
A0A0S2Z436;A0A087X0W2;P07196	NEFL	Neurofilament light polypeptide
Q8TD19	NEK9	Serine/threonine-protein kinase Nek9
A0A0C4DFX9;H0Y3X6;Q9H3P2;Q9H3P2-7	NELFA	Negative elongation factor A
A0A0X1KG71;Q8WX92	NELFB	Negative elongation factor B
X6RLT1;H0UI80;Q8IXH7-4;Q8IXH7;Q8IXH7-3	NELFCD	Negative elongation factor C/D
P18615;P18615-3;A0A0A0MT02;A2ABK4	NELFE	Negative elongation factor E
Q9UMX5	NENF	Neudesin
Q6ZNB6-2;Q6ZNB6	NFXL1	NF-X1-type zinc finger protein NFXL1
H0YJ17;Q8NEJ9-2;Q8NEJ9	NGDN	Neuroguidin
H7C0G7;C9JWV4;G5E9Q8;Q9H9Q4;Q9H9Q4-2	NHEJ1	Non-homologous end-joining factor 1
Q8NBF2-2;Q8NBF2	NHLRC2	NHL repeat-containing protein 2
D6RC52;H0YC83	NHP2	H/ACA ribonucleoprotein complex subunit 2
Q9BYG3;C9J6C5	NIFK	MKI67 FHA domain-interacting nucleolar phosphoprotein
Q9GZU8;H3BQQ6;H3BTI2;H3BTP8;H3BSY6;H3BP64;H3BUL4;H3BMX9;H3BN22;Q6P4H7;H3BSF0	NIP30	Protein FAM192A
Q6KC79-2;Q6KC79	NIPBL	Nipped-B-like protein
Q9BPW8	NIPSNAP1	Protein NipSnap homolog 1
Q9UFN0	NIPSNAP3A	Protein NipSnap homolog 3A
J3KNK3;Q17RQ9	NKPD1	NTPase KAP family P-loop domain-containing protein 1
K7EN33;A0A0A0MRH0;Q9NVX2-2;Q9NVX2	NLE1	Notchless protein homolog 1
Q9BYT8	NLN	Neurolysin, mitochondrial
I3L2G5;Q9C000-7;Q9C000-6;Q9C000-5;Q9C000-2;Q9C000	NLRP1	NACHT, LRR and PYD domains-containing protein 1
O60361	NME2P1	Putative nucleoside diphosphate kinase
Q13232;H3BPD9;H3BMQ7;H3BRA8	NME3	Nucleoside diphosphate kinase 3
P30419-2;P30419;K7EN82;B7Z8J4	NMT1	Glycylpeptide N-tetradecanoyltransferase 1
D6RHU2;D6RAI5;Q13423	NNT	NAD(P) transhydrogenase, mitochondrial
Q9ULX3	NOB1	RNA-binding protein NOB1
Q9Y3T9	NOC2L	Nucleolar complex protein 2 homolog
Q8WTT2	NOC3L	Nucleolar complex protein 3 homolog
Q9BSC4-2;Q9BSC4-4;Q9BSC4	NOL10	Nucleolar protein 10
Q5SY16	NOL9	Polynucleotide 5'-hydroxyl-kinase NOL9
A0A0A0MRM9;Q14978;Q14978-3;Q14978-2	NOLC1	Nucleolar and coiled-body phosphoprotein 1
A0A0G2JP90;A0A087WW46;A0A0G2JN29;A0A087X117;Q15155;H3BUC9	NOMO1	Nodal modulator 1
Q15233;Q15233-2;H7C367;C9IZL7	NONO	Non-POU domain-containing octamer-binding protein
Q9NPE3	NOP10	H/ACA ribonucleoprotein complex subunit 3
P78316;E9PFK5;P78316-2	NOP14	Nucleolar protein 14
Q9Y3C1	NOP16	Nucleolar protein 16
P46087-3;P46087-2;P46087;P46087-4;F5H5X6;F5H359;F5H8G6;F5GWB7;F5H709	NOP2	Probable 28S rRNA (cytosine(4447)-C(5))-methyltransferase
O00567;H0Y653;H0YDU4	NOP56	Nucleolar protein 56
A0A075B6F9;Q9Y314;M0R3B2;M0QX85;M0R1K2;A0A075B797	NOSIP	Nitric oxide synthase-interacting protein
E9PLK3;P55786;P55786-2	NPEPPS	Puromycin-sensitive aminopeptidase
Q92686	NRGN	Neurogranin;NEUG(55-78)
I3L0N3;P46459;P46459-2	NSF	Vesicle-fusing ATPase
Q9UNZ2;Q9UNZ2-5;F2Z2K0;Q9UNZ2-6	NSFL1C	NSFL1 cofactor p47
Q08J23-2;Q08J23;Q08J23-3	NSUN2	tRNA (cytosine(34)-C(5))-methyltransferase
Q86UY8-2;Q86UY8	NT5DC3	5'-nucleotidase domain-containing protein 3
H3BPD5;P78549-3;P78549-2;P78549;H3BRL9	NTHL1	Endonuclease III-like protein 1
Q9BV86-2;Q9BV86	NTMT1	N-terminal Xaa-Pro-Lys N-methyltransferase 1;N-terminal Xaa-Pro-Lys N-methyltransferase 1, N-terminally processed
P53384-2;P53384	NUBP1	Cytosolic Fe-S cluster assembly factor NUBP1
E9PKG6;V9HW75;A0A087WSV8;E9PM22;E9PLR0;E9PLE9;Q2L696;P80303-2;P80303	NUCB2	Nucleobindin-2;Nesfatin-1
Q9H1E3;Q9H1E3-2	NUCKS1	Nuclear ubiquitous casein and cyclin-dependent kinase substrate 1
Q9Y266	NUDC	Nuclear migration protein nudC
E5RFP0;Q8WVJ2	NUDCD2	NudC domain-containing protein 2
Q8IVD9	NUDCD3	NudC domain-containing protein 3
K7ENA3;W4VSQ8;Q9BRJ7;Q9BRJ7-2	NUDT16L1	Protein syndesmos
A8MXV4	NUDT19	Nucleoside diphosphate-linked moiety X motif 19, mitochondrial
O43809	NUDT21	Cleavage and polyadenylation specificity factor subunit 5
H0YEY4;A6NCQ0;A6NJU6;A6NFX8;Q9UKK9	NUDT5	ADP-sugar pyrophosphatase
Q7Z417	NUFIP2	Nuclear fragile X mental retardation-interacting protein 2
Q14980-2;Q14980;A0A087WY61;Q14980-4;Q14980-3;F5H4J1;F5H6Y5	NUMA1	Nuclear mitotic apparatus protein 1
Q8WUM0	NUP133	Nuclear pore complex protein Nup133
P49790-2;P49790;P49790-3	NUP153	Nuclear pore complex protein Nup153
E9PF10;O75694-2;O75694	NUP155	Nuclear pore complex protein Nup155
Q92621	NUP205	Nuclear pore complex protein Nup205
Q8TEM1;Q8TEM1-2	NUP210	Nuclear pore membrane glycoprotein 210
P35658-2;P35658-4;P35658;P35658-3;P35658-5;A0A0A0MSW3	NUP214	Nuclear pore complex protein Nup214
C9IYQ7;Q8NFH5-2;C9JWU7;C9JIY9	NUP35	Nucleoporin NUP53
P37198;M0QXN5	NUP62	Nuclear pore glycoprotein p62
Q99567;I3L2W3	NUP88	Nuclear pore complex protein Nup88
H3BVG0;Q8N1F7;Q8N1F7-2;H3BV15;H3BRD9	NUP93	Nuclear pore complex protein Nup93
P52948-6;P52948-2;P52948-5;P52948;H7C3P6	NUP98	Nuclear pore complex protein Nup98-Nup96;Nuclear pore complex protein Nup98;Nuclear pore complex protein Nup96
Q9UBU9-2;Q9UBU9;E9PIN3;B4E227	NXF1	Nuclear RNA export factor 1
Q6DKJ4;Q6DKJ4-3;I3L4V6;Q6DKJ4-2	NXN	Nucleoredoxin
C9JA90;C9J5P1;C9IZY1;C9JNE2;Q9Y530	OARD1	O-acetyl-ADP-ribose deacetylase 1
P04181;P04181-2	OAT	Ornithine aminotransferase, mitochondrial;Ornithine aminotransferase, hepatic form;Ornithine aminotransferase, renal form
A0A1B0GTS2;A6NGQ3;Q5VST9;Q5VST9-2;Q5VST9-6	OBSCN	Obscurin
Q9NX40;D6RBN5;D6RDK6	OCIAD1	OCIA domain-containing protein 1
A0A0G2JMZ8;Q16625-5;Q16625-4;Q16625-2;Q16625-3;Q16625	OCLN	Occludin
A0A0D9SFS3;E9PDF2;E9PCR7;Q02218-2;Q02218;E9PFG7	OGDH	2-oxoglutarate dehydrogenase, mitochondrial
Q9NZT2-2;Q9NZT2;A0A0A0MRN5	OGFR	Opioid growth factor receptor
O15294	OGT	UDP-N-acetylglucosamine--peptide N-acetylglucosaminyltransferase 110 kDa subunit
E5KLK1;E5KLJ6;E5KLJ9;E5KLJ5;O60313;O60313-2;H7C321	OPA1	Dynamin-like 120 kDa protein, mitochondrial;Dynamin-like 120 kDa protein, form S1
Q8NGQ3	OR1S2	Olfactory receptor 1S2
P22059	OSBP	Oxysterol-binding protein 1
F8VQX7;Q9BZF1-3;Q9BZF1-2;Q9BZF1;F8VUA7	OSBPL8	Oxysterol-binding protein;Oxysterol-binding protein-related protein 8
J3KR44;Q96FW1;F5H6Q1;F5GYJ8;F5H3F0	OTUB1	Ubiquitin thioesterase OTUB1
Q96G74;H7BZQ3	OTUD5	OTU domain-containing protein 5
Q96BN8	OTULIN	Ubiquitin thioesterase otulin
A0A0J9YVN9;O00110	OVOL3	Putative transcription factor ovo-like protein 3
S4R3Q9;J3KNA0;Q15070-2;Q15070;C9JC63;E7EVY0;Q15070-3	OXA1L	Mitochondrial inner membrane protein OXA1L
O95747;C9JIG9	OXSR1	Serine/threonine-protein kinase OSR1
O15460-2;O15460	P4HA2	Prolyl 4-hydroxylase subunit alpha-2
Q7Z4N8-3	P4HA3	Prolyl 4-hydroxylase subunit alpha-3
P07237;I3L3P5;I3L312	P4HB	Protein disulfide-isomerase
Q9UQ80;Q9UQ80-2;F8VR77;H0YIN7;F8W0A3	PA2G4	Proliferation-associated protein 2G4
E7EQV3;E7ERJ7;P11940;A0A087WTT1;P11940-2;H0YAR2;H0YB86	PABPC1	Polyadenylate-binding protein;Polyadenylate-binding protein 1
B1ANR0;Q13310-2;Q13310;Q13310-3;H0YEU6;H0Y5F5	PABPC4	Polyadenylate-binding protein;Polyadenylate-binding protein 4
Q86U42-2;Q86U42;H0YJH9;B4DEH8;G3V4T2;Q92843-2	PABPN1	Polyadenylate-binding protein 2
Q9UKS6	PACSIN3	Protein kinase C and casein kinase substrate in neurons protein 3
Q8N7H5-3;Q8N7H5-2;Q8N7H5;M0QYC7	PAF1	RNA polymerase II-associated factor 1 homolog
Q15102;M0R389;M0QXS6;M0R323;M0QZT2	PAFAH1B3	Platelet-activating factor acetylhydrolase IB subunit gamma
E9PBS1;P22234;P22234-2;D6RF62	PAICS	Multifunctional protein ADE2;Phosphoribosylaminoimidazole-succinocarboxamide synthase;Phosphoribosylaminoimidazole carboxylase
Q9H074;Q9H074-3;Q9H074-2;D6REB4;D6RJF2;D6RJ02	PAIP1	Polyadenylate-binding protein-interacting protein 1
Q13177	PAK2	Serine/threonine-protein kinase PAK 2;PAK-2p27;PAK-2p34
O96013-4;O96013;M0R2X4;O96013-2	PAK4	Serine/threonine-protein kinase PAK 4
Q8WX93-4;Q8WX93-3;Q8WX93;Q8WX93-8;Q8WX93-2;Q8WX93-9;Q8WX93-5	PALLD	Palladin
O75781-2;O75781;A0A087WWY4;A0A087WTK8	PALM	Paralemmin-1
A0A0G2JR38;Q9NVE7;A0A0G2JQS7	PANK4	Pantothenate kinase 4
O95340;O95340-2	PAPSS2	Bifunctional 3'-phosphoadenosine 5'-phosphosulfate synthase 2;Sulfate adenylyltransferase;Adenylyl-sulfate kinase
Q5VWV2;Q8TEW0-5;Q8TEW0-3;Q8TEW0-7;Q8TEW0-6;Q8TEW0-4;Q8TEW0-11;Q8TEW0-2;Q8TEW0;F5GZI3;Q5VWU8;Q8TEW0-9;Q8TEW0-10;Q8TEW0-8	PARD3	Partitioning defective 3 homolog
R4GN62;A0A087WZG6;A0A087WYL6;A0A087X1S9;Q8TEW8-5;Q8TEW8-6;Q8TEW8-3;Q8TEW8-2;Q8TEW8	PARD3B	Partitioning defective 3 homolog B
K7ELW0;Q99497;K7EN27	PARK7	Protein deglycase DJ-1
O95453-4;O95453-2;O95453-3;O95453	PARN	Poly(A)-specific ribonuclease PARN
P09874	PARP1	Poly [ADP-ribose] polymerase 1
Q96IZ0	PAWR	PRKC apoptosis WT1 regulator protein
Q9BVG4	PBDC1	Protein PBDC1
Q15365	PCBP1	Poly(rC)-binding protein 1
Q15366-6;Q15366-3;Q15366;Q15366-2;H3BRU6;F8VZX2;Q15366-7;Q15366-8;Q15366-4;Q15366-5;F8VXH9;F8W1G6;H3BND9;F8W0G4	PCBP2	Poly(rC)-binding protein 2
H0YML5;B4DW73;Q16822	PCK2	Phosphoenolpyruvate carboxykinase [GTP], mitochondrial
E7ETA6;Q15154-2;Q15154;A6NNN6;E7EV93;E5RGQ4;E9PGW9;Q15154-3	PCM1	Pericentriolar material 1 protein
P22061;P22061-2;F6S8N6;A0A0A0MRJ6;H7BY58	PCMT1	Protein-L-isoaspartate(D-aspartate) O-methyltransferase;Protein-L-isoaspartate O-methyltransferase
Q8WW12;Q8WW12-2	PCNP	PEST proteolytic signal-containing nuclear protein
C9J050;C9JEJ2;P49585;C9J2E1;C9JVS0;C9JPY0;F8WAZ5;F8WBU2	PCYT1A	Choline-phosphate cytidylyltransferase A
I3L1C4;I3L2Q1;I3L1L9;I3L1R7;Q99447-2;Q99447-4;Q99447;Q99447-3	PCYT2	Ethanolamine-phosphate cytidylyltransferase
Q13442;F8WBW6	PDAP1	28 kDa heat- and acid-stable phosphoprotein
H7C5M9;C9JSA3;C9JND6;C9J363;C9J6F3;C9J5C3;Q9BUL8	PDCD10	Programmed cell death protein 10
Q14690	PDCD11	Protein RRP5 homolog
F5H4V9;Q16342-3;Q16342	PDCD2	Programmed cell death protein 2
K7ESJ4;O14737;O14737-2	PDCD5	Programmed cell death protein 5
Q8WUM4;Q8WUM4-2	PDCD6IP	Programmed cell death 6-interacting protein
Q9H2J4	PDCL3	Phosducin-like protein 3
F6T1Q0;Q6L8Q7-2;Q6L8Q7	PDE12	2',5'-phosphodiesterase 12
P35913-2;P35913	PDE6B	Rod cGMP-specific 3',5'-cyclic phosphodiesterase subunit beta
P08559-3;P08559;P08559-2;P08559-4;Q5JPU3	PDHA1	Pyruvate dehydrogenase E1 component subunit alpha, somatic form, mitochondrial
P30101	PDIA3	Protein disulfide-isomerase A3
P13667	PDIA4	Protein disulfide-isomerase A4
Q15084-3;Q15084;Q15084-4;Q15084-5;Q15084-2	PDIA6	Protein disulfide-isomerase A6
Q15120;Q15120-2	PDK3	[Pyruvate dehydrogenase (acetyl-transferring)] kinase isozyme 3, mitochondrial
O00151	PDLIM1	PDZ and LIM domain protein 1
Q9NR12;D6RF83;D6RH06;Q9NR12-5;Q9NR12-6;Q9NR12-4;Q9NR12-3	PDLIM7	PDZ and LIM domain protein 7
Q9NUG6	PDRG1	p53 and DNA damage-regulated protein 1
Q29RF7	PDS5A	Sister chromatid cohesion protein PDS5 homolog A
A9IYQ1;Q9NTI5-5;Q9NTI5-2;Q9NTI5	PDS5B	Sister chromatid cohesion protein PDS5 homolog B
H3BND4;Q6P996-3;Q6P996-4;Q6P996-5;Q6P996	PDXDC1	Pyridoxal-dependent decarboxylase domain-containing protein 1
B1AKZ5;Q15121;Q15121-2	PEA15	Astrocytic phosphoprotein PEA-15
P30086	PEBP1	Phosphatidylethanolamine-binding protein 1;Hippocampal cholinergic neurostimulating peptide
Q8IZL8;C9JFV4;E7EV54	PELP1	Proline-, glutamic acid- and leucine-rich protein 1
P12955-3;P12955;P12955-2	PEPD	Xaa-Pro dipeptidase
B5MCF9;O00541;B3KXD6;O00541-2;H7C267	PES1	Pescadillo homolog
O96011;O96011-2	PEX11B	Peroxisomal membrane protein 11B
B7Z8B3;P40855	PEX19	Peroxisomal biogenesis factor 19
O15067;J3KTQ5	PFAS	Phosphoribosylformylglycinamidine synthase
O60925	PFDN1	Prefoldin subunit 1
Q9UHV9	PFDN2	Prefoldin subunit 2
O15212	PFDN6	Prefoldin subunit 6
P17858;F8WEU2	PFKL	ATP-dependent 6-phosphofructokinase, liver type
Q01813-2;Q01813;B1APP6	PFKP	ATP-dependent 6-phosphofructokinase, platelet type
K7EJ44;P07737;I3L3D5	PFN1	Profilin-1
C9J712;C9J0J7;C9JQ45;G5E9Q6;P35080-2;P35080	PFN2	Profilin;Profilin-2
P18669	PGAM1	Phosphoglycerate mutase 1
P52209-2;P52209;K7ELN9	PGD	6-phosphogluconate dehydrogenase, decarboxylating
P00558;P00558-2	PGK1	Phosphoglycerate kinase 1
O95336;M0R261	PGLS	6-phosphogluconolactonase
P36871;P36871-3;P36871-2	PGM1	Phosphoglucomutase-1
Q96G03;E9PD70;E7ENQ8	PGM2	Phosphoglucomutase-2
A0A087WT27;J3KN95;O95394;O95394-3;O95394-4;H0Y8I3;H0Y987	PGM3	Phosphoacetylglucosamine mutase
A6NDG6	PGP	Phosphoglycolate phosphatase
O00264	PGRMC1	Membrane-associated progesterone receptor component 1
Q9H814	PHAX	Phosphorylated adapter RNA export protein
P35232;C9JZ20;E7ESE2;E9PCW0;C9JW96;P35232-2;D6RBK0	PHB	Prohibitin
J3KPX7;Q99623;F5GY37;F5GWA7	PHB2	Prohibitin-2
Q7RTV0	PHF5A	PHD finger-like domain-containing protein 5A
Q5JRC6;A0A0D9SGE8;Q8IWS0-4;Q8IWS0-2;Q8IWS0-5;Q8IWS0-3;Q8IWS0	PHF6	PHD finger protein 6
H0Y3N9;Q9UPP1-5;Q9UPP1-4;Q9UPP1-3;Q9UPP1-2;Q9UPP1	PHF8	Histone lysine demethylase PHF8
Q9NRX4-2;Q9NRX4	PHPT1	14 kDa phosphohistidine phosphatase
Q13492-4;Q13492-3;Q13492-2;Q13492-5;Q13492;H0YCY1;H0YEF7;H0YEH1	PICALM	Phosphatidylinositol-binding clathrin assembly protein
A0A0C4DGF9;O00443-2;O00443;E9PPP3	PIK3C2A	Phosphatidylinositol 4-phosphate 3-kinase C2 domain-containing subunit alpha
Q5UE93	PIK3R6	Phosphoinositide 3-kinase regulatory subunit 6
Q13526;K7EN45	PIN1	Peptidyl-prolyl cis-trans isomerase NIMA-interacting 1
Q9Y237;Q9Y237-2;H0Y4T6;J3KMW3;H0Y8P6;H0Y610;Q9Y237-3	PIN4	Peptidyl-prolyl cis-trans isomerase NIMA-interacting 4
A0A0A0MSW4;P48739;P48739-3;B3KYB6;P48739-2	PITPNB	Phosphatidylinositol transfer protein beta isoform
Q5JRX3-3;Q5JRX3;Q5JRX3-2;A0A0A0MRX9;H0Y7L7	PITRM1	Presequence protease, mitochondrial
Q8NG27-3;Q8NG27	PJA1	E3 ubiquitin-protein ligase Praja-1
P30613-2;P30613	PKLR	Pyruvate kinase PKLR
P14618;P14618-2;B4DNK4;H3BTN5;H3BR70;H3BT25;H3BUW1;H3BTJ2;H3BQ34;H3BU13;H3BN34;H3BQZ3	PKM	Pyruvate kinase PKM;Pyruvate kinase
Q16512;Q16512-2;Q16512-3;K7EM57;K7EKY9	PKN1	Serine/threonine-protein kinase N1
Q16513-3;Q16513-2;Q16513;Q16513-5;Q16513-4	PKN2	Serine/threonine-protein kinase N2
Q9Y446;Q9Y446-2	PKP3	Plakophilin-3
Q8NHP8-2;Q8NHP8	PLBD2	Putative phospholipase B-like 2;Putative phospholipase B-like 2 32 kDa form;Putative phospholipase B-like 2 45 kDa form
P19174;P19174-2;V9GY63	PLCG1	1-phosphatidylinositol 4,5-bisphosphate phosphodiesterase gamma-1;Phosphoinositide phospholipase C
Q15149-2;Q15149-7;Q15149-8;Q15149-9;Q15149-5;Q15149-4;Q15149-6;Q15149-3;Q15149	PLEC	Plectin
O60664-4;O60664-3;O60664;K7ER39;K7EL96	PLIN3	Perilipin-3
O43660-2;O43660	PLRG1	Pleiotropic regulator 1
A0A0A0MSQ0;P13797-3;P13797-2;P13797;U3KQI3	PLS3	Plastin-3
O43157-3;O43157-2;O43157	PLXNB1	Plexin-B1
O15031;A6QRG9	PLXNB2	Plexin-B2
D6RH25	PLXND1	Plexin D1
P29590-4;P29590-2;P29590-5;P29590-9;P29590-3;P29590-8;P29590;H3BT29;H3BT57;P29590-14;P29590-10;P29590-12;P29590-13;P29590-11;H3BVD2;H3BUJ5	PML	Protein PML
A0A1B0GUJ8	PNMA8C	Paraneoplastic antigen-like protein 8C
Q9H307	PNN	Pinin
F8WBJ6;Q9NRX1	PNO1	RNA-binding protein PNO1
P00491	PNP	Purine nucleoside phosphorylase
A0A087WU64;A6NMQ1;P09884	POLA1	DNA polymerase;DNA polymerase alpha catalytic subunit
Q14181;E9PIQ6	POLA2	DNA polymerase alpha subunit B
M0R2B7;P28340;M0QZR8;M0QXE6;M0QXQ2	POLD1	DNA polymerase;DNA polymerase delta catalytic subunit
C9IZD2;C9J8Z7;C9JLE1;F8W8R3;A0A087WWF6;P49005	POLD2	DNA polymerase delta subunit 2
F6VRR5;Q9BY77-2;Q9BY77	POLDIP3	Polymerase delta-interacting protein 3
Q9NRF9	POLE3	DNA polymerase epsilon subunit 3
O95602	POLR1A	DNA-directed RNA polymerase I subunit RPA1
A0A087WWE2;P24928;P24928-2	POLR2A	DNA-directed RNA polymerase;DNA-directed RNA polymerase II subunit RPB1
C9J2Y9;P30876;A0A1W2PPT5;C9J4M6	POLR2B	DNA-directed RNA polymerase;DNA-directed RNA polymerase II subunit RPB2
E9PB93;E9PHV4;O15514	POLR2D	DNA-directed RNA polymerase II subunit RPB4
C9JLU1;P52434;P52434-4;P52434-2	POLR2H	DNA-directed RNA polymerases I, II, and III subunit RPABC3
P52435	POLR2J	DNA-directed RNA polymerase II subunit RPB11-a
O14802	POLR3A	DNA-directed RNA polymerase III subunit RPC1
Q15181	PPA1	Inorganic pyrophosphatase
Q13136-2;Q13136;A0A1B0GVT3	PPFIA1	Liprin-alpha-1
P62937;F8WE65;C9J5S7	PPIA	Peptidyl-prolyl cis-trans isomerase A;Peptidyl-prolyl cis-trans isomerase A, N-terminally processed;Peptidyl-prolyl cis-trans isomerase
P23284	PPIB	Peptidyl-prolyl cis-trans isomerase B
Q08752	PPID	Peptidyl-prolyl cis-trans isomerase D
P30405;R4GN99;H0Y548;P30405-2	PPIF	Peptidyl-prolyl cis-trans isomerase F, mitochondrial;Peptidyl-prolyl cis-trans isomerase
E9PG73;Q13427	PPIG	Peptidyl-prolyl cis-trans isomerase G
O43447-2;O43447;H0YEL5	PPIH	Peptidyl-prolyl cis-trans isomerase H
Q9Y3C6	PPIL1	Peptidyl-prolyl cis-trans isomerase-like 1
Q8WUA2	PPIL4	Peptidyl-prolyl cis-trans isomerase-like 4
O75688;O75688-3	PPM1B	Protein phosphatase 1B
O15355	PPM1G	Protein phosphatase 1G
Q9Y570;Q9Y570-4	PPME1	Protein phosphatase methylesterase 1
P62136;E9PMD7;P62136-2;P62136-3	PPP1CA	Serine/threonine-protein phosphatase PP1-alpha catalytic subunit;Serine/threonine-protein phosphatase
P62140	PPP1CB	Serine/threonine-protein phosphatase PP1-beta catalytic subunit
F8VR82;F8VYE8;P36873;P36873-2;A0A087WYY5;F8W0W8	PPP1CC	Serine/threonine-protein phosphatase;Serine/threonine-protein phosphatase PP1-gamma catalytic subunit
Q96QC0	PPP1R10	Serine/threonine-protein phosphatase 1 regulatory subunit 10
Q5SRK2;O60927	PPP1R11	Protein phosphatase 1 regulatory subunit 11
O14974-5;O14974-4;O14974-3;O14974-2;O14974;H0YHI8;F8VZN8;H0YIS4	PPP1R12A	Protein phosphatase 1 regulatory subunit 12A
A0A0G2JHC2;Q6NYC8-3;Q6NYC8-2;Q6NYC8	PPP1R18	Phostensin
P41236	PPP1R2	Protein phosphatase inhibitor 2
Q15435;H7C003;C9J177;Q15435-2;H7C3Q5	PPP1R7	Protein phosphatase 1 regulatory subunit 7
Q12972;A0A0A0MT09;Q12972-2	PPP1R8	Nuclear inhibitor of protein phosphatase 1;Activator of RNA decay
P62714;E5RJX4	PPP2CB	Serine/threonine-protein phosphatase 2A catalytic subunit beta isoform
P30153;C9J9C1;B3KQV6	PPP2R1A	Serine/threonine-protein phosphatase 2A 65 kDa regulatory subunit A alpha isoform
P63151;P63151-2	PPP2R2A	Serine/threonine-protein phosphatase 2A 55 kDa regulatory subunit B alpha isoform
H0Y8C4;E9PFR3;Q14738	PPP2R5D	Serine/threonine-protein phosphatase 2A 56 kDa regulatory subunit delta isoform
P60510;H3BV22;H3BTA2	PPP4C	Serine/threonine-protein phosphatase 4 catalytic subunit;Serine/threonine-protein phosphatase
Q9NY27-3;Q9NY27;F8WDK3;C9IZ04	PPP4R2	Serine/threonine-protein phosphatase 4 regulatory subunit 2
Q6NUP7-2	PPP4R4	Serine/threonine-protein phosphatase 4 regulatory subunit 4
H0YDU8;P53041	PPP5C	Serine/threonine-protein phosphatase;Serine/threonine-protein phosphatase 5
H7BXH2;E9PKF6;Q5H9R7-4;Q5H9R7-6;Q5H9R7-2;Q5H9R7;Q5H9R7-5;Q5H9R7-3;H0YEN2;E9PQP7;H0YDW1	PPP6R3	Serine/threonine-protein phosphatase 6 regulatory subunit 3
E9PIA8;P50897;P50897-2;E9PSE5	PPT1	Palmitoyl-protein thioesterase 1
D6RA12;D6RDA4;D6RB19;D6RHV0;Q96BP3	PPWD1	Peptidylprolyl isomerase domain and WD repeat-containing protein 1
O60828-2;O60828;C9JQA1;O60828-6;O60828-3	PQBP1	Polyglutamine-binding protein 1
P42785;P42785-2	PRCP	Lysosomal Pro-X carboxypeptidase
A0A0A0MSI0;Q06830	PRDX1	Peroxiredoxin-1
P32119;A6NIW5	PRDX2	Peroxiredoxin-2
P30048-2;P30048	PRDX3	Thioredoxin-dependent peroxide reductase, mitochondrial
Q13162;H7C3T4	PRDX4	Peroxiredoxin-4
P30041	PRDX6	Peroxiredoxin-6
P10644;P10644-2;K7EMU2;K7EMZ6;K7EIE5;K7EID3;K7EJ40;K7EK41;K7EPB2	PRKAR1A	cAMP-dependent protein kinase type I-alpha regulatory subunit;cAMP-dependent protein kinase type I-alpha regulatory subunit, N-terminally processed
P13861;P13861-2;H7C1L0	PRKAR2A	cAMP-dependent protein kinase type II-alpha regulatory subunit
P17252	PRKCA	Protein kinase C alpha type
P41743	PRKCI	Protein kinase C iota type
K7ELL7;P14314-2;P14314	PRKCSH	Glucosidase 2 subunit beta
P78527;P78527-2	PRKDC	DNA-dependent protein kinase catalytic subunit
E9PNR9;E9PQ98;E9PIX6;H0YDE4;E9PKG1;H7C2I1;Q99873-3;Q99873-2;Q99873-4;Q99873	PRMT1	Protein arginine N-methyltransferase 1
Q99633-2;Q99633	PRPF18	Pre-mRNA-splicing factor 18
Q9UMS4;F5GY56;H0YGF3	PRPF19	Pre-mRNA-processing factor 19
O43395	PRPF3	U4/U6 small nuclear ribonucleoprotein Prp3
A0A0A0MRN0;Q5VTL8	PRPF38B	Pre-mRNA-splicing factor 38B
O43172-2;O43172	PRPF4	U4/U6 small nuclear ribonucleoprotein Prp4
O75400-3;O75400;O75400-2	PRPF40A	Pre-mRNA-processing factor 40 homolog A
Q13523;H0YDJ3	PRPF4B	Serine/threonine-protein kinase PRP4 homolog
O94906-2;O94906	PRPF6	Pre-mRNA-processing factor 6
Q6P2Q9	PRPF8	Pre-mRNA-processing-splicing factor 8
B1ALA9;P60891-2;P60891	PRPS1	Ribose-phosphate pyrophosphokinase 1
P48634;P48634-3;P48634-2;P48634-4	PRRC2A	Protein PRRC2A
E7EPN9;Q9Y520-2;Q9Y520-3;Q9Y520-6;Q9Y520-4;Q9Y520-5;Q9Y520;Q9Y520-7	PRRC2C	Protein PRRC2C
V9GYT7	PSIP1	PC4 and SRSF1 interacting protein 1
P25786;P25786-2;F5GX11	PSMA1	Proteasome subunit alpha type-1
C9JCK5;A0A024RA52;P25787	PSMA2	Proteasome subunit alpha type;Proteasome subunit alpha type-2
P25788-2;P25788	PSMA3	Proteasome subunit alpha type-3
P25789;H0YN18;P25789-2	PSMA4	Proteasome subunit alpha type-4
G3V5Z7;P60900;G3V3I1;G3V295;P60900-3;P60900-2	PSMA6	Proteasome subunit alpha type;Proteasome subunit alpha type-6
P20618	PSMB1	Proteasome subunit beta type-1
P49721;A0A087WVV1	PSMB2	Proteasome subunit beta type-2
P49720;A0A087WXQ8;A0A087WY10;A0A087WUL2	PSMB3	Proteasome subunit beta type-3
P28070	PSMB4	Proteasome subunit beta type-4
P28074;P28074-3	PSMB5	Proteasome subunit beta type-5
P28072	PSMB6	Proteasome subunit beta type-6
P62191;P62191-2	PSMC1	26S protease regulatory subunit 4
P35998;C9JLS9	PSMC2	26S protease regulatory subunit 7
P17980;E9PM69	PSMC3	26S protease regulatory subunit 6A
P43686-2;P43686	PSMC4	26S protease regulatory subunit 6B
J3QLH6;P62195;P62195-2;J3QQM1;J3QSA9;J3KRP2;J3QSE0	PSMC5	26S protease regulatory subunit 8
A0A087X2I1;P62333	PSMC6	26S protease regulatory subunit 10B
A0A087WW66;Q99460-2;Q99460	PSMD1	26S proteasome non-ATPase regulatory subunit 1
O00231;O00231-2	PSMD11	26S proteasome non-ATPase regulatory subunit 11
O00232;O00232-2	PSMD12	26S proteasome non-ATPase regulatory subunit 12
J3KNQ3;Q9UNM6;Q9UNM6-2;A0A087WUL9;E9PL38;H0YD73	PSMD13	26S proteasome non-ATPase regulatory subunit 13
Q13200;Q13200-3	PSMD2	26S proteasome non-ATPase regulatory subunit 2
O43242	PSMD3	26S proteasome non-ATPase regulatory subunit 3
Q5VWC4;P55036;H0Y561;H0Y3Y9	PSMD4	26S proteasome non-ATPase regulatory subunit 4
C9J0E9;Q15008-3;Q15008-2;Q15008;Q15008-4;C9J7B7	PSMD6	26S proteasome non-ATPase regulatory subunit 6
P51665	PSMD7	26S proteasome non-ATPase regulatory subunit 7
R4GMR5;P48556	PSMD8	26S proteasome non-ATPase regulatory subunit 8
F5H169;F5H5V4;F5GX23;J3KN29;O00233-2;O00233	PSMD9	26S proteasome non-ATPase regulatory subunit 9
Q06323-3;Q06323;Q06323-2	PSME1	Proteasome activator complex subunit 1
A0A087WTV2;K7ESG5;P61289;P61289-2;K9J957;K7ENH2;B7Z8D3	PSME3	Proteasome activator complex subunit 3
Q92530;Q5QPM7;Q5QPM9	PSMF1	Proteasome inhibitor PI31 subunit
F8WBH7;O95456-2;O95456	PSMG1	Proteasome assembly chaperone 1
Q8WXF1;Q8WXF1-2	PSPC1	Paraspeckle component 1
C9JBI3;P78330	PSPH	Phosphoserine phosphatase
A6NLN1;K7ES59;P26599;P26599-2;P26599-3	PTBP1	Polypyrimidine tract-binding protein 1
O95758-7;O95758-1;O95758-6;O95758-2;O95758;O95758-5;O95758-4;X6R242	PTBP3	Polypyrimidine tract-binding protein 3
Q96EY7	PTCD3	Pentatricopeptide repeat domain-containing protein 3, mitochondrial
P48651-2;P48651	PTDSS1	Phosphatidylserine synthase 1
Q15185-3;Q15185-4;Q15185;B4DDC6;Q15185-2	PTGES3	Prostaglandin E synthase 3
E9PEI4;H0YB16;H0YBZ1;H0YBP1;E7ESA6;Q05397-2;Q05397-7;Q05397;Q05397-5;Q05397-3	PTK2	Focal adhesion kinase 1
B8ZZQ6;P06454-2;P06454	PTMA	Prothymosin alpha;Prothymosin alpha, N-terminally processed;Thymosin alpha-1
P20962	PTMS	Parathymosin
P18031	PTPN1	Tyrosine-protein phosphatase non-receptor type 1
Q06124-2;Q06124	PTPN11	Tyrosine-protein phosphatase non-receptor type 11
A0A0A0MR09;P43378	PTPN9	Protein-tyrosine-phosphatase;Tyrosine-protein phosphatase non-receptor type 9
Q6NZI2-2;Q6NZI2;Q6NZI2-3	PTRF	Polymerase I and transcript release factor
A0A0J9YYL3;A0A0J9YXJ8;A0A0J9YVP6;A0A0J9YXX5;Q9UHX1-4;Q9UHX1-6;Q9UHX1-3;Q9UHX1-5;Q9UHX1-2;Q9UHX1	PUF60	Poly(U)-binding-splicing factor PUF60
E9PR38;H0YEH2;Q5T1Z4;Q5T1Z8;Q14671-4;Q14671-2;Q14671;Q14671-3	PUM1	Pumilio homolog 1
Q00577	PURA	Transcriptional activator protein Pur-alpha
Q96QR8	PURB	Transcriptional activator protein Pur-beta
B4DJV5;Q13610;F8VZ56	PWP1	Periodic tryptophan protein 1 homolog
Q15269;A0A0B4J2E5;C9J544	PWP2	Periodic tryptophan protein 2 homolog
Q96N64-3;Q96N64-2;Q96N64	PWWP2A	PWWP domain-containing protein 2A
P11216	PYGB	Glycogen phosphorylase, brain form
E9PK47;P06737-2;P06737	PYGL	Alpha-1,4 glucan phosphorylase;Glycogen phosphorylase, liver form
P47897-2;P47897;C9J165;A0A0U1RQT0;A0A0U1RQM8;A0A0U1RQU2;F2Z2V6;A0A0U1RQE9;A0A0U1RQC3;A0A0U1RRI9	QARS	Glutamine--tRNA ligase
Q96PU8-9;Q96PU8-8;Q96PU8-6;Q96PU8;Q96PU8-5;Q96PU8-3;F5H8C8;F5GXS8;F5GYM3	QKI	Protein quaking
P61026	RAB10	Ras-related protein Rab-10
B4DQU5;H3BSC1;P62491;H3BN38	RAB11A	Ras-related protein Rab-11A
Q15907	RAB11B	Ras-related protein Rab-11B
P61019-2;P61019;H7C125	RAB2A	Ras-related protein Rab-2A
F5H157;Q15286	RAB35	Ras-related protein Rab-35
A0A087WYT5;P20338	RAB4A	Ras-related protein Rab-4A
P51149;C9J8S3;C9J4V0;C9J4S4	RAB7A	Ras-related protein Rab-7a
P63000;P63000-2	RAC1	Ras-related C3 botulinum toxin substrate 1
O60216	RAD21	Double-strand-break repair protein rad21 homolog
Q9H4I0	RAD21L1	Double-strand-break repair protein rad21-like protein 1
P54725-2;P54725;P54725-3	RAD23A	UV excision repair protein RAD23 homolog A
Q92878-3;Q92878;Q92878-2	RAD50	DNA repair protein RAD50
P78406;E9PQ57;E9PPG9	RAE1	mRNA export factor
Q9P0K7-4;Q9P0K7-3;Q9P0K7;Q9P0K7-2	RAI14	Ankycorbin
P11233;H7C3P7	RALA	Ras-related protein Ral-A
Q5QPM1;Q5QPL9;Q9UKM9;Q9UKM9-2	RALY	RNA-binding protein Raly
F5H018;B5MDF5;J3KQE5;P62826;H0YFC6	RAN	GTP-binding nuclear protein Ran
C9JXG8;C9JGV6;F6WQW2;P43487-2;P43487	RANBP1	Ran-specific GTPase-activating protein
P49792	RANBP2	E3 SUMO-protein ligase RanBP2
B7Z7F3;Q9H6Z4-3;Q9H6Z4-2;Q9H6Z4;K7ESQ0	RANBP3	Ran-binding protein 3
P46060;H0Y4Q3	RANGAP1	Ran GTPase-activating protein 1
P62834;A0A075B6Q0	RAP1A	Ras-related protein Rap-1A
F5GX62;E7ESV4;F5H7Y6;P61224;F5H004;F5H077;F5GWU8;F5H491;F5H0B7;F5H500;F5H6R7;F5GYB5	RAP1B	Ras-related protein Rap-1b
P54136	RARS	Arginine--tRNA ligase, cytoplasmic
A0A0A0MSJ9;Q15283-2;Q15283	RASA2	Ras GTPase-activating protein 2
A0A087WZ13;E9PAU2;Q8IY67-2	RAVER1	Ribonucleoprotein PTB-binding 1
Q09028-3;Q09028;E9PNS2;E9PIC4;E9PNS6	RBBP4	Histone-binding protein RBBP4
Q15291-2;Q15291	RBBP5	Retinoblastoma-binding protein 5
E9PC52;Q16576	RBBP7	Histone-binding protein RBBP7
O43251-6;O43251-8	RBFOX2	RNA binding protein fox-1 homolog 2
A0A0A0MR66;P98175-2;P98175;P98175-4;P98175-3	RBM10	RNA-binding protein 10
H0Y6J6;Q96I25	RBM17	Splicing factor 45
Q9NW64-2;Q9NW64	RBM22	Pre-mRNA-splicing factor RBM22
P49756	RBM25	RNA-binding protein 25
A0A087X0H9;Q5T8P6-3;Q5T8P6-2;Q5T8P6	RBM26	RNA-binding protein 26
Q96EV2;A8MTF7;Q96EV2-2	RBM33	RNA-binding protein 33
A2A2V2;P42696;Q5TCT4;P42696-2	RBM34	RNA-binding protein 34
G3XAC6;Q14498-3;Q14498-2;Q14498;A0A0U1RQH7;H0Y4X3	RBM39	RNA-binding protein 39
K7EP90;Q9BTD8-4;Q9BTD8-2;Q9BTD8-3;Q9BTD8;K7EQ03;K7ER08;K7EML2	RBM42	RNA-binding protein 42
P38159-2;P38159;H0Y6E7;H3BT71	RBMX	RNA-binding motif protein, X chromosome;RNA-binding motif protein, X chromosome, N-terminally processed
Q96E39;A0A1B0GUK8	RBMXL1	RNA binding motif protein, X-linked-like-1
B4E3T4;Q93062-4;Q93062-5;Q93062;Q93062-2;Q93062-3	RBPMS	RNA-binding protein with multiple splicing
P62877	RBX1	E3 ubiquitin-protein ligase RBX1;E3 ubiquitin-protein ligase RBX1, N-terminally processed
P18754;P18754-2;C9JW69	RCC1	Regulator of chromosome condensation
Q9P258	RCC2	Protein RCC2
Q15293;Q15293-2	RCN1	Reticulocalbin-1
Q14257;Q14257-2;A8MXP8	RCN2	Reticulocalbin-2
P35241;P35241-5;P35241-4;P35241-2	RDX	Radixin
P46063	RECQL	ATP-dependent DNA helicase Q1
J3KQ66;P78509-3;P78509-2;P78509	RELN	Reelin
Q5T093;Q5T092;A0A0A0MR06;Q5T091;O15258	RER1	Protein RER1
H0YG54;H0YGR4;F5GYG5;Q9Y3B8-2;Q9Y3B8-3;Q9Y3B8	REXO2	Oligoribonuclease, mitochondrial
P35251-2;P35251	RFC1	Replication factor C subunit 1
P35250;P35250-2;H7C5P4;A0A087WVY3	RFC2	Replication factor C subunit 2
P40938-2;P40938	RFC3	Replication factor C subunit 3
C9J8M3;C9JZI1;P35249-2;P35249	RFC4	Replication factor C subunit 4
P40937	RFC5	Replication factor C subunit 5
Q7Z3J3	RGPD4	RanBP2-like and GRIP domain-containing protein 4
O43665-2;O43665;O43665-3	RGS10	Regulator of G-protein signaling 10
O76081-6	RGS20	Regulator of G-protein signaling 20
K7EPN8	RHBDF2	Rhomboid 5 homolog 2
P61586	RHOA	Transforming protein RhoA
Q5JR08;P08134;E9PQH6	RHOC	Rho-related GTP-binding protein RhoC
P84095	RHOG	Rho-related GTP-binding protein RhoG
Q8IXI2-6;Q8IXI2-4;Q8IXI2;Q8IXI2-5;Q8IXI2-2;Q8IXI2-7;Q8IXI2-3	RHOT1	Mitochondrial Rho GTPase 1
H3BUX4;H3BST5;I3L2C6;Q8IXI1	RHOT2	Mitochondrial Rho GTPase 2
Q9NPQ8-4;Q9NPQ8;Q9NPQ8-3;H0YEN0;Q9NPQ8-2	RIC8A	Synembryn-A
O75792	RNASEH2A	Ribonuclease H2 subunit A
Q5TBB1-2;Q5TBB1;A0A087WXR7	RNASEH2B	Ribonuclease H2 subunit B
E9PN81;Q8TDP1;H0YEF3;E9PKP0;H0YE52;H0YCP5	RNASEH2C	Ribonuclease H2 subunit C
E9PP55;Q96K19-5;Q96K19-3;Q96K19-2;Q96K19	RNF170	E3 ubiquitin-protein ligase RNF170
Q5VTR2;C9J0A5;C9JXC9	RNF20	E3 ubiquitin-protein ligase BRE1A
H3BP71;O75150;O75150-3;O75150-4;H3BQ99;H3BUL6;I3L332	RNF40	E3 ubiquitin-protein ligase BRE1B
P13489	RNH1	Ribonuclease inhibitor
H3BMM9;H3BTC0;Q15287-3;Q15287-2;Q15287;H3BNI3;H3BP82;H3BTR6;H3BUG0;H3BTY0;H3BNU7;H3BUL0;H3BMS0	RNPS1	RNA-binding protein with serine-rich domain 1
Q13464;A0A0U1RQV4	ROCK1	Rho-associated protein kinase 1
O75116;E9PF63	ROCK2	Rho-associated protein kinase 2
I3L524;I3L2M5;P27694	RPA1	Replication protein A 70 kDa DNA-binding subunit;Replication protein A 70 kDa DNA-binding subunit, N-terminally processed
P15927	RPA2	Replication protein A 32 kDa subunit
Q9H6T3-3;Q9H6T3-2;Q9H6T3	RPAP3	RNA polymerase II-associated protein 3
Q5VXN0;Q9H7B2	RPF2	Ribosome production factor 2 homolog
F8W7C6;A0A087WV22	RPL10	Ribosomal protein L10
P62913;Q5VVC8;Q5VVC9;P62913-2	RPL11	60S ribosomal protein L11
P30050	RPL12	60S ribosomal protein L12
P26373;P26373-2;J3KS98	RPL13	60S ribosomal protein L13
P40429;M0QYS1	RPL13A	60S ribosomal protein L13a
E7EPB3;P50914	RPL14	60S ribosomal protein L14
E7EQV9;P61313;E7ENU7	RPL15	Ribosomal protein L15;60S ribosomal protein L15
A0A087WY81;J3KRB3;A0A087WWH0;J3QS96;A0A087WXM6;J3QQT2;J3KRX5;A0A0A6YYL6;P18621;P18621-3;J3QLC8;A0A0A0MRF8;P18621-2	RPL17	60S ribosomal protein L17
J3QQ67;Q07020;G3V203;F8VYV2;A0A075B7A0;F8VXR6	RPL18	60S ribosomal protein L18
M0R117;Q02543	RPL18A	60S ribosomal protein L18a
J3QR09;J3KTE4;P84098	RPL19	Ribosomal protein L19;60S ribosomal protein L19
P46778;G3V1B3;M0R181	RPL21	60S ribosomal protein L21
K7ERI7;P35268;K7EMH1;K7EP65;K7EKS7;K7ELC4	RPL22	60S ribosomal protein L22
C9JD32;J3KT29;P62829;B9ZVP7	RPL23	60S ribosomal protein L23
K7EMA7;H7BY10;K7ERT8;A8MUS3;P62750	RPL23A	60S ribosomal protein L23a
C9JXB8;C9JNW5;P83731	RPL24	60S ribosomal protein L24
P61254	RPL26	60S ribosomal protein L26
P61353;K7EQQ9;K7ELC7	RPL27	60S ribosomal protein L27
P46776;E9PJD9;E9PLL6;E9PLX7	RPL27A	60S ribosomal protein L27a
H0YLP6;H0YMF4;H0YKD8;P46779-4;P46779-5;P46779;P46779-2;P46779-3	RPL28	60S ribosomal protein L28
P39023;G5E9G0;H7C422;B5MCW2	RPL3	60S ribosomal protein L3
A0A0B4J213;A0A0C4DH44;P62888	RPL30	60S ribosomal protein L30
P62899;B8ZZK4;H7C2W9;C9JU56;B7Z4E3;B7Z4C8;P62899-3;P62899-2	RPL31	60S ribosomal protein L31
P49207	RPL34	60S ribosomal protein L34
F2Z388;P42766	RPL35	60S ribosomal protein L35
P18077;C9K025	RPL35A	60S ribosomal protein L35a
Q9Y3U8;J3QSB5	RPL36	60S ribosomal protein L36
G5E9R3;Q6P4E4;E9PEL3;P61513	RPL37A	60S ribosomal protein L37a
J3KSP2;J3KT73;J3QL01;P63173	RPL38	60S ribosomal protein L38
P36578;H3BM89	RPL4	60S ribosomal protein L4
P46777;Q5T7N0	RPL5	60S ribosomal protein L5
Q02878	RPL6	60S ribosomal protein L6
P18124;A8MUD9	RPL7	60S ribosomal protein L7
P62424;Q5T8U3	RPL7A	60S ribosomal protein L7a
P62917;E9PKU4;E9PP36	RPL8	60S ribosomal protein L8
H0Y9V9;P32969;E7ESE0;D6RAN4	RPL9	60S ribosomal protein L9
F8VPE8;G3V210;F8VW21;F8VU65;F8VWS0;P05388-2;P05388;F8VWV4;F8VQY6;F8VRK7;F8VS58;F8VZS0	RPLP0	60S acidic ribosomal protein P0
P04843;B7Z4L4	RPN1	Dolichyl-diphosphooligosaccharide--protein glycosyltransferase subunit 1
P04844-2;P04844	RPN2	Dolichyl-diphosphooligosaccharide--protein glycosyltransferase subunit 2
P46783	RPS10	40S ribosomal protein S10
P62280;M0R1H5	RPS11	40S ribosomal protein S11
P62277;E9PS50;J3KMX5	RPS13	40S ribosomal protein S13
P62263;H0YB22;E5RH77	RPS14	40S ribosomal protein S14
P62244;I3L3P7;I3L246;H3BN98;H3BV27;H3BT37;I3L303	RPS15A	40S ribosomal protein S15a
M0QX76	RPS16	Ribosomal protein S16
H0YN88;A0A075B716;P08708	RPS17	40S ribosomal protein S17
P62269;J3JS69	RPS18	40S ribosomal protein S18
P39019;A0A075B6E2	RPS19	40S ribosomal protein S19
P60866;P60866-2;G3XAN0	RPS20	40S ribosomal protein S20
P63220	RPS21	40S ribosomal protein S21
D6RD47;P62266	RPS23	40S ribosomal protein S23
P62847-2	RPS24	40S ribosomal protein S24
P62851	RPS25	40S ribosomal protein S25
P62979	RPS27A	Ubiquitin-40S ribosomal protein S27a;Ubiquitin;40S ribosomal protein S27a
P62857	RPS28	40S ribosomal protein S28
P62273;A0A087WTT6	RPS29	40S ribosomal protein S29
P23396;P23396-2;F2Z2S8;E9PL09;H0YCJ7;E9PPU1;E9PQ96;E9PJH4;E9PK82;E9PQX2	RPS3	40S ribosomal protein S3
D6RAT0;P61247;H0Y8L7;D6RB09;E9PFI5;D6RG13;H0Y9Y4;D6R9B6	RPS3A	40S ribosomal protein S3a
P62701	RPS4X	40S ribosomal protein S4, X isoform
M0R0F0;M0R0R2;P46782	RPS5	40S ribosomal protein S5;40S ribosomal protein S5, N-terminally processed
A2A3R5;P62753	RPS6	40S ribosomal protein S6
E9PGT3;Q15418-3;Q15418-4;Q15418;Q15418-2	RPS6KA1	Ribosomal protein S6 kinase;Ribosomal protein S6 kinase alpha-1
P51812	RPS6KA3	Ribosomal protein S6 kinase alpha-3
B5MCP9;P62081	RPS7	40S ribosomal protein S7
P62241;Q5JR95	RPS8	40S ribosomal protein S8
A0A024R4M0;P46781;B5MCT8;C9JM19;F2Z3C0;A8MXK4	RPS9	40S ribosomal protein S9
F8W7S5;A0A087WVV2;A0A0A0MRV0;Q9P2E9-3;Q9P2E9-2;Q9P2E9	RRBP1	Ribosome-binding protein 1
E9PL69;P23921	RRM1	Ribonucleoside-diphosphate reductase large subunit
P31350;P31350-2	RRM2	Ribonucleoside-diphosphate reductase subunit M2
Q7LG56;H0YAV1;Q7LG56-5;Q7LG56-6	RRM2B	Ribonucleoside-diphosphate reductase subunit M2 B
Q5JTH9-2;Q5JTH9-3;Q5JTH9;A0A087X1U8	RRP12	RRP12-like protein
Q9Y3B9	RRP15	RRP15-like protein
Q14684-2;Q14684	RRP1B	Ribosomal RNA processing protein 1 homolog B
O43818	RRP9	U3 small nucleolar RNA-interacting protein 2
Q15050	RRS1	Ribosome biogenesis regulatory protein homolog
Q96T23-2;Q96T23;Q96T23-3;H0YDG9	RSF1	Remodeling and spacing factor 1
J3QSV6;O76021;I3L3U9;I3L3C4;I3L1A3	RSL1D1	Ribosomal L1 domain-containing protein 1
Q9UHA3	RSL24D1	Probable ribosome biogenesis protein RLP24
Q9Y3I0	RTCB	tRNA-splicing ligase RtcB homolog
Q9NQC3-2;Q9NQC3-5;Q9NQC3;F8W914	RTN4	Reticulon-4;Reticulon
Q96T51;Q96T51-2;H0YA47	RUFY1	RUN and FYVE domain-containing protein 1
Q8WXA3-3;H0YD93;Q8WXA3-5;Q8WXA3-4;Q8WXA3-2;Q8WXA3	RUFY2	RUN and FYVE domain-containing protein 2
Q9Y265;J3QLR1;H7C4G5	RUVBL1	RuvB-like 1
Q9Y230;Q9Y230-2;M0R0Y3	RUVBL2	RuvB-like 2
P60903	S100A10	Protein S100-A10
P31949	S100A11	Protein S100-A11;Protein S100-A11, N-terminally processed
Q99584	S100A13	Protein S100-A13
J3KND1;E9PRZ1;Q96ER3	SAAL1	Protein SAAL1
M0QZS6;Q9UBE0	SAE1	SUMO-activating enzyme subunit 1;SUMO-activating enzyme subunit 1, N-terminally processed
Q15424-2;Q15424;Q15424-4;Q15424-3;K7ES42	SAFB	Scaffold attachment factor B1
Q14151;Q14151-2	SAFB2	Scaffold attachment factor B2
X6RAL5;O00422;U3KQ12	SAP18	Histone deacetylase complex subunit SAP18
H0Y5E8;Q9NR31-2;Q9NR31	SAR1A	GTP-binding protein SAR1a
H0YHG0;P82979	SARNP	SAP domain-containing ribonucleoprotein
Q5T5C7;P49591	SARS	Serine--tRNA ligase, cytoplasmic
M0QWZ7;Q9NP81;M0R2C6;B4DJM9	SARS2	Serine--tRNA ligase, mitochondrial
O43290;E9PQI8	SART1	U4/U6.U5 tri-snRNP-associated protein 1
F8VV04;Q15020-4;Q15020	SART3	Squamous cell carcinoma antigen recognized by T-cells 3
Q9H7N4	SCAF1	Splicing factor, arginine/serine-rich 19
F8VXG7;Q99590-2;Q99590	SCAF11	Protein SCAF11
O15126-2;O15126	SCAMP1	Secretory carrier-associated membrane protein 1
O14828;O14828-2	SCAMP3	Secretory carrier-associated membrane protein 3
A0A1W2PS70;A0A1W2PNX7;A0A1W2PSE4;A0A1W2PPX5;A0A1W2PPU6;A0A1W2PQR6;A0A1W2PQB7;A0A1W2PS43;A0A1W2PRS1;Q14108	SCARB2	Lysosome membrane protein 2
Q8WVM8;Q8WVM8-2;Q8WVM8-3	SCFD1	Sec1 family domain-containing protein 1
A0A0G2JNZ2;A0A0G2JPP5;Q14160;Q14160-3;A0A0G2JMS7;Q14160-2	SCRIB	Protein scribble homolog
E9PPN3;E9PS17;Q96KG9-3;Q96KG9-2;Q96KG9;E9PK59;Q96KG9-5;Q96KG9-4;Q96KG9-6	SCYL1	N-terminal kinase-like protein
G5EA09;O00560-2;O00560-3;O00560	SDCBP	Syntenin-1
H7C331;Q96C92-4;Q96C92-3;Q96C92-2;Q96C92	SDCCAG3	Serologically defined colon cancer antigen 3
K7ELI9;Q99470	SDF2	Stromal cell-derived factor 2
H0Y3T6;Q9BRK5-5;Q9BRK5-2;Q9BRK5-6;Q9BRK5	SDF4	45 kDa calcium-binding protein
D6RFM5;P31040-2;P31040	SDHA	Succinate dehydrogenase [ubiquinone] flavoprotein subunit, mitochondrial
F5GYJ5;Q9NX18	SDHAF2	Succinate dehydrogenase assembly factor 2, mitochondrial
F1T0I1;J3KNL6;O15027-2;O15027-4;O15027-3;O15027;O15027-5	SEC16A	Protein transport protein Sec16A
O75396	SEC22B	Vesicle-trafficking protein SEC22b
F5H365;Q15436;Q15436-2	SEC23A	Protein transport protein Sec23A
D6REX3;O94979-4;O94979;O94979-6;O94979-3;O94979-10;O94979-9;O94979-2;O94979-8;H7BXG7;O94979-7;D6RHZ5;O94979-5;H0YAB3;H0Y9K1;H0Y8V7	SEC31A	Protein transport protein Sec31A
P60468	SEC61B	Protein transport protein Sec61 subunit beta
P60059	SEC61G	Protein transport protein Sec61 subunit gamma
K7EP88;K7ELV2;Q96EE3;Q96EE3-1;K7EPZ5	SEH1L	Nucleoporin SEH1
A0A087WYP2;Q8IZQ5;H0YE28	SELH	Selenoprotein H
Q8NFY4-3;Q8NFY4-2;Q8NFY4-4;Q8NFY4-5;Q8NFY4-6;Q8NFY4	SEMA6D	Semaphorin-6D
Q9H4L4	SENP3	Sentrin-specific protease 3
P49903-2;P49903;P49903-3	SEPHS1	Selenide, water dikinase 1
D6RGI3;D6RER5;Q9NVA2	SEPTIN11	Septin-11
Q15019;B5MCX3;Q15019-3;Q15019-2;H7C2Y0	SEPTIN2	Septin-2
E7ES33	SEPTIN7	Septin-7
A0A087X142;A6NMH6;A6NFQ9;F8W8I8;Q92599-2;Q92599-4;Q92599;Q92599-3	SEPTIN8	Septin-8
Q9UHD8;Q9UHD8-7;Q9UHD8-2;Q9UHD8-3;K7ER14;K7EJL9;Q9UHD8-4;Q9UHD8-9;Q9UHD8-8;K7EQ08;K7EIR4;K7EKN4;K7EN52;K7ENQ5;K7EJZ2;K7ELJ9;K7ER52;K7EIE4;K7EQD7;K7EK18;K7EL40;Q9UHD8-5	SEPTIN9	Septin-9
Q8NC51-3;Q8NC51;Q8NC51-4;Q8NC51-2	SERBP1	Plasminogen activator inhibitor 1 RNA-binding protein
P84101-4;P84101	SERF2	Small EDRK-rich factor 2
A0A024QZX5;A0A087X1N8;P35237	SERPINB6	Serpin B6
P50454;H0YEP8;E9PKH2	SERPINH1	Serpin H1
Q01105-2;A0A0C4DFV9;Q01105-3;Q01105-4;Q01105	SET	Protein SET
Q86TU7	SETD3	Histone-lysine N-methyltransferase setd3
Q7Z333-3;Q7Z333;Q7Z333-4	SETX	Probable helicase senataxin
Q15637-6;Q15637-2;Q15637-4;Q15637-3;Q15637;Q15637-5;Q15637-7;H7C561	SF1	Splicing factor 1
Q15459-2;Q15459	SF3A1	Splicing factor 3A subunit 1
Q15428;K7EMT0	SF3A2	Splicing factor 3A subunit 2
Q12874	SF3A3	Splicing factor 3A subunit 3
O75533	SF3B1	Splicing factor 3B subunit 1
Q13435;E9PPJ0;H0YEX5	SF3B2	Splicing factor 3B subunit 2
Q15393;Q15393-3	SF3B3	Splicing factor 3B subunit 3
Q9BWJ5	SF3B5	Splicing factor 3B subunit 5
Q9Y3B4	SF3B6	Splicing factor 3B subunit 6
P31947-2;P31947	SFN	14-3-3 protein sigma
P23246;P23246-2	SFPQ	Splicing factor, proline- and glutamine-rich
Q9H9B4	SFXN1	Sideroflexin-1
O43765	SGTA	Small glutamine-rich tetratricopeptide repeat-containing protein alpha
Q5T123;Q9H299	SH3BGRL3	SH3 domain-binding glutamic acid-rich-like protein 3
Q99961;M0QYE0;M0R0I3	SH3GL1	Endophilin-A2
A0A087WW40;Q9Y371;Q9Y371-2;Q9Y371-3	SH3GLB1	Endophilin-B1
B7ZC39;B7ZC38;Q9NR46;Q9NR46-2	SH3GLB2	Endophilin-B2
P29353-2;P29353-7;P29353;P29353-6;H0Y539;X6R6D0;P29353-5;P29353-3	SHC1	SHC-transforming protein 1
P60896	SHFM1	26S proteasome complex subunit DSS1
P34896-4;P34896-3;P34896-2;P34896	SHMT1	Serine hydroxymethyltransferase, cytosolic
P34897-3;P34897-2;P34897;H0YIZ0;G3V2Y4	SHMT2	Serine hydroxymethyltransferase, mitochondrial;Serine hydroxymethyltransferase
Q96ST3	SIN3A	Paired amphipathic helix protein Sin3a
Q15477;H7C5N0	SKIV2L	Helicase SKI2W
P42285;H0Y8U3	SKIV2L2	Superkiller viralicidic activity 2-like 2
E5RJR5;P63208	SKP1	S-phase kinase-associated protein 1
M0QXM4;Q15758;Q15758-3;Q15758-2	SLC1A5	Amino acid transporter;Neutral amino acid transporter B(0)
F6RGN5;B4DLN1;Q9UBX3;Q9UBX3-2;I3L1E8	SLC25A10	Mitochondrial dicarboxylate carrier
I3L1P8;Q02978	SLC25A11	Mitochondrial 2-oxoglutarate/malate carrier protein
Q9UJS0;Q9UJS0-2	SLC25A13	Calcium-binding mitochondrial carrier protein Aralar2
Q6NUK1-2;Q6NUK1	SLC25A24	Calcium-binding mitochondrial carrier protein SCaMC-1
F8VVM2;Q00325-2;Q00325	SLC25A3	Phosphate carrier protein, mitochondrial
P12235;V9GYG0	SLC25A4	ADP/ATP translocase 1
P05141	SLC25A5	ADP/ATP translocase 2;ADP/ATP translocase 2, N-terminally processed
P12236	SLC25A6	ADP/ATP translocase 3;ADP/ATP translocase 3, N-terminally processed
Q9UGQ3-2;Q9UGQ3	SLC2A6	Solute carrier family 2, facilitated glucose transporter member 6
Q92504	SLC39A7	Zinc transporter SLC39A7
F5GZS6;J3KPF3;P08195-3;P08195;P08195-4;P08195-2;H0YFS2	SLC3A2	4F2 cell-surface antigen heavy chain
E7ES28;Q9NP59	SLC40A1	Solute carrier family 40 member 1
Q01650	SLC7A5	Large neutral amino acids transporter small subunit 1
O14745;J3QRP6	SLC9A3R1	Na(+)/H(+) exchange regulatory cofactor NHE-RF1
Q9GZT3-2;Q9GZT3	SLIRP	SRA stem-loop-interacting RNA-binding protein, mitochondrial
Q9H2G2-2;Q9H2G2	SLK	STE20-like serine/threonine-protein kinase
Q9NWH9;H0YLW7;H0YMW8;H0YNF3;H0YMR6;H0YLE6;H0YL55;H7BXE3	SLTM	SAFB-like transcription modulator
P84022	SMAD3	Mothers against decapentaplegic homolog 3
E9PM92;O00193;E9PRZ9	SMAP	Small acidic protein
O60264	SMARCA5	SWI/SNF-related matrix-associated actin-dependent regulator of chromatin subfamily A member 5
B5MCL5;G5E975;Q12824-2;Q12824	SMARCB1	SWI/SNF-related matrix-associated actin-dependent regulator of chromatin subfamily B member 1
F8VXC8;Q8TAQ2-2;Q8TAQ2-3;Q8TAQ2	SMARCC2	SWI/SNF complex subunit SMARCC2
J3KMX2;B9EGA3;Q92925-3;Q92925;Q92925-2	SMARCD2	SWI/SNF-related matrix-associated actin-dependent regulator of chromatin subfamily D member 2
J3QKS7;B4DGM3;Q969G3-6;Q969G3-5;Q969G3-3;Q969G3-2;Q969G3-4;Q969G3;K7EMQ8;H7C048	SMARCE1	SWI/SNF-related matrix-associated actin-dependent regulator of chromatin subfamily E member 1
G8JLG1;Q14683;V9GY57	SMC1A	Structural maintenance of chromosomes protein;Structural maintenance of chromosomes protein 1A
O95347-2;O95347;A0A0C4DGE5	SMC2	Structural maintenance of chromosomes protein 2
Q9UQE7	SMC3	Structural maintenance of chromosomes protein 3
Q9NTJ3-2;Q9NTJ3;E9PD53	SMC4	Structural maintenance of chromosomes protein 4;Structural maintenance of chromosomes protein
Q96SB8;Q96SB8-2	SMC6	Structural maintenance of chromosomes protein 6
Q8N5G0;Q8N5G0-2	SMIM20	Small integral membrane protein 20
H7C5S9;Q99835	SMO	Smoothened homolog
P52788;H7C2R7	SMS	Spermine synthase
P53814-5;P53814;P53814-6;A0A087WVP4;A0A087X1R1;P53814-2	SMTN	Smoothelin
H3BNE1;H3BR18;H3BM38;H3BPJ0;O00161-2;O00161;H3BR99;H3BV99;H3BQY9	SNAP23	Synaptosomal-associated protein;Synaptosomal-associated protein 23
Q7KZF4;H7C597	SND1	Staphylococcal nuclease domain-containing protein 1
O75643;O75643-2	SNRNP200	U5 small nuclear ribonucleoprotein 200 kDa helicase
Q96DI7;Q96DI7-2	SNRNP40	U5 small nuclear ribonucleoprotein 40 kDa protein
P08621;P08621-2	SNRNP70	U1 small nuclear ribonucleoprotein 70 kDa
M0R221;M0R2B8;M0QZG7;P09012	SNRPA	U1 small nuclear ribonucleoprotein A
P09661;H0YMA0	SNRPA1	U2 small nuclear ribonucleoprotein A'
P14678-2;P14678;P14678-3	SNRPB	Small nuclear ribonucleoprotein-associated proteins B and B'
Q5TAL2;A0A0A0MRR7;P09234	SNRPC	U1 small nuclear ribonucleoprotein C
P62316;K7ERG4	SNRPD2	Small nuclear ribonucleoprotein Sm D2
P62318-2;P62318;H3BT13	SNRPD3	Small nuclear ribonucleoprotein Sm D3
A6NHK2;P62304	SNRPE	Small nuclear ribonucleoprotein E
G3V3A4	SNW1	SNW domain-containing protein 1
H0YK42;Q13596-2;Q13596;Q13596-3	SNX1	Sorting nexin-1
A0A087X0R6;Q9UMY4-3;Q9UMY4-2;Q9UMY4	SNX12	Sorting nexin-12
Q15036-2;Q15036	SNX17	Sorting nexin-17
O60749;O60749-2	SNX2	Sorting nexin-2
O60493-4;O60493	SNX3	Sorting nexin-3
Q9Y5X3;A0A087WUY5	SNX5	Sorting nexin-5
Q9UNH7;A0A0A0MRI2;Q9UNH7-2	SNX6	Sorting nexin-6;Sorting nexin-6, N-terminally processed
B1APM4;P35610	SOAT1	Sterol O-acyltransferase 1
H7BYH4;P00441	SOD1	Superoxide dismutase [Cu-Zn]
P18583-7;P18583;P18583-5;P18583-9;P18583-6;P18583-10;P18583-3;P18583-4;P18583-2;P18583-8	SON	Protein SON
Q8WY21-4;Q8WY21;Q8WY21-3;Q8WY21-2	SORCS1	VPS10 domain-containing receptor SorCS1
Q00796;H0YKB3;Q00796-2	SORD	Sorbitol dehydrogenase
O15370	SOX12	Transcription factor SOX-12
A0A087X2D8;O60271-4;O60271-2;O60271;O60271-5;O60271-3;O60271-9	SPAG9	C-Jun-amino-terminal kinase-interacting protein 4
Q9BVQ7;H0YCA5	SPATA5L1	Spermatogenesis-associated protein 5-like protein 1
K7EJH0;K7EMX1;K7EJV2;K7ESQ2;Q8NBT2;K7ERQ7;A0A0A0MSN0;Q8NBT2-2	SPC24	Kinetochore protein Spc24
C9JBL1;X6R2S6;Q9Y6A9	SPCS1	Signal peptidase complex subunit 1
E9PL01;A0A087WUC6;E9PI68;Q15005;E9PRB9	SPCS2	Signal peptidase complex subunit 2
P61009	SPCS3	Signal peptidase complex subunit 3
Q5M775-4;Q5M775;J3KSG2	SPECC1	Cytospin-B
Q96T58	SPEN	Msx2-interacting protein
Q8N0X7	SPG20	Spartin
Q9NZD8-2;Q9NZD8;H0YLW1;H0YLT5;H0YKM6;H0YMB7;H0YKB0	SPG21	Maspardin
H3BT44;Q9H2V7-5;Q9H2V7-3;Q9H2V7-2;Q9H2V7	SPNS1	Protein spinster homolog 1
Q13813;Q13813-2;A0A0D9SF54;A0A0D9SGF6;Q13813-3	SPTAN1	Spectrin alpha chain, non-erythrocytic 1
P11277-2;P11277-3;P11277	SPTB	Spectrin beta chain, erythrocytic
Q01082;A0A087WUZ3;Q01082-2	SPTBN1	Spectrin beta chain, non-erythrocytic 1
Q9NRC6	SPTBN5	Spectrin beta chain, non-erythrocytic 5
O15269	SPTLC1	Serine palmitoyltransferase 1
Q9HD15	SRA1	Steroid receptor RNA activator 1
P12931;P12931-2	SRC	Proto-oncogene tyrosine-protein kinase Src
Q9C0H9-5;A0A087WVV7;A0A087X165;Q9C0H9-2;Q9C0H9	SRCIN1	SRC kinase signaling inhibitor 1
Q8WXA9;Q8WXA9-2	SREK1	Splicing regulatory glutamine/lysine-rich protein 1
C9J0K6;P30626-3;P30626-2;P30626	SRI	Sorcin
H0YLA2;P37108	SRP14	Signal recognition particle 14 kDa protein
A0A087WWU9;A0A087WYR0;P09132	SRP19	Signal recognition particle 19 kDa protein
Q9UHB9-4;Q9UHB9;Q9UHB9-2;Q9UHB9-3	SRP68	Signal recognition particle subunit SRP68
P49458;E9PE20;P49458-2	SRP9	Signal recognition particle 9 kDa protein
Q9Y5M8;H7C4H2	SRPRB	Signal recognition particle receptor subunit beta
E9PCT1;A9Z1X7;Q8IYB3-2;Q8IYB3;M0R088	SRRM1	Serine/arginine repetitive matrix protein 1
Q9UQ35;Q9UQ35-2;I3L4D8;I3L1I8;I3L182;Q9UQ35-3;A0A087X1W1;I3L1C0	SRRM2	Serine/arginine repetitive matrix protein 2
Q9BXP5-4;Q9BXP5-2;Q9BXP5-3;Q9BXP5	SRRT	Serrate RNA effector molecule homolog
J3KTL2;Q07955;Q07955-3;Q07955-2;J3QQV5;J3KSW7	SRSF1	Serine/arginine-rich splicing factor 1
B4DWT1;Q5T760;Q05519-2;Q05519;S4R3C4	SRSF11	Serine/arginine-rich splicing factor 11
J3KP15;Q01130;J3QL05;Q01130-2	SRSF2	Serine/arginine-rich splicing factor 2
P84103-2;P84103;A0A087X2D0	SRSF3	Serine/arginine-rich splicing factor 3
Q08170;A0A0D9SEM4	SRSF4	Serine/arginine-rich splicing factor 4
Q13243;Q13243-3	SRSF5	Serine/arginine-rich splicing factor 5
Q13247-3;Q13247	SRSF6	Serine/arginine-rich splicing factor 6
A0A0B4J1Z1;C9JAB2;Q16629-3;Q16629-2;Q16629-4;Q16629;F8WEA1	SRSF7	Serine/arginine-rich splicing factor 7
Q13242	SRSF9	Serine/arginine-rich splicing factor 9
P05455;E9PGX9;E9PFL9;E7ERC4	SSB	Lupus La protein
Q04837;C9K0U8;A0A0G2JLD8;E7EUY5	SSBP1	Single-stranded DNA-binding protein, mitochondrial
E7EUL7;E9PHV5;P28290-2;P28290-3;P28290	SSFA2	Sperm-specific antigen 2
O43805;A0A087WV26	SSNA1	Sjoegren syndrome nuclear autoantigen 1
E9PNP2;E9PQJ7;E9PLP2;E9PN13;E9PQ05;E9PJ35;E9PQI4;P43308	SSR2	Translocon-associated protein subunit beta
C9J365;C9JA28;Q9UNL2;Q9UNL2-2	SSR3	Translocon-associated protein subunit gamma
Q08945;A0A0U1RRK2	SSRP1	FACT complex subunit SSRP1
O60232;G3V1B8;H0YEB6;E9PN57;H0YEK1	SSSCA1	Sjoegren syndrome/scleroderma autoantigen 1
Q8N3U4;Q8N3U4-2	STAG2	Cohesin subunit SA-2
C9JK83;O95630-2;O95630;C9JEK5;F5H5B9	STAMBP	STAM-binding protein
B4DLC8;P52630-4;P52630	STAT2	Signal transducer and activator of transcription 2
A0A087X1A5;Q5JW30;O95793-2;O95793;O95793-3	STAU1	Double-stranded RNA-binding protein Staufen homolog 1
P31948;P31948-2;P31948-3;H0YGI8	STIP1	Stress-induced-phosphoprotein 1
Q8NBY1;B4E0Y9;Q9P289-3;Q9P289	STK26	Serine/threonine-protein kinase 26
Q9UEW8-2;Q9UEW8	STK39	STE20/SPS1-related proline-alanine-rich protein kinase
P16949	STMN1	Stathmin
P27105	STOM	Erythrocyte band 7 integral membrane protein
Q9UJZ1;Q9UJZ1-2;A0A087WYB4	STOML2	Stomatin-like protein 2, mitochondrial
O43815-2;O43815	STRN	Striatin
Q8TCJ2	STT3B	Dolichyl-diphosphooligosaccharide--protein glycosyltransferase subunit STT3B
Q9UNE7;H3BS86	STUB1	E3 ubiquitin-protein ligase CHIP
Q12846-2	STX4	Syntaxin-4
O15400-2;O15400	STX7	Syntaxin-7
P53999	SUB1	Activated RNA polymerase II transcriptional coactivator p15
Q96I99;Q96I99-2;H0Y852	SUCLG2	Succinyl-CoA ligase [GDP-forming] subunit beta, mitochondrial
M0R2Z9;Q8IX01-4;Q8IX01	SUGP2	SURP and G-patch domain-containing protein 2
Q9Y2Z0-2;Q9Y2Z0	SUGT1	Suppressor of G2 allele of SKP1 homolog
P50225;H3BRY5	SULT1A1	Sulfotransferase 1A1;Sulfotransferase
E9PKW4;P50226	SULT1A2	Sulfotransferase;Sulfotransferase 1A2
E9PHI4;O94901-5;O94901-8;O94901;O94901-9;O94901-2;O94901-7;O94901-3;H0Y742;H7C3X3	SUN1	SUN domain-containing protein 1
Q9Y5B9	SUPT16H	FACT complex subunit SPT16
Q3ZLR7	SUPT20HL1	Transcription factor SPT20 homolog-like 1
J3KSQ6;J3QR04;P63272	SUPT4H1	Transcription elongation factor SPT4
Q7KZ85;Q7KZ85-3	SUPT6H	Transcription elongation factor SPT6
O75683	SURF6	Surfeit locus protein 6
O95425-2;O95425-4;O95425-3;O95425	SVIL	Supervillin
Q8NHG7	SVIP	Small VCP/p97-interacting protein
E7EMB1;Q9UH65	SWAP70	Switch-associated protein 70
Q96A49	SYAP1	Synapse-associated protein 1
Q92797	SYMPK	Symplekin
B7Z645;O60506-3;O60506;O60506-4;O60506-2;F6UXX1	SYNCRIP	Heterogeneous nuclear ribonucleoprotein Q
Q7Z422-5;Q7Z422;Q7Z422-2;Q7Z422-4;Q7Z422-3	SZRD1	SUZ domain-containing protein 1
Q9Y6A5;H0Y8F2	TACC3	Transforming acidic coiled-coil-containing protein 3
A0A075B7D9;A0A075B7F4;Q92804-2;Q92804	TAF15	TATA-binding protein-associated factor 2N
P37802;P37802-2;X6RJP6	TAGLN2	Transgelin-2
P37837	TALDO1	Transaldolase
Q13148;K7EN94;B1AKP7;G3V162;A0A087X260;A0A087WYY0;A0A087WX29;K7EJM5	TARDBP	TAR DNA-binding protein 43
P26639;P26639-2	TARS	Threonine--tRNA ligase, cytoplasmic
Q8TC07-2;Q8TC07-3;Q8TC07;C9JA93	TBC1D15	TBC1 domain family member 15
F8WDP1;A0A0A0MRY0;Q8WUA7-3;Q8WUA7-4;Q8WUA7	TBC1D22A	TBC1 domain family member 22A
A0A0D9SFR5;H3BQ06;H3BNU1;Q9ULP9-2;Q9ULP9	TBC1D24	TBC1 domain family member 24
E7EWW7;E7ERK7;Q96DN5-3;Q96DN5-2;Q96DN5	TBC1D31	TBC1 domain family member 31
O75347;E5RIW3;E5RJD8;O75347-2	TBCA	Tubulin-specific chaperone A
K7EP07;Q99426-2;Q99426;K7EK42	TBCB	Tubulin-folding cofactor B
Q12788;J3KNP2	TBL3	Transducin beta-like protein 3
A0A1W2PRL9;A0A1W2PPZ5;P23193-2;P23193	TCEA1	Transcription elongation factor A protein 1
Q15170;Q15170-2	TCEAL1	Transcription elongation factor A protein-like 1
Q969E4	TCEAL3	Transcription elongation factor A protein-like 3
Q96EI5;Q96EI5-2;D6RD44	TCEAL4	Transcription elongation factor A protein-like 4
R4GMY8;E5RHG8;Q15369	TCEB1	Transcription elongation factor B polypeptide 1
B8ZZU8;Q15370;Q15370-2	TCEB2	Transcription elongation factor B polypeptide 2
A0A024RAC6	TCEB3	Transcription elongation factor B polypeptide 3
O14776-2;O14776;G3V220	TCERG1	Transcription elongation regulator 1
H3BTU3;Q9BQ70;H3BS87;H3BMJ8;Q9H7D3;H3BSP8	TCF25	Transcription factor 25
Q13428;Q13428-3;Q13428-4;J3KQ96;E7ETY2;Q13428-2;Q13428-8;Q13428-6;Q13428-7	TCOF1	Treacle protein
P17987;E7ERF2;F5GZ03;F5H282;E7EQR6	TCP1	T-complex protein 1 subunit alpha
Q8IZJ6-3;Q8IZJ6-2;Q8IZJ6	TDH	Inactive L-threonine 3-dehydrogenase, mitochondrial
G3V470;G3V5X7;Q99973-2;Q99973	TEP1	Telomerase protein component 1
Q9NYB0	TERF2IP	Telomeric repeat-binding factor 2-interacting protein 1
Q9UGI8-2;Q9UGI8	TES	Testin
Q00059;Q00059-2	TFAM	Transcription factor A, mitochondrial
G3V0E5;P02786	TFRC	Transferrin receptor protein 1;Transferrin receptor protein 1, serum form
Q8NI27;F2Z2V2	THOC2	THO complex subunit 2
Q96J01;D6REC9	THOC3	THO complex subunit 3
P52888;K7EP46;K7EL02;P52888-2;K7EIK4;K7EMU4;K7EL32	THOP1	Thimet oligopeptidase
Q9Y2W1	THRAP3	Thyroid hormone receptor-associated protein 3
H3BNW0;Q9NXG2	THUMPD1	THUMP domain-containing protein 1
Q01085;Q01085-2	TIAL1	Nucleolysin TIAR
Q9NQ88;A0A0U1RQD1	TIGAR	Fructose-2,6-bisphosphatase TIGAR
M0QXU7;O43615	TIMM44	Mitochondrial import inner membrane translocase subunit TIM44
Q3ZCQ8;Q3ZCQ8-2;M0R0C3;M0R2F8;Q3ZCQ8-3	TIMM50	Mitochondrial import inner membrane translocase subunit TIM50
O60220	TIMM8A	Mitochondrial import inner membrane translocase subunit Tim8 A
Q9Y5J9;G3XAN8	TIMM8B	Mitochondrial import inner membrane translocase subunit Tim8 B
H3BU04;Q9BVW5;H3BTH1	TIPIN	TIMELESS-interacting protein
O75663	TIPRL	TIP41-like protein
A0A087X0K9;G5E9E7;G3V1L9;Q07157-2;Q07157	TJP1	Tight junction protein ZO-1
Q3LXA3;I3L252;H0YCY6;Q3LXA3-2	TKFC	Bifunctional ATP-dependent dihydroxyacetone kinase/FAD-AMP lyase (cyclizing);ATP-dependent dihydroxyacetone kinase;FAD-AMP lyase (cyclizing)
A0A0B4J1R6;P29401;P29401-2	TKT	Transketolase
J3QLK5;Q86UE8-3;Q86UE8-2;Q86UE8	TLK2	Serine/threonine-protein kinase tousled-like 2
Q9Y490	TLN1	Talin-1
Q99805	TM9SF2	Transmembrane 9 superfamily member 2
Q9HD45;Q5TB53	TM9SF3	Transmembrane 9 superfamily member 3
D6RA57;H0Y9X1;Q96EY4	TMA16	Translation machinery-associated protein 16
G3V2K7;P49755	TMED10	Transmembrane emp24 domain-containing protein 10
Q7Z7H5-3;Q7Z7H5-2;Q7Z7H5	TMED4	Transmembrane emp24 domain-containing protein 4
Q9BVK6	TMED9	Transmembrane emp24 domain-containing protein 9
Q9BVC6	TMEM109	Transmembrane protein 109
D6RBL0;D6RD79;Q9HC07	TMEM165	Transmembrane protein 165
K7EM09;K7EPR0;K7ELQ9;Q6UW68	TMEM205	Transmembrane protein 205
Q96GE9-2;Q96GE9	TMEM261	Transmembrane protein 261
Q9NV96-2;Q9NV96;Q9NV96-3	TMEM30A	Cell cycle control protein 50A
Q9BTV4	TMEM43	Transmembrane protein 43
P42166	TMPO	Lamina-associated polypeptide 2, isoform alpha;Thymopoietin;Thymopentin
Q71RG4-3;Q71RG4-2;Q71RG4	TMUB2	Transmembrane and ubiquitin-like domain-containing protein 2
Q9H3N1	TMX1	Thioredoxin-related transmembrane protein 1
Q9C0C2;Q9C0C2-2	TNKS1BP1	182 kDa tankyrase-1-binding protein
Q92973-2	TNPO1	Transportin-1
Q9UPQ9-1;Q9UPQ9;H0Y720	TNRC6B	Trinucleotide repeat-containing gene 6B protein
F2Z2Y8;Q9H0E2;E7EN89;Q9H0E2-2	TOLLIP	Toll-interacting protein
F5H3S6;B7Z2U2;Q6ZVM7-4;Q6ZVM7-2;Q6ZVM7-3;Q6ZVM7-5;Q6ZVM7	TOM1L2	TOM1-like protein 2
Q9NS69	TOMM22	Mitochondrial import receptor subunit TOM22 homolog
Q15785	TOMM34	Mitochondrial import receptor subunit TOM34
F8W8Z9;Q8N4H5;Q8N4H5-3;Q8N4H5-2	TOMM5	Mitochondrial import receptor subunit TOM5 homolog
O94826	TOMM70A	Mitochondrial import receptor subunit TOM70
P11387	TOP1	DNA topoisomerase 1
P11388;P11388-2;P11388-3;P11388-4	TOP2A	DNA topoisomerase 2-alpha
Q02880-2;Q02880	TOP2B	DNA topoisomerase 2-beta
Q5JTV8-3;A0A0A0MSK5;J3KN66;Q5JTV8;Q5JTV8-2	TOR1AIP1	Torsin-1A-interacting protein 1
Q8NFQ8	TOR1AIP2	Torsin-1A-interacting protein 2
A0A087X1Q1;A0A087WZU8;A0A0U1RQC9;P04637-7;P04637-4;P04637	TP53	Cellular tumor antigen p53
Q12888;Q12888-3;Q12888-2	TP53BP1	Tumor suppressor p53-binding protein 1
O43399-2;O43399-4;O43399;O43399-3;O43399-5;O43399-7;A0A087WZ51;A0A087WYR3	TPD52L2	Tumor protein D54
P60174-1;P60174;P60174-4	TPI1	Triosephosphate isomerase
F5H7S3;H7BYY1;B7Z596;P09493-2;H0YK48;P09493-5;P09493-8;P09493-4;P09493-3;P09493-10;H0YKX5;H0YNC7;H0YL52;Q6ZN40;P09493-9;P09493-7;P09493-6;P09493;H0YK20;H0YL42	TPM1	Tropomyosin alpha-1 chain
A0A087WWU8;P06753-2;P06753-3;P06753-5;P06753-6;P06753-4;Q5VU61;J3KN67;P06753;P06753-7	TPM3	Tropomyosin alpha-3 chain
P67936	TPM4	Tropomyosin alpha-4 chain
O14773-2;O14773	TPP1	Tripeptidyl-peptidase 1
Q5VZU9;P29144	TPP2	Tripeptidyl-peptidase 2
O94811	TPPP	Tubulin polymerization-promoting protein
P12270	TPR	Nucleoprotein TPR
Q5W0H4;A0A0B4J2C3;P13693	TPT1	Translationally-controlled tumor protein
Q9ULW0;Q9ULW0-2	TPX2	Targeting protein for Xklp2
Q13595-4;Q13595-3;Q13595;Q13595-2	TRA2A	Transformer-2 protein homolog alpha
P62995;P62995-3	TRA2B	Transformer-2 protein homolog beta
Q9Y4K3	TRAF6	TNF receptor-associated factor 6
F8VVF3;F8VNX8;O14545-2;O14545;S4R2Z9	TRAFD1	TRAF-type zinc finger domain-containing protein 1
A0A0D9SGH2;A0A087X0N0;A0A0D9SFL5;C9JC32;Q9UPV9-3;Q9UPV9-2;Q9UPV9;H7C3T3	TRAK1	Trafficking kinesin-binding protein 1
Q12931-2;Q12931;I3L0K7;I3L239	TRAP1	Heat shock protein 75 kDa, mitochondrial
Q14258	TRIM25	E3 ubiquitin/ISG15 ligase TRIM25
Q13263;M0R3C0;M0R2I3	TRIM28	Transcription intermediary factor 1-beta
Q9UPN9-2;Q9UPN9	TRIM33	E3 ubiquitin-protein ligase TRIM33
Q9BRZ2	TRIM56	E3 ubiquitin-protein ligase TRIM56
R4GN03;Q9BZR9	TRIM8	Probable E3 ubiquitin-protein ligase TRIM8
Q14669;Q14669-2;Q14669-3;Q14669-4	TRIP12	E3 ubiquitin-protein ligase TRIP12
Q15645;Q15645-2	TRIP13	Pachytene checkpoint protein 2 homolog
Q15654;Q15654-3;Q15654-2	TRIP6	Thyroid receptor-interacting protein 6
F5GX77;Q9UI30;F5GYQ2	TRMT112	Multifunctional methyltransferase subunit TRM112-like protein
Q7Z2T5	TRMT1L	TRMT1-like protein
Q9UJA5-3;Q9UJA5-2;Q9UJA5	TRMT6	tRNA (adenine(58)-N(1))-methyltransferase non-catalytic subunit TRM6
F5H442;Q99816;Q99816-2	TSG101	Tumor susceptibility gene 101 protein
E9PGT1;Q15631	TSN	Translin
C4P0D4;C4P0D6;C4P0D8;Q99598	TSNAX	Translin-associated protein X
Q2NL82	TSR1	Pre-rRNA-processing protein TSR1 homolog
Q969E8	TSR2	Pre-rRNA-processing protein TSR2 homolog
Q9Y5U2-2;Q9Y5U2	TSSC4	Protein TSSC4
K7EKS0;K7ELX2	TTC19	Tetratricopeptide repeat domain 19
Q6PGP7	TTC37	Tetratricopeptide repeat protein 37
Q14166	TTLL12	Tubulin--tyrosine ligase-like protein 12
Q9C0H2-3;Q9C0H2-2;Q9C0H2;Q9C0H2-4	TTYH3	Protein tweety homolog 3
P50607-2	TUB	Tubby protein homolog
F8VVB9	TUBA1B	Tubulin alpha 1b
F5H5D3;Q9BQE3	TUBA1C	Tubulin alpha-1C chain
Q5JP53;P07437;Q5ST81	TUBB	Tubulin beta chain
Q13885	TUBB2A	Tubulin beta-2A chain
Q9BVA1	TUBB2B	Tubulin beta-2B chain
P68371	TUBB4B	Tubulin beta-4B chain
Q9BUF5;K7ESQ3;K7EQT3;K7EJ64;K7ERA8;K7EJZ4;K7EL29;K7EN98;K7EPE5	TUBB6	Tubulin beta-6 chain
Q3ZCM7;A0A075B736;Q5SQY0	TUBB8	Tubulin beta-8 chain
Q96CW5-2;Q96CW5;A0A087WU06;Q96CW5-3	TUBGCP3	Gamma-tubulin complex component 3
P49411	TUFM	Elongation factor Tu, mitochondrial
Q2TAM9	TUSC1	Tumor suppressor candidate gene 1 protein
Q96ET8	TVP23C	Golgi apparatus membrane protein TVP23 homolog C
Q12792;Q12792-3;F8VRG3	TWF1	Twinfilin-1
P40222	TXLNA	Alpha-taxilin
Q9NUQ3;Q9NUQ3-2	TXLNG	Gamma-taxilin
Q8NBS9-2;Q8NBS9	TXNDC5	Thioredoxin domain-containing protein 5
K7ER96;O43396	TXNL1	Thioredoxin-like protein 1
E2QRB9;Q16881-7;E9PIR7;F8W809;A0A087WSW9;A0A182DWI3;A0A087WSY9;Q16881-5;Q16881-2;Q16881-4;Q16881-3;Q16881-6;Q16881	TXNRD1	Thioredoxin reductase 1, cytoplasmic
P04818;P04818-2	TYMS	Thymidylate synthase
P0DN76;Q01081;Q01081-4;Q01081-2	U2AF1	Splicing factor U2AF 35 kDa subunit
P26368-2;P26368;K7ENG2	U2AF2	Splicing factor U2AF 65 kDa subunit
Q16222-2;Q16222-3;Q16222	UAP1	UDP-N-acetylhexosamine pyrophosphorylase;UDP-N-acetylgalactosamine pyrophosphorylase;UDP-N-acetylglucosamine pyrophosphorylase
P22314-2;P22314	UBA1	Ubiquitin-like modifier-activating enzyme 1
Q9UBT2;Q9UBT2-2;U3KQ93	UBA2	SUMO-activating enzyme subunit 2
M0R1M6;M0R2S1;P62987	UBA52	Ubiquitin-60S ribosomal protein L40;Ubiquitin;60S ribosomal protein L40
F8W726;Q14157-4;Q14157-1;Q14157-3;Q14157;Q14157-5;Q5VU81;Q5VU80;Q5VU79;Q5VU78;Q5VU77	UBAP2L	Ubiquitin-associated protein 2-like
Q8TF42	UBASH3B	Ubiquitin-associated and SH3 domain-containing protein B
P62837	UBE2D2	Ubiquitin-conjugating enzyme E2 D2
P61077;D6R9F6;D6R933;D6RGD0;D6R980;D6RIZ3;D6RA11;P61077-2	UBE2D3	Ubiquitin-conjugating enzyme E2 D3
C9J2P0;H7C061;B7Z306;P51965-2;P51965	UBE2E1	Ubiquitin-conjugating enzyme E2 E1
P61086-3;P61086	UBE2K	Ubiquitin-conjugating enzyme E2 K
P68036;A0A1B0GUS4	UBE2L3	Ubiquitin-conjugating enzyme E2 L3
P61088;F8VQQ8	UBE2N	Ubiquitin-conjugating enzyme E2 N
Q9C0C9	UBE2O	E2/E3 hybrid ubiquitin-protein ligase UBE2O
Q16763	UBE2S	Ubiquitin-conjugating enzyme E2 S
Q13404;Q13404-8	UBE2V1	Ubiquitin-conjugating enzyme E2 variant 1
Q15819	UBE2V2	Ubiquitin-conjugating enzyme E2 variant 2
O95155-2;O95155;O95155-4	UBE4B	Ubiquitin conjugation factor E4 B
Q5T4S7-3;Q5T4S7-4;Q5T4S7;Q5T4S7-2;A0A0A0MSW0;Q5T4S7-5	UBR4	E3 ubiquitin-protein ligase UBR4
H0YJY4;Q8N806;H0YJM2;E9PCJ7	UBR7	Putative E3 ubiquitin-protein ligase UBR7
E9PKP7;P17480-2;P17480;E9PMM2	UBTF	Nucleolar transcription factor 1
E9PJ81;Q04323;Q04323-2;E9PRQ7;A0A087WTZ5;E9PS08	UBXN1	UBX domain-containing protein 1
Q92575	UBXN4	UBX domain-containing protein 4
O94888;C9JAT7	UBXN7	UBX domain-containing protein 7
P09936;D6RE83;D6R974;D6R956;D6RF53	UCHL1	Ubiquitin carboxyl-terminal hydrolase isozyme L1;Ubiquitin carboxyl-terminal hydrolase
Q9Y3C8	UFC1	Ubiquitin-fold modifier-conjugating enzyme 1
Q92890;Q92890-1	UFD1L	Ubiquitin fusion degradation protein 1 homolog
O94874;O94874-2	UFL1	E3 UFM1-protein ligase 1
O60701-2;O60701;E7ER95;E7ER83;E7ETF4;E7EV97	UGDH	UDP-glucose 6-dehydrogenase
Q9NYU2-2;Q9NYU2	UGGT1	UDP-glucose:glycoprotein glucosyltransferase 1
[truncated: 100 more rows]

## Sheet: Higher in parental SH-SY5Y
Proteins	Gene Names	Protein Names
Q6JQN1;Q6JQN1-5	ACAD10	Acyl-CoA dehydrogenase family member 10
Q562R1	ACTBL2	Beta-actin-like protein 2
P05091;S4R3S4;P05091-2	ALDH2	Aldehyde dehydrogenase, mitochondrial
O15085-2	ARHGEF11	Rho guanine nucleotide exchange factor 11
M0QXG9;M0R3F4;M0R2A4;M0R2K3;M0R193;M0R0I0;J3KQS6;Q9NWV8-3;Q9NWV8;M0R2I2	BABAM1	BRISC and BRCA1-A complex member 1
H0YNU5;P54132	BLM	Bloom syndrome protein
Q9UPA5	BSN	Protein bassoon
A0A096LNJ1;A0A096LP73;F2Z2Q0;A0A096LP12;A0A0B4J2H4;H7C1F6;A0A0B4J2D5;A0A096LPI6;P30042-2;P30042	C21orf33	ES1 protein homolog, mitochondrial
A0A140T9I7;H0YIS1;A0A140TA54;Q4VXY6;A0A140T9N1;A0A140TA43;A0A0G2JL35;A0A0C4DFS1;P13942-8;P13942-6;P13942-7;P13942-4;P13942-5;P13942-2;P13942-3;P13942	COL11A2	Collagen alpha-2(XI) chain
P78310;P78310-7	CXADR	Coxsackievirus and adenovirus receptor
Q13206;E9PIF2	DDX10	Probable ATP-dependent RNA helicase DDX10
F5H625;Q8IX18-4;Q8IX18-3;Q8IX18-2;Q8IX18	DHX40	Probable ATP-dependent RNA helicase DHX40
Q9H4B8	DPEP3	Dipeptidase 3
A0A0C4DGA2;O75521-2;O75521	ECI2	Enoyl-CoA delta isomerase 2, mitochondrial
P56537;B7ZBH1	EIF6	Eukaryotic translation initiation factor 6
Q6P587;Q6P587-2;Q6P587-3	FAHD1	Acylpyruvase FAHD1, mitochondrial
Q9BQS8;Q9BQS8-4	FYCO1	FYVE and coiled-coil domain-containing protein 1
E9PD92;E7EM57;E7EUI8;P11413;P11413-3;P11413-2	G6PD	Glucose-6-phosphate 1-dehydrogenase
Q02846	GUCY2D	Retinal guanylyl cyclase 1
Q9UQL6-2;Q9UQL6;Q9UQL6-3	HDAC5	Histone deacetylase 5
A0A1W2PPR8;P01889;Q04826;Q95365;Q29836;Q29718;P30475;P03989;P30485;P30461;P30492;Q29940;P30493	HLA-B	HLA class I histocompatibility antigen, B-7 alpha chain;HLA class I histocompatibility antigen, B-40 alpha chain;HLA class I histocompatibility antigen, B-38 alpha chain;HLA class I histocompatibility antigen, B-67 alpha chain;HLA class I histocompatibility antigen, B-82 alpha chain;HLA class I histocompatibility antigen, B-39 alpha chain;HLA class I histocompatibility antigen, B-27 alpha chain;H…
Q9UIQ6	LNPEP	Leucyl-cystinyl aminopeptidase;Leucyl-cystinyl aminopeptidase, pregnancy serum form
Q9H9A6	LRRC40	Leucine-rich repeat-containing protein 40
H3BSW0;Q8N9N7	LRRC57	Leucine-rich repeat-containing protein 57
P20645;H0YF90;F5GX30	M6PR	Cation-dependent mannose-6-phosphate receptor
Q9NU22	MDN1	Midasin
H0YD14;Q9NZM1-2;Q9NZM1-6;Q9NZM1-3;Q9NZM1	MYOF	Myoferlin
C9JXQ9;O95168;F2Z3P9;O95168-2	NDUFB4	NADH dehydrogenase [ubiquinone] 1 beta subcomplex subunit 4
A0A1B0GWB8;A0A1B0GW37;U3KQE8;A0A1B0GVN4;A0A1B0GWJ4;A0A0A0MRX8;A0A1B0GU97;A0A1B0GWI9;Q5VW27;Q5VW30;Q5VW26;O00712;O00712-4;O00712-5;Q5VW31;O00712-6	NFIB	Nuclear factor 1;Nuclear factor 1 B-type
Q8NG80	OR2L5	Olfactory receptor 2L5
Q8IY17-5;Q8IY17-2;Q8IY17-3;Q8IY17;Q8IY17-4	PNPLA6	Neuropathy target esterase
Q7Z3K3-5;Q7Z3K3-7;Q7Z3K3-2;Q7Z3K3-3;Q7Z3K3-6;Q7Z3K3	POGZ	Pogo transposable element with ZNF domain
A6PVN7;A6PVN8;C9IZ76;A6PVN6;Q5T949;Q5T948;A6PVN9;F6WIT2;A6PVN5;Q15257-3;Q15257-2;Q15257	PPP2R4	Serine/threonine-protein phosphatase 2A activator
Q05209-2;Q05209-3;Q05209;C9J1X8;F8WB51;H0YC15	PTPN12	Tyrosine-protein phosphatase non-receptor type 12
M0R3D4;Q9UI14	RABAC1	Prenylated Rab acceptor protein 1
Q96PK6	RBM14	RNA-binding protein 14
Q9UBS0	RPS6KB2	Ribosomal protein S6 kinase beta-2
Q9UQR0	SCML2	Sex comb on midleg-like protein 2
Q9C0C4	SEMA4C	Semaphorin-4C
A0A087X241;Q2NKQ1-4;Q2NKQ1;Q2NKQ1-3	SGSM1	Small G protein signaling modulator 1
Q9P2F8	SIPA1L2	Signal-induced proliferation-associated 1-like protein 2
P11169	SLC2A3	Solute carrier family 2, facilitated glucose transporter member 3
Q5U8S2;O60499-2;O60499;F6RTM7;K7EK75;X6R2W0	STX10	Syntaxin-10
D6RD70;O43704	SULT1B1	Sulfotransferase;Sulfotransferase family cytosolic 1B member 1
Q15545	TAF7	Transcription initiation factor TFIID subunit 7
K7ERV3;P04183;K7ES52;K7ERJ1;K7ENW5	TK1	Thymidine kinase;Thymidine kinase, cytosolic
Q96SK2-3;Q96SK2-2;Q96SK2	TMEM209	Transmembrane protein 209
C9J486;C9JIP2;B4DND0;Q16831;C9K0J2;F8WD51	UPP1	Uridine phosphorylase 1
O60293-2;O60293	ZFC3H1	Zinc finger C3H1 domain-containing protein
Q6ZSR9	FLJ45252	Uncharacterized protein FLJ45252

## Sheet: Higher in CAPN5-null 
Proteins	Gene Names	Protein Names
P24752	ACAT1	Acetyl-CoA acetyltransferase, mitochondrial
B7Z2R7;Q5T8D3-4;Q5T8D3-2;Q5T8D3-3;Q5T8D3	ACBD5	Acyl-CoA-binding domain-containing protein 5
A0A0C4DGB6;CON__P02768-1;P02768;A0A087WWT3;P02768-3;H7C013	ALB	Serum albumin
A6NC57-2;A6NC57	ANKRD62	Ankyrin repeat domain-containing protein 62
X6R9F1;Q9NWB6	ARGLU1	Arginine and glutamate-rich protein 1
P08243-2;P08243;P08243-3;F8WEJ5	ASNS	Asparagine synthetase [glutamine-hydrolyzing]
P00966;Q5T6L6	ASS1	Argininosuccinate synthase
H7C092;A0A0A0MR97;Q9UIF8-4;Q9UIF8-2;Q9UIF8-5;Q9UIF8-3;Q9UIF8	BAZ2B	Bromodomain adjacent to zinc finger domain protein 2B
Q3V6T2-5;Q3V6T2-4;Q3V6T2-2;Q3V6T2-3;Q3V6T2;A0A087WXD9	CCDC88A	Girdin
Q6PI48	DARS2	Aspartate--tRNA ligase, mitochondrial
Q96HY6;A0A0A0MRX2;Q96HY6-2	DDRGK1	DDRGK domain-containing protein 1
Q01658	DR1	Protein Dr1
F8VY02;P30040	ERP29	Endoplasmic reticulum resident protein 29
Q9NPD3;E9PI41	EXOSC4	Exosome complex component RRP41
Q01469	FABP5	Fatty acid-binding protein, epidermal
A6NHQ2	FBLL1	rRNA/tRNA 2'-O-methyltransferase fibrillarin-like protein 1
Q5T1M5;A0A0A0MT60;Q5T1M5-2;Q5T1M5-3;X6RKW4	FKBP15	FK506-binding protein 15;Peptidyl-prolyl cis-trans isomerase
Q9H0Q3	FXYD6	FXYD domain-containing ion transport regulator 6
Q15760	GPR19	Probable G-protein coupled receptor 19
C9JFE4;A0A096LP07;A0A096LPJ3;A8K070;Q13098-5;Q13098;Q13098-7;J3QS88;J3KTB0;J3QLT0;J3KSA5;J3KRJ4	GPS1	COP9 signalosome complex subunit 1
A0A087WT45;A0A075B793;Q4V328-4;Q4V328;Q4V328-3	GRIPAP1	GRIP1-associated protein 1
H3BPZ1;H3BS72;Q9P035	HACD3	Very-long-chain (3R)-3-hydroxyacyl-CoA dehydratase 3
Q16777	HIST2H2AC	Histone H2A type 2-C
P04792	HSPB1	Heat shock protein beta-1
Q8TEX9;Q8TEX9-2;H0YN14;H0YLV0;H0YL92;H0YK93;H0YKG5	IPO4	Importin-4
Q96CX2	KCTD12	BTB/POZ domain-containing protein KCTD12
H9KVD6;Q6ZMT4-2;Q6ZMT4	KDM7A	Lysine-specific demethylase 7A
O60684;S4R3E5	KPNA6	Importin subunit alpha-7
Q71RC2-5;Q71RC2-3;Q71RC2;Q71RC2-4;Q71RC2-6;Q96J85;Q71RC2-7;F8W1I4;Q8TBL5;A0A087WTL9;F8VY40	LARP4	La-related protein 4
P62310	LSM3	U6 snRNA-associated Sm-like protein LSm3
Q96AX9-12;Q96AX9-11;Q96AX9-13;Q96AX9-14	MIB2	E3 ubiquitin-protein ligase MIB2
Q9BU76-4;Q9BU76;Q9BU76-2;Q9BU76-3	MMTAG2	Multiple myeloma tumor-associated protein 2
P46199	MTIF2	Translation initiation factor IF-2, mitochondrial
P47972	NPTX2	Neuronal pentraxin-2
Q53EL6-2;Q53EL6;Q5VZS7	PDCD4	Programmed cell death protein 4
O43175;Q5SZU1	PHGDH	D-3-phosphoglycerate dehydrogenase
Q99959-2;Q99959	PKP2	Plakophilin-2
A0A0D9SFL2;M0QYH2;Q96T60;A0A1B0GU66;A0A0D9SEV0;M0R000;M0QYI1;M0R3C8	PNKP	Bifunctional polynucleotide phosphatase/kinase;Polynucleotide 3'-phosphatase;Polynucleotide 5'-hydroxyl-kinase
Q8TCS8;H7BXF6	PNPT1	Polyribonucleotide nucleotidyltransferase 1, mitochondrial
Q9Y2S0	POLR1D	DNA-directed RNA polymerases I and III subunit RPAC2
Q9H2U2-3;Q9H2U2;Q9H2U2-2;Q9H2U2-4;Q9H2U2-6	PPA2	Inorganic pyrophosphatase 2, mitochondrial
Q16537-3;Q16537-2;Q16537	PPP2R5E	Serine/threonine-protein phosphatase 2A 56 kDa regulatory subunit epsilon isoform
Q9Y617-2;Q9Y617	PSAT1	Phosphoserine aminotransferase
A0A087WWP4;Q96T37-4;Q96T37-2;Q96T37-3;Q96T37	RBM15	Putative RNA-binding protein 15
Q9BVS4;Q9BVS4-2	RIOK2	Serine/threonine-protein kinase RIO2
H0YAT1;Q9H788-2;Q9H788	SH2D4A	SH2 domain-containing protein 4A
P30825	SLC7A1	High affinity cationic amino acid transporter 1
Q15599-2;Q15599;H3BMF5	SLC9A3R2	Na(+)/H(+) exchange regulatory cofactor NHE-RF2
A0A087WYV5;X6R3P0;O94813-3;O94813-2;O94813	SLIT2	Slit homolog 2 protein;Slit homolog 2 protein N-product;Slit homolog 2 protein C-product
Q9NVG8-2;Q9NVG8	TBC1D13	TBC1 domain family member 13
Q15814	TBCC	Tubulin-specific chaperone C
E7EPJ7;O75962-5;O75962-4;O75962;E7EWP2;O75962-2;F5H228	TRIO	Triple functional domain protein
H0Y4E0;H0Y6Y4;Q5LJB0;Q9Y5K5-2;Q9Y5K5-4;Q9Y5K5-3;Q9Y5K5	UCHL5	Ubiquitin carboxyl-terminal hydrolase;Ubiquitin carboxyl-terminal hydrolase isozyme L5
O94966-7;O94966-6;O94966-5;A0A0A0MR08;E7EST9;B5MEG5;O94966-2	USP19	Ubiquitin carboxyl-terminal hydrolase 19;Ubiquitin carboxyl-terminal hydrolase
A0A0C4DH12;H3BS68;O75541-2;O75541	ZNF821	Zinc finger protein 821
P16144-3	ITGB4	Integrin beta-4
Q5U3C3-2	TMEM164	Transmembrane protein 164
