# Supplementary material for: The Identification of Proteolytic Substrates of Calpain-5 with N-Terminomics
Source: Int J Mol Sci. 2025 Jul 4;26(13):6459. doi: 10.3390/ijms26136459 (PMC12249614; doi:10.3390/ijms26136459)
Supplement: Supplementary file 1 [file ijms-26-06459-s001.zip › ijms-3701211-supplementary/Table S3.xlsx]

## Sheet: TAILS peptides
Blue highlight	Higher in the parental SH-SY5Y cells
No highlight	At similar levels in both cell lines
Green highlight	Higher in the CAPN5-null cells
Sequence	K Count	Modifications	Mass	Mass Fractional Part	Protein Groups	Proteins	Gene Names	Protein Names	Unique (Groups)	Unique (Proteins)	Acetyl (N-term)	Oxidation (M)	Missed cleavages	Identification type 1	Identification type 2	Identification type 3	Fraction Average	Fraction Std. Dev.	Fraction 1	Fraction 2	Experiment 1	Experiment 2	Experiment 3	Retention time	Calibrated retention time	Charges	PEP	MS/MS scan number	Raw file	Score	Delta score	Ratio H/L	Ratio H/L normalized	Ratio H/L variability [%]	Ratio H/L count	Ratio H/L iso-count	Ratio H/L type	Ratio H/L 1	Ratio H/L normalized 1	Ratio H/L variability [%] 1	Ratio H/L count 1	Ratio H/L iso-count 1	Ratio H/L type 1	Ratio H/L 2	Ratio H/L normalized 2	Ratio H/L variability [%] 2	Ratio H/L count 2	Ratio H/L iso-count 2	Ratio H/L type 2
SYSRGGGDQGYGSGR	0	Unmodified	1502.65	0.649832	590	P98179	RBM3	RNA-binding protein 3	yes	yes	0	0	1		By MS/MS	By MS/MS	By MS/MS	1.33	0.471	6	3	5	3	1	12.694	12.681	2;3	6.8104e-24	3793	S10257_28_TAILS_WT1_C51_200107	165.51	112.01	0.0075449	0.0079821	132.19	2	2	Median	0.0028642	0.0031344	NaN	1	1	Median	0.019875	0.020327	NaN	1	1
QNTAYSNWNQPR	0	3 Deamidation (NQ)	1480.62	0.621886	76	F5H8D6;F8WDQ8;B7ZB24;H0YGQ3;F5H1U9;O75970-5;O75970-3;O75970-2;O75970	MPDZ	Multiple PDZ domain protein	yes	no	0	3	0	0			By MS/MS	1	0	1				1	119.66	116.4	2	0.038632	62142	S10259_30_TAILS_WT3_C53_200107	152.11	26.295	0.0076484	0.0073474	NaN	1	1	Median	NaN	NaN	NaN	0	0	Median	NaN	NaN	NaN	0	0
STCAWAIVQVEISR	0	Unmodified	1618.81	0.813726	327	Q86WN2	IFNE	Interferon epsilon	yes	yes	0	0	0	0	By MS/MS			1	0	1		1			77.905	74.784	2	0.056703	38627	S10257_28_TAILS_WT1_C51_200107	155.42	0	0.0094047	0.010249	NaN	1	1	Median	0.0094047	0.010249	NaN	1	1	Median	NaN	NaN	NaN	0	0
LGEHNIDVLEGNEQFINAAK	1	Unmodified	2210.1	0.0967605	211	CON__P00761			yes	yes	0	0	0		By MS/MS			2	0		1	1			92.435	88.67	3	2.3713e-17	46097	S10257_28_TAILS_WT1_C51_200107	150.29	107.08	0.010203	0.011694	NaN	1	1	Median	0.010203	0.011694	NaN	1	1	Median	NaN	NaN	NaN	0	0
TEAEEEFERR	0	Unmodified	1294.58	0.578958	195	H7C175;Q6ZMQ8-3;Q6ZMQ8	AATK	Serine/threonine-protein kinase LMTK1	yes	no	0	0	0	1	By MS/MS		By MS/MS	1.67	0.471	1	2	2		1	52.021	51.165	2	0.0085138	19498	S10256_27_Pretails_WT3_C53_200107	159.2	35.989	0.013406	0.014724	54.003	3	3	Plateau	0.010476	0.010756	44.409	2	2	Median	NaN	NaN	NaN	0	0
AGLQFPVGR	0	Unmodified	943.524	0.52395	91	C9J0D1;A0A0U1RR32;A0A0U1RRH7;Q71UI9-5;Q71UI9-2;Q99878;Q96KK5;Q71UI9;P0C0S5;Q9BTM1;Q16777;Q93077;Q8IUE6;Q7L7L0;Q6FI13;P20671;P0C0S8;P04908;Q96QV6;P16104;Q9BTM1-2	H2AFV;HIST1H2AJ;HIST1H2AH;H2AFZ;H2AFJ;HIST2H2AC;HIST1H2AC;HIST2H2AB;HIST3H2A;HIST2H2AA3;HIST1H2AD;HIST1H2AG;HIST1H2AB;HIST1H2AA;H2AFX	Histone H2A;Histone H2A.V;Histone H2A type 1-J;Histone H2A type 1-H;Histone H2A.Z;Histone H2A.J;Histone H2A type 2-C;Histone H2A type 1-C;Histone H2A type 2-B;Histone H2A type 3;Histone H2A type 2-A;Histone H2A type 1-D;Histone H2A type 1;Histone H2A type 1-B/E;Histone H2A type 1-A;Histone H2AX	yes	no	0	0	0		By MS/MS		By MS/MS	2	0		2	1		1	69.248	66.675	2	1.144e-15	35226	S10259_30_TAILS_WT3_C53_200107	175.75	94.372	0.015567	0.016141	115.48	2	2	Median	0.0064698	0.0071338	NaN	1	1	Median	NaN	NaN	NaN	0	0
SETAPAAPAAAPPAEKAPVKK	3	Acetyl (N-term)	2043.1	0.100055	520	P16403	HIST1H1C	Histone H1.2	yes	yes	1	0	2		By MS/MS	By MS/MS	By MS/MS	1.57	0.495	3	4	2	3	2	43.356	42.101	3	2.6874e-46	19027	S10257_28_TAILS_WT1_C51_200107	169.43	141.36	0.017149	0.016835	NaN	1	1	Median	NaN	NaN	NaN	0	0	Median	0.017149	0.016835	NaN	1	1
AALVDLEPGTMDSVR	0	Unmodified	1572.78	0.781757	216	K7ESQ3;K7EQT3;K7EJ64;K7ERA8;K7EJZ4;K7EL29;K7EN98;K7EPE5;Q9BUF5	TUBB6	Tubulin beta-6 chain	yes	no	0	0	0	0	By MS/MS	By MS/MS	By MS/MS	1.5	0.5	5	5	3	3	4	93.089	91.406	2;3	3.7293e-22	49712	S10258_29_TAILS_WT2_C52_200107	231.05	108.72	0.018362	0.020103	119.68	9	9	Median	0.018362	0.020103	143.72	3	3	Median	0.047047	0.046141	148.46	3	3
ASMGTLAFDEYGRPFLIIKDQDR	1	Acetyl (N-term)	2684.33	0.326837	107	D6RIZ7;E7ENZ3;P48643	CCT5	T-complex protein 1 subunit epsilon	yes	no	1	0	0	1			By MS/MS	2	0		1			1	121.45	121.5	3	0.015822	49242	S10256_27_Pretails_WT3_C53_200107	130.02	72.844	0.020586	0.024009	NaN	1	1	Median	NaN	NaN	NaN	0	0	Median	NaN	NaN	NaN	0	0
KQECSVEQILISR	1	2 Deamidation (NQ)	1590.79	0.792322	52	A0A1W2PS94;Q9BXT5	TEX15	Testis-expressed sequence 15 protein	yes	no	0	2	0	0		By MS/MS		1	0	1			1		79.761	76.364	2	0.034133	40021	S10258_29_TAILS_WT2_C52_200107	159.83	14.372	0.02423	0.023803	NaN	1	1	Median	NaN	NaN	NaN	0	0	Median	0.02423	0.023803	NaN	1	1
EEELWEEEFIER	0	Unmodified	1636.73	0.725682	99	D6RA77;Q9BPZ3	PAIP2	Polyadenylate-binding protein-interacting protein 2	yes	no	0	0	0	0	By MS/MS			1	0	1		1			70.684	68.163	2	0.054083	34665	S10257_28_TAILS_WT1_C51_200107	147.2	38.63	0.025425	0.028212	NaN	1	1	Median	0.025425	0.028212	NaN	1	1	Median	NaN	NaN	NaN	0	0
ASGVQVADEVCR	0	Acetyl (N-term)	1331.61	0.613964	311	F6RFD5;P60981	DSTN	Destrin	yes	no	1	0	0		By MS/MS	By MS/MS	By MS/MS	1.57	0.495	3	4	2	2	3	69.273	67.643	2	1.026e-69	35494	S10259_30_TAILS_WT3_C53_200107	195.27	119.2	0.029735	0.02883	NaN	1	0	Median	0.029735	0.02883	NaN	1	0	Median	NaN	NaN	NaN	0	0
LGEKLSDEEVDEMIR	1	Unmodified	1761.85	0.84548	537	P27482	CALML3	Calmodulin-like protein 3	yes	yes	0	0	1		By MS/MS			2	0		1	1			80.43	76.466	3	0.012466	40149	S10257_28_TAILS_WT1_C51_200107	120.54	78.576	0.031542	0.03399	NaN	1	1	Median	0.031542	0.03399	NaN	1	1	Median	NaN	NaN	NaN	0	0
TLYGFGG	0	Unmodified	713.338	0.338441	577	P62805	HIST1H4A	Histone H4	yes	yes	0	0	0		By MS/MS			2	0		1	1			88.454	85.187	1	0.022839	44109	S10257_28_TAILS_WT1_C51_200107	143.88	143.88	0.031908	0.03589	NaN	1	1	Median	0.031908	0.03589	NaN	1	1	Median	NaN	NaN	NaN	0	0
VQPCVSTVLVEPAR	0	Deamidation (NQ)	1554.81	0.807578	332	Q8TB52	FBXO30	F-box only protein 30	yes	yes	0	1	0	0	By MS/MS			1	0	1		1			65.609	63.187	2	0.043999	31571	S10257_28_TAILS_WT1_C51_200107	159.09	48.705	0.033891	0.038149	NaN	1	1	Median	0.033891	0.038149	NaN	1	1	Median	NaN	NaN	NaN	0	0
AFDMINR	0	Unmodified	865.412	0.411622	396	H7C218;H7C0X5;Q9H3G5	CPVL	Probable serine carboxypeptidase CPVL	yes	no	0	0	0		By MS/MS			2	0		1	1			64.454	61.686	2	0.0011149	30888	S10257_28_TAILS_WT1_C51_200107	166.13	101.35	0.034075	0.037462	NaN	1	1	Median	0.034075	0.037462	NaN	1	1	Median	NaN	NaN	NaN	0	0
AALVDLEPGTMDSVR	0	Unmodified	1572.78	0.781757	435	K7ESQ3;K7EQT3;K7EJ64;K7ERA8;K7EJZ4;K7EL29;K7EN98;K7EPE5;Q9BUF5	TUBB6	Tubulin beta-6 chain	yes	no	0	0	0		By MS/MS	By MS/MS	By MS/MS	1.57	0.495	6	8	5	4	5	93.449	91.778	2;3	1.225e-204	49712	S10258_29_TAILS_WT2_C52_200107	231.05	180.25	0.034709	0.03918	125.3	11	11	Median	0.018362	0.020103	143.72	3	3	Median	0.054065	0.053659	139.62	4	4
VNLDQLLVSAGDQQR	0	Deamidation (NQ)	1655.85	0.847863	238	O15018-2;O15018	PDZD2	PDZ domain-containing protein 2;Processed PDZ domain-containing protein 2	yes	no	0	1	0	0	By MS/MS	By MS/MS		1.5	0.5	1	1	1	1		95.956	94.107	2	0.013744	50392	S10258_29_TAILS_WT2_C52_200107	184.36	57.973	0.035861	0.034679	NaN	1	1	Median	0.035861	0.034679	NaN	1	1	Median	NaN	NaN	NaN	0	0
AGLQFPVGR	0	Unmodified	943.524	0.52395	42	C9J0D1;A0A0U1RR32;A0A0U1RRH7;Q71UI9-5;Q71UI9-2;Q99878;Q96KK5;Q71UI9;P0C0S5;Q9BTM1;Q16777;Q93077;Q8IUE6;Q7L7L0;Q6FI13;P20671;P0C0S8;P04908;Q96QV6;P16104;Q9BTM1-2	H2AFV;HIST1H2AJ;HIST1H2AH;H2AFZ;H2AFJ;HIST2H2AC;HIST1H2AC;HIST2H2AB;HIST3H2A;HIST2H2AA3;HIST1H2AD;HIST1H2AG;HIST1H2AB;HIST1H2AA;H2AFX	Histone H2A;Histone H2A.V;Histone H2A type 1-J;Histone H2A type 1-H;Histone H2A.Z;Histone H2A.J;Histone H2A type 2-C;Histone H2A type 1-C;Histone H2A type 2-B;Histone H2A type 3;Histone H2A type 2-A;Histone H2A type 1-D;Histone H2A type 1;Histone H2A type 1-B/E;Histone H2A type 1-A;Histone H2AX	yes	no	0	0	0	0			By MS/MS	1	0	1				1	69.06	66.599	2	0.041321	35226	S10259_30_TAILS_WT3_C53_200107	175.75	81.59	0.037456	0.036522	NaN	1	1	Median	NaN	NaN	NaN	0	0	Median	NaN	NaN	NaN	0	0
AGTVVLDDVELR	0	Acetyl (N-term)	1327.7	0.698345	228	M0QYS9;P25205;P25205-2	MCM3	DNA replication licensing factor MCM3	yes	no	1	0	0	0		By MS/MS	By MS/MS	1.5	0.5	1	1		1	1	116.94	115.3	2	4.98e-06	53706	S10255_26_Pretails_WT2_C52_200107	110.38	6.1812	0.038013	0.039861	NaN	1	0	Median	NaN	NaN	NaN	0	0	Median	0.038013	0.039861	NaN	1	0
ISGLIYEETR	0	Unmodified	1179.61	0.613553	577	P62805	HIST1H4A	Histone H4	yes	yes	0	0	0				By MS/MS	2	0		1			1	63.52	60.942	2	0.0043834	31998	S10259_30_TAILS_WT3_C53_200107	140.45	45.088	0.038854	0.038138	NaN	1	1	Median	NaN	NaN	NaN	0	0	Median	NaN	NaN	NaN	0	0
AAAGVTAKAGGGTSAAAASLIRAR	1	Acetyl (N-term)	2140.17	0.171263	684	Q8N1X5		Uncharacterized protein FLJ37310	yes	yes	1	0	2				By MS/MS	1	0	1				1	49.284	49.039	4	0.024264	18733	S10256_27_Pretails_WT3_C53_200107	59.339	17.917	0.038989	0.043994	NaN	1	1	Median	NaN	NaN	NaN	0	0	Median	NaN	NaN	NaN	0	0
KSEEPEECGSVRSGTGGR	1	Unmodified	1920.86	0.859567	97	A0A1B0GV45			yes	yes	0	0	2		By MS/MS			2	0		1	1			91.709	87.944	2	0.013784	45648	S10257_28_TAILS_WT1_C51_200107	105.25	7.473	0.045956	0.053376	NaN	1	1	Median	0.045956	0.053376	NaN	1	1	Median	NaN	NaN	NaN	0	0
ADTQYILPNDIGVSSLDCR	0	Acetyl (N-term)	2178.03	0.0262977	274	E9PQF2;E9PKK8;E9PPK9;Q9NY33-2;Q9NY33-4;Q9NY33	DPP3	Dipeptidyl peptidase 3	yes	no	1	0	0		By MS/MS	By MS/MS	By MS/MS	1.62	0.484	3	5	2	2	4	123.49	121.45	2;3	3.631e-22	60036	S10257_28_TAILS_WT1_C51_200107	201.48	132.97	0.060432	0.064056	NaN	1	0	Median	NaN	NaN	NaN	0	0	Median	0.060432	0.064056	NaN	1	0
PASSAASVYAGAGGSGSR	0	Unmodified	1551.73	0.727748	96	CON__P05784			yes	yes	0	0	0	0	By MS/MS	By MS/MS	By MS/MS	2	0		4	1	1	2	39.004	38.998	2	0	14060	S10256_27_Pretails_WT3_C53_200107	359.65	261.83	0.073274	0.078711	102.59	2	2	Median	NaN	NaN	NaN	0	0	Median	0.16104	0.16259	NaN	1	1
RGGPGGPPGPLMEQMGGR	0	Unmodified	1749.84	0.840292	78	H7BY36;A0A0D9SFL3;B0QYK0;C9JGE3;Q01844-2;Q01844-6;Q01844-3;Q01844;Q01844-5	EWSR1	RNA-binding protein EWS	yes	no	0	0	1		By MS/MS	By MS/MS	By MS/MS	1.75	0.433	1	3	1	1	2	58.979	56.878	3	0.0022299	29301	S10259_30_TAILS_WT3_C53_200107	135.69	81.819	0.078997	0.082558	133.22	4	4	Median	0.045684	0.050596	NaN	1	1	Median	0.17506	0.17686	NaN	1	1
MEPAAGSSMEPSADWLATAAAR	0	Acetyl (N-term)	2261.01	0.00926742	168	G3XAG3;J3QRG6;P42771-3;P42771;P42771-4	CDKN2A	Cyclin-dependent kinase inhibitor 2A	yes	no	1	0	0	0	By MS/MS	By MS/MS	By MS/MS	1.67	0.471	3	6	2	4	3	124.1	122.94	2;3	3.3879e-43	50632	S10256_27_Pretails_WT3_C53_200107	233.62	155.88	0.081955	0.085912	NaN	1	0	Median	NaN	NaN	NaN	0	0	Median	0.081955	0.085912	NaN	1	0
SQEDQEQKR	1	Unmodified	1146.53	0.526529	534	P25205;Q7Z6P5;J3KQ69;P25205-2	MCM3	DNA replication licensing factor MCM3	yes	no	0	0	1				By MS/MS	2	0		1			1	34.64	32.563	2	0.036376	15010	S10259_30_TAILS_WT3_C53_200107	107.43	42.177	0.08295	0.079915	NaN	1	1	Median	NaN	NaN	NaN	0	0	Median	NaN	NaN	NaN	0	0
SSMSENRMSRR	0	2 Oxidation (M)	1371.6	0.59833	24	A0A0C4DGT3;A0A087WWK8;Q6DN90-2;Q6DN90	IQSEC1	IQ motif and SEC7 domain-containing protein 1	yes	no	0	2	2			By MS/MS		1	0	1			1		63.913	63.784	2	0.026064	28950	S10255_26_Pretails_WT2_C52_200107	93.178	30.978	0.101	0.10094	NaN	1	1	Median	NaN	NaN	NaN	0	0	Median	0.101	0.10094	NaN	1	1
MDGIVPDIAVGTKR	1	Oxidation (M);Acetyl (N-term)	1528.79	0.791928	74	A0A0D9SF20;K7EKJ7;A0A0U1RRM4;P26599;P26599-2;P26599-3	PTBP1	Polypyrimidine tract-binding protein 1	yes	no	1	1	1		By MS/MS			2	0		1	1			85.941	82.176	2	0.017974	42590	S10257_28_TAILS_WT1_C51_200107	93.839	47.02	0.10967	0.12361	NaN	1	1	Median	0.10967	0.12361	NaN	1	1	Median	NaN	NaN	NaN	0	0
ASDASDKQR	1	Unmodified	976.457	0.457387	65	A0A0B4J2C2;Q9Y2H0-3;Q9Y2H0-1;Q9Y2H0	DLGAP4	Disks large-associated protein 4	yes	no	0	0	1		By MS/MS	By MS/MS	By MS/MS	1.67	0.471	1	2	1	1	1	13.945	13.885	2	0.0015121	4757	S10259_30_TAILS_WT3_C53_200107	150.17	87.448	0.11277	0.11079	22.308	2	2	Median	NaN	NaN	NaN	0	0	Median	0.09617	0.094621	NaN	1	1
GEEEEEEDEEEEKR	1	Acetyl (N-term)	1806.69	0.691541	344	Q9H091-2;Q9H091;Q9H091-3	ZMYND15	Zinc finger MYND domain-containing protein 15	yes	no	1	0	0	0	By MS/MS	By MS/MS	By MS/MS	1.8	0.4	1	4	2	2	1	49.345	48.364	2	1.614e-05	21652	S10255_26_Pretails_WT2_C52_200107	188.87	75.935	0.12244	0.14037	NaN	1	1	Median	NaN	NaN	NaN	0	0	Median	NaN	NaN	NaN	0	0
PLATESPGGVPAPTTEGRRWGSSGPEGLPR	0	Unmodified	3015.52	0.516246	250	E7EV07	ARHGEF4		yes	yes	0	0	2				By MS/MS	1	0	1				1	21.433	21.488	5	0.026776	7034	S10256_27_Pretails_WT3_C53_200107	40.104	13.344	0.12758	0.14646	NaN	1	1	Median	NaN	NaN	NaN	0	0	Median	NaN	NaN	NaN	0	0
QVMEKLLPK	2	Oxidation (M)	1100.63	0.626366	666	Q7Z2Z1-2;Q7Z2Z1	TICRR	Treslin	yes	no	0	1	1			By MS/MS		2	0		1		1		12.08	11.869	3	0.022013	3701	S10258_29_TAILS_WT2_C52_200107	109.48	15.881	0.1406	0.13946	NaN	1	1	Median	NaN	NaN	NaN	0	0	Median	0.1406	0.13946	NaN	1	1
LGEHNIEVLEGNEQFINAAK	1	Unmodified	2224.11	0.112411	87	H0Y8D1;A6XMV8;CON__P07477;A0A0J9YYC8;E7EQ64;A6XMV9;Q8NHM4;P07478;P07477	PRSS1;PRSS3P2;PRSS2	Putative trypsin-6;Trypsin-2;Trypsin-1;Alpha-trypsin chain 1;Alpha-trypsin chain 2	yes	no	0	0	0		By MS/MS			2	0		1	1			93.336	89.471	3	0.011832	46261	S10257_28_TAILS_WT1_C51_200107	118.96	76.905	0.14864	0.17206	NaN	1	1	Median	0.14864	0.17206	NaN	1	1	Median	NaN	NaN	NaN	0	0
NRPPFGQGYTQPGPGYR	0	Unmodified	1890.91	0.912529	694	Q92734-2;Q92734	TFG	Protein TFG	yes	no	0	0	1		By MS/MS			1.5	0.5	1	1	2			51.057	49.873	3	0.0022267	24180	S10257_28_TAILS_WT1_C51_200107	134.81	103.85	0.15678	0.16664	33.383	2	2	Median	0.15678	0.16664	33.383	2	2	Median	NaN	NaN	NaN	0	0
PASSAASVYAGAGGSGSR	0	Unmodified	1551.73	0.727748	212	CON__P05784			yes	yes	0	0	0		By MS/MS	By MS/MS	By MS/MS	1.25	0.433	6	2	2	2	4	38.874	38.869	2	0	15981	S10254_25_Pretails_WT1_C51_200107	253.42	187.79	0.16025	0.15605	82.606	3	3	Median	0.16025	0.15605	NaN	1	1	Median	0.16104	0.16259	NaN	1	1
ASMGTLAFDEYGR	0	Acetyl (N-term)	1458.64	0.644929	107	D6RIZ7;E7ENZ3;P48643	CCT5	T-complex protein 1 subunit epsilon	yes	no	1	0	0	0	By MS/MS	By MS/MS		1.33	0.471	2	1	1	2		112.92	110.37	2	1.6808e-169	55503	S10257_28_TAILS_WT1_C51_200107	164.66	107.75	0.183	0.20186	NaN	1	0	Median	0.183	0.20186	NaN	1	0	Median	NaN	NaN	NaN	0	0
AVLVDLEPGTMDSVR	0	Acetyl (N-term)	1642.82	0.823622	5	M0R0X0;M0QY85;M0QY37;M0QX14;A0A075B724;M0QZL7;M0R278;Q3ZCM7;P04350;P68371	TUBB4A;TUBB8;TUBB4B	Tubulin beta-8 chain;Tubulin beta-4A chain;Tubulin beta-4B chain	yes	no	1	0	0		By matching	By MS/MS	By matching	2	0		3	1	1	1	128.25	124.96	2	0.014518	66326	S10258_29_TAILS_WT2_C52_200107	63.408	53.178	0.1939	0.19615	21.785	3	0	Median	0.19952	0.21742	NaN	1	0	Median	0.1939	0.19615	NaN	1	0
VVEAEQLFAEVTEVAALRR	0	Unmodified	2129.15	0.148068	206	M0R1V6;M0QZQ3;C9JY79;Q9H254-2;Q9H254-4;Q9H254	SPTBN4	Spectrin beta chain, non-erythrocytic 4	yes	no	0	0	1		By MS/MS			2	0		1	1			67.519	64.951	4	0.024484	32655	S10257_28_TAILS_WT1_C51_200107	73.168	31.298	0.20217	0.22915	NaN	1	1	Median	0.20217	0.22915	NaN	1	1	Median	NaN	NaN	NaN	0	0
GNMPQRGGGGGGSGGIGYPYPR	0	Unmodified	2090.97	0.970455	32	A0A087WZF3;A0A1W2PQD4;A0A1W2PQL0;A0A1W2PP34;A0A1W2PPL4;A0A1W2PPH7;Q5RI18;A0A1W2PP35;A0A1X7SBS1;A0A1W2PPS1;Q00839-2;Q00839	HNRNPU	Heterogeneous nuclear ribonucleoprotein U	yes	no	0	0	1			By MS/MS		1	0	1			1		47.432	47.403	3	0.0078838	20523	S10255_26_Pretails_WT2_C52_200107	94.463	55.917	0.21454	0.21885	NaN	1	1	Median	NaN	NaN	NaN	0	0	Median	0.21454	0.21885	NaN	1	1
AAVPELLQQQEEDR	0	Acetyl (N-term)	1666.82	0.816229	312	U3KQL0;U3KQP5;Q5QPE4;Q5QPE5;Q9Y5X3-2;Q9Y5X3	SNX5	Sorting nexin-5	yes	no	1	0	0	0	By MS/MS		By MS/MS	1	0	2		1		1	108.65	105.06	2	0.027079	57234	S10259_30_TAILS_WT3_C53_200107	140.78	64.1	0.24224	0.24559	NaN	1	0	Median	NaN	NaN	NaN	0	0	Median	NaN	NaN	NaN	0	0
SLEDPFFVVR	0	Acetyl (N-term)	1249.63	0.634288	312	F6RTM7;K7EK75;X6R2W0;Q5U8S2;O60499-2;O60499	STX10	Syntaxin-10	yes	no	1	0	0		By MS/MS	By MS/MS	By MS/MS	1.5	0.5	3	3	2	2	2	127.81	126.19	2	6.4083e-22	62028	S10257_28_TAILS_WT1_C51_200107	180.03	119.24	0.28532	0.28683	23.712	2	0	Median	0.24398	0.24255	NaN	1	0	Median	0.33366	0.33919	NaN	1	0
GVVDSEDLPLNISR	0	Unmodified	1512.78	0.778386	507	P08238;P07900;P07900-2	HSP90AB1;HSP90AA1	Heat shock protein HSP 90-beta;Heat shock protein HSP 90-alpha	yes	no	0	0	0				By MS/MS	2	0		1			1	90.323	87.545	2	0.0029287	47373	S10259_30_TAILS_WT3_C53_200107	140.63	0	0.29357	0.29494	NaN	1	1	Median	NaN	NaN	NaN	0	0	Median	NaN	NaN	NaN	0	0
SQDGASQFQEVIR	0	Acetyl (N-term)	1505.71	0.711035	172	C9J3M0;F2Z3P4;F8WC70;F2Z3H1;C9JTZ5;C9JUW1;C9JWG0;C9JVG3;C9JNZ1;Q16851-2	UGP2	UTP--glucose-1-phosphate uridylyltransferase	yes	no	1	0	0		By MS/MS	By MS/MS	By MS/MS	1.6	0.49	2	3	2	2	1	85.253	83.276	2	2.1221e-35	44931	S10259_30_TAILS_WT3_C53_200107	175.49	112.91	0.29819	0.30421	13.539	2	0	Median	0.27839	0.27644	NaN	1	0	Median	0.3194	0.33478	NaN	1	0
VSSILPEHHK	1	Acetyl (N-term)	1187.63	0.629872	42	A0A096LNU6;P0CI01;A6NHP3	SPDYE6;SPDYE2B	Putative speedy protein E6;Speedy protein E2B	yes	no	1	0	0			By MS/MS	By MS/MS	2	0		2		1	1	110.55	107.55	2	0.0080469	58028	S10259_30_TAILS_WT3_C53_200107	130.27	77.79	0.29902	0.3058	NaN	1	1	Median	NaN	NaN	NaN	0	0	Median	0.29902	0.3058	NaN	1	1
MADNEVMDAFRK	1	Oxidation (M);Acetyl (N-term)	1483.64	0.643549	490	O75528	TADA3	Transcriptional adapter 3	yes	yes	1	1	1		By MS/MS		By MS/MS	2	0		2	1		1	75.501	72.729	2	0.010131	39048	S10259_30_TAILS_WT3_C53_200107	111.61	56.543	0.30425	0.32442	18.643	2	2	Median	0.25235	0.28435	NaN	1	1	Median	NaN	NaN	NaN	0	0
ASMGTLAFDEYGR	0	Acetyl (N-term)	1458.64	0.644929	234	D6RIZ7;E7ENZ3;P48643	CCT5	T-complex protein 1 subunit epsilon	yes	no	1	0	0		By MS/MS	By MS/MS	By MS/MS	1.67	0.471	2	4	2	2	2	112.68	110.57	2	0	59537	S10259_30_TAILS_WT3_C53_200107	260.98	216.63	0.31335	0.32928	69.201	2	0	Median	0.183	0.20186	NaN	1	0	Median	NaN	NaN	NaN	0	0
SCINLPTVLPGSPSKTR	1	Acetyl (N-term)	1867.98	0.982582	222	K7ENW5;K7ES52;K7ERJ1;K7ERV3;P04183	TK1	Thymidine kinase;Thymidine kinase, cytosolic	yes	no	1	0	0	0	By matching	By matching	By MS/MS	2	0		3	1	1	1	95.41	95.353	3	0.0063691	38447	S10256_27_Pretails_WT3_C53_200107	109.1	83.561	0.39481	0.39745	10.386	3	0	Median	0.46605	0.47036	NaN	1	0	Median	0.39481	0.38916	NaN	1	0
VNIAFNYDMPEDSDTYLHR	0	Unmodified	2299.02	0.0215467	612	Q5STU3;Q13838;Q13838-2;H0Y400;A0A140T9X3;A0A0G2JJZ9	DDX39B	Spliceosome RNA helicase DDX39B	yes	no	0	0	0				By MS/MS	1	0	1				1	96.429	96.384	3	0.029657	38812	S10256_27_Pretails_WT3_C53_200107	100.77	56.206	0.4108	0.45974	NaN	1	1	Median	NaN	NaN	NaN	0	0	Median	NaN	NaN	NaN	0	0
DDDIAALVVDNGSGMCK	1	Oxidation (M);Acetyl (N-term)	1836.79	0.786979	251	G5E9R0;E7EVS6;P60709;C9JTX5;C9JZR7	ACTB	Actin, cytoplasmic 1;Actin, cytoplasmic 1, N-terminally processed	yes	no	1	1	0		By MS/MS			2	0		2	2			116.5	112.63	2	4.1053e-06	55884	S10257_28_TAILS_WT1_C51_200107	59.116	38.328	0.43713	0.47992	80.36	2	1	Median	0.43713	0.47992	80.36	2	1	Median	NaN	NaN	NaN	0	0
MHVKSEASLHPVLMSEAPWNTR	1	2 Oxidation (M);Acetyl (N-term)	2593.24	0.241727	399	H7C5S0;O96019-2;O96019	ACTL6A	Actin-like protein 6A	yes	no	1	2	1				By MS/MS	1	0	1				1	122.21	122.27	3	0.026165	49757	S10256_27_Pretails_WT3_C53_200107	53.958	28.07	0.47541	0.53595	NaN	1	1	Median	NaN	NaN	NaN	0	0	Median	NaN	NaN	NaN	0	0
HSLLPVDDAINGLSEEQR	0	Unmodified	1991.99	0.991233	9	A0A087WVD3;A0A0A0MT83;P26440-2;P26440	IVD	Isovaleryl-CoA dehydrogenase, mitochondrial	yes	no	0	0	0	0			By MS/MS	2	0		1			1	87.096	86.949	3	0.0025087	34945	S10256_27_Pretails_WT3_C53_200107	149.97	133.48	0.48648	0.55976	NaN	1	0	Median	NaN	NaN	NaN	0	0	Median	NaN	NaN	NaN	0	0
AALDSLSLFTSLGLSEQKAR	1	Acetyl (N-term)	2148.14	0.142648	89	A0A0U1RQC3;F2Z2V6;A0A0U1RQM8;A0A0U1RQU2;A0A0U1RRI9;A0A0U1RQE9;C9J165;A0A0U1RQT0;P47897-2;P47897	QARS	Glutamine--tRNA ligase	yes	no	1	0	1				By MS/MS	1	0	1				1	128.67	128.73	3	0.0027399	52941	S10256_27_Pretails_WT3_C53_200107	83.894	39.94	0.48881	0.51188	NaN	1	0	Median	NaN	NaN	NaN	0	0	Median	NaN	NaN	NaN	0	0
SSTQFNKGPSYGLSAEVKNR	2	Acetyl (N-term)	2211.09	0.0920095	21	K7ES69;A0A087X271;B4DDF4;B4DUT8;Q99439-2;Q99439	CNN2	Calponin;Calponin-2	yes	no	1	0	0	0			By MS/MS	2	0		1			1	57.173	56.825	3	0.035945	22005	S10256_27_Pretails_WT3_C53_200107	85.576	32.298	0.49038	0.56173	NaN	1	0	Median	NaN	NaN	NaN	0	0	Median	NaN	NaN	NaN	0	0
SSTQFNKGPSYGLSAEVKNR	2	Acetyl (N-term)	2211.09	0.0920095	39	K7ES69;A0A087X271;B4DDF4;B4DUT8;Q99439-2;Q99439	CNN2	Calponin;Calponin-2	yes	no	1	0	2				By MS/MS	1	0	1				1	57.173	56.827	3	0.0013217	22005	S10256_27_Pretails_WT3_C53_200107	85.576	76.369	0.49038	0.56173	NaN	1	0	Median	NaN	NaN	NaN	0	0	Median	NaN	NaN	NaN	0	0
AATGANAEKAESHNDCPVR	1	Acetyl (N-term)	2038.91	0.912665	72	C9K0J2;F8WD51;C9J486;C9JIP2;B4DND0;Q16831	UPP1	Uridine phosphorylase 1	yes	no	1	0	0	0	By MS/MS	By MS/MS	By MS/MS	1.5	0.5	3	3	2	2	2	27.725	26.768	3	5.4572e-06	10160	S10254_25_Pretails_WT1_C51_200107	79.013	56.36	0.51154	0.52342	4.1128	6	0	Median	0.49205	0.51001	7.5881	2	0	Median	0.51154	0.51191	2.4509	2	0
AATGANAEKAESHNDCPVR	1	Acetyl (N-term)	2038.91	0.912665	144	C9K0J2;F8WD51;C9J486;C9JIP2;B4DND0;Q16831	UPP1	Uridine phosphorylase 1	yes	no	1	0	1		By MS/MS	By MS/MS	By MS/MS	1.57	0.495	3	4	2	2	3	27.65	26.62	3	4.0942e-10	10160	S10254_25_Pretails_WT1_C51_200107	79.013	64.191	0.51154	0.52342	4.1128	6	0	Median	0.49205	0.51001	7.5881	2	0	Median	0.51154	0.51191	2.4509	2	0
NTDQASMPENTVAQK	1	Oxidation (M);Acetyl (N-term)	1690.75	0.746828	547	P35580;P35580-5;P35580-2;P35580-3;P35580-4	MYH10	Myosin-10	yes	no	1	1	0		By MS/MS	By MS/MS	By MS/MS	1.25	0.433	3	1	1	1	2	55.234	54.284	2	0.015641	21001	S10256_27_Pretails_WT3_C53_200107	126.71	74.218	0.5326	0.5379	NaN	1	1	Median	NaN	NaN	NaN	0	0	Median	NaN	NaN	NaN	0	0
AIAAKEKDIQEESTFSSR	2	Unmodified	2009.01	0.00654853	30	C9JCA9;B8ZZ38;A0A0C4DG06;P42704	LRPPRC	Leucine-rich PPR motif-containing protein, mitochondrial	yes	no	0	0	0	0	By MS/MS		By MS/MS	1.5	0.5	1	1	1		1	39.806	38.622	3	0.00016565	17620	S10257_28_TAILS_WT1_C51_200107	167.29	107.61	0.54125	0.6206	18.283	2	0	Median	0.61573	0.70625	NaN	1	0	Median	NaN	NaN	NaN	0	0
PSIDLMDMASDILQPKGDDVAR	1	Oxidation (M);Deamidation (NQ)	2403.13	0.129776	231	M0R076		(Uncharacterized protein)	yes	yes	0	1	1	0	By matching	By MS/MS	By matching	2	0		3	1	1	1	122.62	122.66	3	0.050833	57345	S10255_26_Pretails_WT2_C52_200107	100.01	86.854	0.54787	0.54861	10.949	3	0	Median	0.54787	0.54861	NaN	1	0	Median	0.49801	0.51387	NaN	1	0
ASKEMFEDTVEER	1	Acetyl (N-term)	1611.71	0.708652	119	E9PC52;Q16576	RBBP7	Histone-binding protein RBBP7	yes	no	1	0	0	0	By MS/MS	By MS/MS	By MS/MS	1.4	0.49	3	2	1	2	2	71.798	69.908	2	4.646e-144	35606	S10257_28_TAILS_WT1_C51_200107	93.442	63.698	0.5512	0.55662	48.741	5	0	Median	0.49641	0.5396	NaN	1	0	Median	0.91617	0.9571	76.653	2	0
ASKEMFEDTVEER	1	Acetyl (N-term)	1611.71	0.708652	258	E9PC52;Q16576	RBBP7	Histone-binding protein RBBP7	yes	no	1	0	1		By MS/MS	By MS/MS	By MS/MS	1.5	0.5	4	4	3	3	2	71.955	70.234	2	0	35625	S10257_28_TAILS_WT1_C51_200107	103.21	49.147	0.5512	0.5533	41.894	7	0	Median	0.51743	0.52291	4.4432	2	0	Median	0.55855	0.55662	62.76	3	0
MEKEETTR	1	Acetyl (N-term)	1064.48	0.480824	268	E9PQE3;E9PJZ0;E9PKR9;E9PJC6;E9PLK4;Q09666-2;Q09666	AHNAK	Neuroblast differentiation-associated protein AHNAK	yes	no	1	0	1		By MS/MS		By matching	2	0		2	1		1	18.247	17.872	2	8.0369e-05	6330	S10257_28_TAILS_WT1_C51_200107	101.28	12.142	0.56069	0.57948	13.885	2	0	Median	0.47634	0.52529	NaN	1	0	Median	NaN	NaN	NaN	0	0
QDRVYPELQR	0	Unmodified	1302.67	0.668048	648	Q5VW36	FOCAD	Focadhesin	yes	yes	0	0	1		By MS/MS			2	0		1	1			40.062	37.893	2	3.1839e-05	17000	S10257_28_TAILS_WT1_C51_200107	129.42	7.234	0.56072	0.61008	NaN	1	0	Median	0.56072	0.61008	NaN	1	0	Median	NaN	NaN	NaN	0	0
GQALQVHAGSAKAAVDAMTR	1	2 Deamidation (NQ)	1982.98	0.984373	39	A0A0J9YWI0;Q4VXZ8;Q9NUI1-3;Q9NUI1	DECR2	Peroxisomal 2,4-dienoyl-CoA reductase	yes	no	0	2	0	0		By MS/MS	By matching	2	0		2		1	1	11.544	11.76	2	0.037165	2605	S10255_26_Pretails_WT2_C52_200107	123.28	9.5886	0.5674	0.62411	36.798	2	0	Median	NaN	NaN	NaN	0	0	Median	0.4593	0.48113	NaN	1	0
SSDEQKQQPPNSFSQQHSETQGAEKPDPESSHSPPR	2	Unmodified	3987.79	0.785557	378	H3BPW3;H3BVA5;H3BPC6;H3BRC0;H3BSJ5;H3BNT2;O75208-2;O75208	COQ9	Ubiquinone biosynthesis protein COQ9, mitochondrial	yes	no	0	0	2		By MS/MS		By MS/MS	1.5	0.5	1	1	1		1	30.176	29.368	6	0.0022439	9995	S10256_27_Pretails_WT3_C53_200107	44.564	31.123	0.574	0.6598	55.159	2	0	Median	0.38826	0.44671	NaN	1	0	Median	NaN	NaN	NaN	0	0
IQQIRSLSEDVR	0	Unmodified	1442.78	0.784141	692	Q92545	TMEM131	Transmembrane protein 131	yes	yes	0	0	1		By MS/MS	By matching	By matching	1	0	3		1	1	1	20.627	20.736	2	0.025878	7167	S10254_25_Pretails_WT1_C51_200107	120.87	52.022	0.57719	0.6009	5.6117	3	0	Plateau	0.5483	0.54649	NaN	1	0	Median	0.57883	0.60355	NaN	1	0
ATPGPVIPEVPFEPSKPPVIEGLSPTVYR	1	Acetyl (N-term)	3114.66	0.664139	724	Q9BW72	HIGD2A	HIG1 domain family member 2A, mitochondrial	yes	yes	1	0	1		By MS/MS	By MS/MS	By MS/MS	1.25	0.433	3	1	2	1	1	125.53	124.59	3	4.2129e-11	59185	S10255_26_Pretails_WT2_C52_200107	70.112	46.371	0.59487	0.58719	7.5573	3	0	Median	0.6078	0.58719	NaN	1	0	Median	0.59487	0.6384	NaN	1	0
ADANKAEVPGATGGDSPHLQPAEPPGEPR	1	Acetyl (N-term)	2906.38	0.379477	22	A0A087WWC8;A0A0A0MQW0;A0A0A0MR39;Q9P2K5-4;Q9P2K5-2;Q9P2K5	MYEF2	Myelin expression factor 2	yes	no	1	0	1		By MS/MS	By MS/MS	By MS/MS	1.4	0.49	3	2	2	1	2	64.315	62.918	3	1.5888e-41	29061	S10254_25_Pretails_WT1_C51_200107	100.79	52.473	0.59786	0.6863	70.476	3	1	Median	0.38474	0.41733	91.017	2	1	Median	NaN	NaN	NaN	0	0
SEEIITPVYCTGVSAQVQKQR	1	Acetyl (N-term)	2434.22	0.216224	267	E9PJJ3;E9PLC9;E9PMC6;E9PJA6;E9PSA6;E9PQB3;E9PRM1;P07384;E9PIA9;E9PLX0	CAPN1	Calpain-1 catalytic subunit	yes	no	1	0	1		By MS/MS	By matching	By MS/MS	1.33	0.471	2	1	1	1	1	90.578	89.265	3	3.8103e-30	36078	S10256_27_Pretails_WT3_C53_200107	112.44	109.6	0.60787	0.70256	2.1088	3	0	Median	0.6052	0.68188	NaN	1	0	Median	0.67039	0.70256	NaN	1	0
MAPSVPAAEPEYPKGIR	1	Acetyl (N-term)	1853.93	0.93457	316	F8VPP1;G3V213;F8VZG5;F8VY04;F8W1A4;P54819-3;P54819-5;P54819-2;P54819	AK2	Adenylate kinase 2, mitochondrial;Adenylate kinase 2, mitochondrial;Adenylate kinase 2, mitochondrial, N-terminally processed	yes	no	1	0	1		By MS/MS			2	0		1	1			85.328	81.463	2	8.5527e-06	42305	S10257_28_TAILS_WT1_C51_200107	96.745	66.809	0.62901	0.71218	NaN	1	0	Median	0.62901	0.71218	NaN	1	0	Median	NaN	NaN	NaN	0	0
SSWWTHVEMGPPDPILGVTEAFKR	1	Unmodified	2739.35	0.347907	252	P00505-2;P00505	GOT2	Aspartate aminotransferase, mitochondrial	yes	no	0	0	0	0	By MS/MS	By matching	By MS/MS	2	0		3	1	1	1	118.62	118.64	4	3.68e-15	47719	S10256_27_Pretails_WT3_C53_200107	157.01	130.38	0.63302	0.67809	14.691	3	0	Plateau	0.73301	0.73369	NaN	1	0	Median	0.53514	0.54705	NaN	1	0
GLEDEQKMLTESGDPEEEEEEEEELVDPLTTVR	1	Unmodified	3803.69	0.69425	44	A0A096LP55;P07919	UQCRHL;UQCRH	Cytochrome b-c1 complex subunit 6;Cytochrome b-c1 complex subunit 6, mitochondrial	yes	no	0	0	1		By MS/MS	By MS/MS	By MS/MS	1	0	3		1	1	1	117.48	117.49	3	1.2038e-246	47241	S10256_27_Pretails_WT3_C53_200107	221.73	191.38	0.63313	0.71349	11.325	3	1	Median	0.84906	0.82763	NaN	1	0	Median	0.62645	0.66259	NaN	1	0
ATEGDVELELETETSGPERPPEKPR	1	Acetyl (N-term)	2807.35	0.346112	214	J3QT56;Q9NX55-3;Q9NX55	HYPK	Huntingtin-interacting protein K	yes	no	1	0	0	1		By MS/MS	By MS/MS	1.33	0.471	2	1		1	2	86.207	83.838	3	0.0089896	32259	S10256_27_Pretails_WT3_C53_200107	110.6	66.907	0.63318	0.64951	NaN	1	0	Median	NaN	NaN	NaN	0	0	Median	NaN	NaN	NaN	0	0
SEEIITPVYCTGVSAQVQKQR	1	Acetyl (N-term)	2434.22	0.216224	122	E9PIA9;E9PLX0;E9PJJ3;E9PLC9;E9PMC6;E9PJA6;E9PSA6;E9PQB3;E9PRM1;P07384	CAPN1	Calpain-1 catalytic subunit	yes	no	1	0	0	0		By matching	By MS/MS	2	0		2		1	1	89.706	89.622	3	4.8158e-19	36078	S10256_27_Pretails_WT3_C53_200107	112.44	55.621	0.63836	0.70638	0.76663	2	0	Median	NaN	NaN	NaN	0	0	Median	0.67039	0.70256	NaN	1	0
RQQELEQQR	0	Acetyl (N-term)	1255.63	0.626912	775	Q9UQL6-2;Q9UQL6;Q9UQL6-3	HDAC5	Histone deacetylase 5	yes	no	1	0	1		By MS/MS	By matching	By MS/MS	1	0	3		1	1	1	15.802	15.944	2	0.016529	4529	S10256_27_Pretails_WT3_C53_200107	83.753	16.953	0.64186	0.69828	4.876	3	0	Plateau	0.72178	0.68013	NaN	1	0	Median	0.62462	0.63533	NaN	1	0
AEHFKMPEAGEGK	2	Oxidation (M)	1445.66	0.660914	708	Q96GT9	XAGE2	X antigen family member 2	yes	yes	0	1	1				By MS/MS	1	0	1				1	12.04	12.196	2	0.025815	2804	S10256_27_Pretails_WT3_C53_200107	86.882	45.773	0.65433	0.71632	NaN	1	0	Median	NaN	NaN	NaN	0	0	Median	NaN	NaN	NaN	0	0
DDDIAALVVDNGSGMCKAGFAGDDAPR	1	Oxidation (M);Acetyl (N-term)	2794.22	0.217422	251	G5E9R0;E7EVS6;P60709;C9JTX5;C9JZR7	ACTB	Actin, cytoplasmic 1;Actin, cytoplasmic 1, N-terminally processed	yes	no	1	1	1		By MS/MS		By MS/MS	1.14	0.35	6	1	1		6	112.98	112.23	3	1.5299e-10	54408	S10257_28_TAILS_WT1_C51_200107	57.152	43.678	0.65806	0.77507	11.449	4	0	Median	0.69586	0.82613	NaN	1	0	Median	NaN	NaN	NaN	0	0
MNPIVVVHGGGAGPISKDR	1	Acetyl (N-term)	1945.02	0.0203649	12	E9PJK6;A0A087WUG3;Q7L266	ASRGL1	Isoaspartyl peptidase/L-asparaginase;Isoaspartyl peptidase/L-asparaginase alpha chain;Isoaspartyl peptidase/L-asparaginase beta chain	yes	no	1	0	1		By matching	By MS/MS		1	0	2		1	1		76.575	76.561	3	0.013813	35504	S10255_26_Pretails_WT2_C52_200107	66.335	35.792	0.66067	0.65943	14.483	2	0	Median	0.60351	0.59524	NaN	1	0	Median	0.72325	0.73055	NaN	1	0
MELSDANLQTLTEYLKKTLDPDPAIR	2	Acetyl (N-term)	3016.54	0.542703	568	P55060-2;P55060-4;P55060-3;P55060	CSE1L	Exportin-2	yes	no	1	0	2		By MS/MS		By MS/MS	1	0	2		1		1	131.15	131.17	3	0.00023123	53972	S10256_27_Pretails_WT3_C53_200107	65.677	52.27	0.66103	0.75741	NaN	1	0	Median	NaN	NaN	NaN	0	0	Median	NaN	NaN	NaN	0	0
ADLAECNIKVMCR	1	Acetyl (N-term)	1620.74	0.742217	272	P33176	KIF5B	Kinesin-1 heavy chain	yes	yes	1	0	0	0			By MS/MS	2	0		1			1	79.045	78.797	2	0.032622	31577	S10256_27_Pretails_WT3_C53_200107	93.111	59.15	0.66522	0.76844	NaN	1	0	Median	NaN	NaN	NaN	0	0	Median	NaN	NaN	NaN	0	0
ADLAECNIKVMCR	1	Acetyl (N-term)	1620.74	0.742217	544	P33176	KIF5B	Kinesin-1 heavy chain	yes	yes	1	0	1				By MS/MS	1	0	1				1	79.045	78.9	2	5.2492e-05	31577	S10256_27_Pretails_WT3_C53_200107	93.111	67.894	0.66522	0.76844	NaN	1	0	Median	NaN	NaN	NaN	0	0	Median	NaN	NaN	NaN	0	0
AKFMTPVIQDNPSGWGPCAVPEQFR	1	Acetyl (N-term)	2873.36	0.362905	63	B0QYA8;B0QYA6;B0QYA5;O15371-2;O15371-3;O15371	EIF3D	Eukaryotic translation initiation factor 3 subunit D	yes	no	1	0	0	0			By MS/MS	2	0		1			1	121.38	121.43	3	0.00053285	49197	S10256_27_Pretails_WT3_C53_200107	50.498	25.477	0.66702	0.76526	NaN	1	0	Median	NaN	NaN	NaN	0	0	Median	NaN	NaN	NaN	0	0
AKFMTPVIQDNPSGWGPCAVPEQFR	1	Acetyl (N-term)	2873.36	0.362905	128	B0QYA8;B0QYA6;B0QYA5;O15371-2;O15371-3;O15371	EIF3D	Eukaryotic translation initiation factor 3 subunit D	yes	no	1	0	1				By MS/MS	1	0	1				1	121.38	121.43	3	3.3297e-07	49197	S10256_27_Pretails_WT3_C53_200107	50.498	40.748	0.66702	0.76526	NaN	1	0	Median	NaN	NaN	NaN	0	0	Median	NaN	NaN	NaN	0	0
DQHPSKIPVIIER	1	Unmodified	1530.85	0.851826	738	Q9H492;Q9H492-2	MAP1LC3A	Microtubule-associated proteins 1A/1B light chain 3A	yes	no	0	0	1		By matching	By matching	By MS/MS	1.25	0.433	3	1	2	1	1	46.104	45.518	4	0.025306	17042	S10256_27_Pretails_WT3_C53_200107	88.092	41.213	0.67058	0.75169	9.4484	4	0	Median	0.6463	0.69126	11.496	2	0	Median	0.74577	0.75358	NaN	1	0
AENLLDGPPNPKR	1	Acetyl (N-term)	1461.76	0.757591	695	Q92793-2;Q92793	CREBBP	CREB-binding protein	yes	no	1	0	1		By MS/MS	By MS/MS	By MS/MS	1.75	0.433	1	3	1	1	2	72.028	69.985	2	0.0094302	27730	S10256_27_Pretails_WT3_C53_200107	85.807	27.561	0.67804	0.79916	2.9588	3	0	Plateau	0.66651	0.79916	NaN	1	0	Median	0.70907	0.75839	NaN	1	0
AKPAQGAKYR	2	Acetyl (N-term)	1130.62	0.619641	235	E5RIU8;E5RJR0;E5RI05;E5RFF0;E7EMC6;E5RK69;P08133	ANXA6	Annexin;Annexin A6	yes	no	1	0	2		By MS/MS	By matching	By MS/MS	1.4	0.49	3	2	2	1	2	11.384	11.379	3	4.0243e-05	2355	S10256_27_Pretails_WT3_C53_200107	85.731	19.46	0.67924	0.69096	18.181	5	0	Median	0.59327	0.61279	26.36	2	0	Median	0.67924	0.69096	NaN	1	0
AAAMDVDTPSGTNSGAGKKR	2	Oxidation (M);Acetyl (N-term)	1990.94	0.937817	286	P62877	RBX1	E3 ubiquitin-protein ligase RBX1;E3 ubiquitin-protein ligase RBX1, N-terminally processed	yes	yes	1	0	1	0	By MS/MS			1	0	1		1			24.963	23.542	3	0.068846	9396	S10257_28_TAILS_WT1_C51_200107	79.514	33.104	0.68106	0.76578	NaN	1	0	Median	0.68106	0.76578	NaN	1	0	Median	NaN	NaN	NaN	0	0
AAAMDVDTPSGTNSGAGKKR	2	Oxidation (M);Acetyl (N-term)	1990.94	0.937817	578	P62877	RBX1	E3 ubiquitin-protein ligase RBX1;E3 ubiquitin-protein ligase RBX1, N-terminally processed	yes	yes	1	1	2		By MS/MS			2	0		1	1			24.963	23.492	3	0.00023471	9396	S10257_28_TAILS_WT1_C51_200107	79.514	57.848	0.68106	0.76578	NaN	1	0	Median	0.68106	0.76578	NaN	1	0	Median	NaN	NaN	NaN	0	0
KQQKNLEGYVGFANLPNQVYR	2	Acetyl (N-term)	2507.29	0.292106	248	E7ES33	SEPTIN7	Septin-7	yes	yes	1	0	2				By MS/MS	1	0	1				1	89.397	89.252	3	0.00013197	35951	S10256_27_Pretails_WT3_C53_200107	37.112	24.183	0.68329	0.78453	NaN	1	0	Median	NaN	NaN	NaN	0	0	Median	NaN	NaN	NaN	0	0
ADNDMVKIENLTKVYKSR	3	Oxidation (M);Deamidation (NQ);Acetyl (N-term)	2182.09	0.0939833	15	J3QSS3;A0A087WXK5;Q9BZC7;Q9BZC7-3	ABCA2	ATP-binding cassette sub-family A member 2	yes	no	1	1	1	0	By MS/MS	By matching	By matching	2	0		3	1	1	1	106.37	106.32	3	0.056224	50591	S10254_25_Pretails_WT1_C51_200107	35.492	10.306	0.68752	0.73528	6.1664	3	0	Median	0.68089	0.66927	NaN	1	0	Median	0.70703	0.73528	NaN	1	0
AGLNSLEAVKR	1	Acetyl (N-term)	1198.67	0.666986	584	P67936	TPM4	Tropomyosin alpha-4 chain	yes	yes	1	0	1		By MS/MS	By MS/MS	By MS/MS	1.5	0.5	4	4	3	2	3	67.203	65.789	2	4.012e-38	32785	S10257_28_TAILS_WT1_C51_200107	92.051	63.355	0.68789	0.68706	4.8888	8	0	Median	0.66936	0.67002	5.0924	3	0	Median	0.73172	0.72491	2.1723	2	0
AAATGAVAASAASGQAEGKKITDLR	2	Acetyl (N-term)	2356.23	0.234651	176	H0YLW7;H0YMW8;H0YNF3;H0YMR6;H0YLE6;H0YL55;H7BXE3;Q9NWH9	SLTM	SAFB-like transcription modulator	yes	no	1	0	0	0	By MS/MS	By matching	By MS/MS	2	0		3	1	1	1	73.134	73.011	3	3.3067e-14	28941	S10256_27_Pretails_WT3_C53_200107	84.166	20.706	0.69545	0.80075	18.105	3	0	Median	0.96234	0.96184	NaN	1	0	Median	0.64584	0.66965	NaN	1	0
DDDIAALVVDNGSGMCKAGFAGDDAPR	1	Acetyl (N-term)	2778.22	0.222508	251	G5E9R0;E7EVS6;P60709;C9JTX5;C9JZR7	ACTB	Actin, cytoplasmic 1;Actin, cytoplasmic 1, N-terminally processed	yes	no	1	0	1		By MS/MS	By MS/MS	By MS/MS	1.45	0.498	6	5	4	2	5	118.41	116.84	2;3	0	47644	S10256_27_Pretails_WT3_C53_200107	122.01	96.053	0.6962	0.75381	13.097	10	0	Median	0.6962	0.74327	12.487	4	0	Median	0.82219	0.86476	8.4851	2	0
MTMDKSELVQKAK	3	Acetyl (N-term)	1549.78	0.7844	84	Q4VY20;Q4VY19;A0A0J9YWE8;P31946	YWHAB	14-3-3 protein beta/alpha;14-3-3 protein beta/alpha, N-terminally processed	yes	no	1	0	2		By MS/MS	By matching	By matching	1.4	0.49	3	2	2	1	2	55.294	54.23	3	0.011818	24351	S10254_25_Pretails_WT1_C51_200107	72.289	36.289	0.70214	0.71571	12.845	5	0	Median	0.69699	0.72084	1.0104	2	0	Median	0.68552	0.69017	NaN	1	0
MDMSLDDIIKLNR	1	Acetyl (N-term)	1604.79	0.790214	118	E9PB61;Q86V81	ALYREF	THO complex subunit 4	yes	no	1	0	0	0			By MS/MS	2	0		1			1	124.36	124.41	2	0.1012	50816	S10256_27_Pretails_WT3_C53_200107	83.883	66.019	0.70238	0.74515	NaN	1	0	Median	NaN	NaN	NaN	0	0	Median	NaN	NaN	NaN	0	0
MDMSLDDIIKLNR	1	Acetyl (N-term)	1604.79	0.790214	675	Q86V81;E9PB61	ALYREF	THO complex subunit 4	yes	no	1	0	1				By MS/MS	1	0	1				1	124.36	124.42	2	0.014846	50816	S10256_27_Pretails_WT3_C53_200107	83.883	33.41	0.70238	0.74515	NaN	1	0	Median	NaN	NaN	NaN	0	0	Median	NaN	NaN	NaN	0	0
SGGKYVDSEGHLYTVPIR	1	Acetyl (N-term)	2019.01	0.0061546	594	Q03135	CAV1	Caveolin-1	yes	yes	1	0	1			By MS/MS	By MS/MS	1	0	2			1	1	69.041	68.854	3	0.0022479	27154	S10256_27_Pretails_WT3_C53_200107	65.949	55.573	0.70416	0.79582	NaN	1	0	Median	NaN	NaN	NaN	0	0	Median	NaN	NaN	NaN	0	0
EGIREETVSLRK	1	Acetyl (N-term)	1457.78	0.783806	524	P20618	PSMB1	Proteasome subunit beta type-1	yes	yes	1	0	2		By matching	By MS/MS	By matching	1.4	0.49	3	2	1	2	2	11.09	11.098	3	0.026204	3027	S10258_29_TAILS_WT2_C52_200107	57.885	20.189	0.70463	0.67746	36.043	5	0	Median	0.92494	0.89764	NaN	1	0	Median	0.58249	0.58215	18.157	2	0
LFVTNDAATILRELEVQHPAAK	1	Unmodified	2435.32	0.317258	398	H7C4C8;P50990-2;P50990	CCT8	T-complex protein 1 subunit theta	yes	no	0	0	1			By MS/MS		2	0		1		1		18.786	17.974	6	0.0043821	6879	S10258_29_TAILS_WT2_C52_200107	14.775	4.0912	0.70562	0.73253	NaN	1	0	Median	NaN	NaN	NaN	0	0	Median	0.70562	0.73253	NaN	1	0
AGLNSLEAVKR	1	Acetyl (N-term)	1198.67	0.666986	290	P67936	TPM4	Tropomyosin alpha-4 chain	yes	yes	1	0	0	0	By MS/MS	By MS/MS	By MS/MS	1.5	0.5	3	3	2	2	2	66.976	65.552	2	2.0333e-18	30388	S10254_25_Pretails_WT1_C51_200107	114.89	25.142	0.71459	0.70786	3.8397	6	0	Median	0.68064	0.69576	5.3311	2	0	Median	0.73172	0.72491	2.1723	2	0
ATFSGPAGPILSLNPQEDVEFQKEVAQVR	1	Acetyl (N-term)	3168.61	0.609143	178	C9J6C5;Q9BYG3	NIFK	MKI67 FHA domain-interacting nucleolar phosphoprotein	yes	no	1	0	1		By MS/MS	By MS/MS	By matching	1	0	4		1	2	1	124.39	124.43	3	1.1643e-23	58545	S10255_26_Pretails_WT2_C52_200107	160.92	136.27	0.7149	0.8222	18.414	3	0	Median	0.9417	0.9522	NaN	1	0	Median	0.64613	0.66041	NaN	1	0
DDDIAALVVDNGSGMCK	1	Acetyl (N-term)	1820.79	0.792064	251	G5E9R0;E7EVS6;P60709;C9JTX5;C9JZR7	ACTB	Actin, cytoplasmic 1;Actin, cytoplasmic 1, N-terminally processed	yes	no	1	0	0		By MS/MS	By MS/MS	By MS/MS	1.56	0.497	4	5	3	4	2	121.87	120.01	2;3	8.6766e-275	63469	S10259_30_TAILS_WT3_C53_200107	180.24	154.2	0.71603	0.79767	115.44	7	1	Median	0.69243	0.77979	3.2051	2	0	Median	0.69506	0.70315	174.81	3	1
SKQQPTQFINPETPGYVGFANLPNQVHR	1	Acetyl (N-term)	3208.61	0.605395	100	C9JT15;C9JSE7;A0A1B0GXJ2;C9JFT1;F8WB65;C9JZI2;C9IZU3;C9J938;C9JB25;Q15019;Q15019-3	SEPTIN2	Septin-2	yes	no	1	0	1		By MS/MS	By matching	By MS/MS	1.29	0.452	5	2	4	1	2	100.25	99.113	3;4	3.0573e-15	51391	S10257_28_TAILS_WT1_C51_200107	84.025	75.406	0.71841	0.79061	22.705	6	0	Median	0.71841	0.79061	21.341	4	0	Median	NaN	NaN	NaN	0	0
MDSPKEISQAGFEWQR	1	Oxidation (M)	1923.88	0.878511	325	F8W9U4;P27816-3	MAP4	Microtubule-associated protein;Microtubule-associated protein 4	yes	no	0	1	1		By matching	By matching	By MS/MS	1.25	0.433	3	1	1	1	2	28.481	28.068	3	0.024664	12761	S10259_30_TAILS_WT3_C53_200107	80.746	54.272	0.719	0.77495	9.5156	4	0	Median	0.8317	0.8095	NaN	1	0	Median	0.71551	0.74187	NaN	1	0
SDSEKLNLDSIIGR	1	Acetyl (N-term)	1587.81	0.810415	130	E9PMD7;P62136-3;P62136;P62136-2	PPP1CA	Serine/threonine-protein phosphatase;Serine/threonine-protein phosphatase PP1-alpha catalytic subunit	yes	no	1	0	0	0		By matching	By MS/MS	2	0		2		1	1	97.985	97.9	2	4.5191e-25	39479	S10256_27_Pretails_WT3_C53_200107	80.706	45.054	0.72169	0.78308	2.3961	2	0	Median	NaN	NaN	NaN	0	0	Median	0.77292	0.79646	NaN	1	0
SDSEKLNLDSIIGR	1	Acetyl (N-term)	1587.81	0.810415	279	E9PMD7;P62136-3;P62136;P62136-2	PPP1CA	Serine/threonine-protein phosphatase;Serine/threonine-protein phosphatase PP1-alpha catalytic subunit	yes	no	1	0	1			By MS/MS	By MS/MS	1	0	2			1	1	97.985	97.898	2	1.1565e-43	39479	S10256_27_Pretails_WT3_C53_200107	80.706	41.084	0.72169	0.78308	2.3961	2	0	Median	NaN	NaN	NaN	0	0	Median	0.77292	0.79646	NaN	1	0
MMLGTEGGEGFVVKVR	1	Acetyl (N-term)	1750.87	0.874612	97	E5RJ94;D6R9D3;D6RF17;D6RDL0;E7EQJ0;D6RAM1;E5RGV0;D6R9T0;D6RFM3;D6RIT2;E7EN40;D6RIU0;D6RDU3;D6RJ04;D6RIH9;D6RBM0;E9PCY7;G8JLB6;P31943	HNRNPH1	Heterogeneous nuclear ribonucleoprotein H;Heterogeneous nuclear ribonucleoprotein H, N-terminally processed	yes	no	1	0	0	0			By MS/MS	2	0		1			1	109.56	109.51	2	0.0039964	44206	S10256_27_Pretails_WT3_C53_200107	128.28	81.096	0.72621	0.82399	NaN	1	0	Median	NaN	NaN	NaN	0	0	Median	NaN	NaN	NaN	0	0
MMLGTEGGEGFVVKVR	1	Acetyl (N-term)	1750.87	0.874612	259	E9PCY7;G8JLB6;P31943;E5RJ94;D6R9D3;D6RF17;D6RDL0;E7EQJ0;D6RAM1;E5RGV0;D6R9T0;D6RFM3;D6RIT2;E7EN40;D6RIU0;D6RDU3;D6RJ04;D6RIH9;D6RBM0	HNRNPH1	Heterogeneous nuclear ribonucleoprotein H;Heterogeneous nuclear ribonucleoprotein H, N-terminally processed	yes	no	1	0	1				By MS/MS	1	0	1				1	109.56	109.51	2	1.6576e-07	44206	S10256_27_Pretails_WT3_C53_200107	128.28	98.356	0.72621	0.82399	NaN	1	0	Median	NaN	NaN	NaN	0	0	Median	NaN	NaN	NaN	0	0
MLGTEGGEGFVVK	1	Acetyl (N-term)	1364.66	0.664602	259	E9PCY7;G8JLB6;P31943;E5RJ94;D6R9D3;D6RF17;D6RDL0;E7EQJ0;D6RAM1;E5RGV0;D6R9T0;D6RFM3;D6RIT2;E7EN40;D6RIU0;D6RDU3;D6RJ04;D6RIH9;D6RBM0	HNRNPH1	Heterogeneous nuclear ribonucleoprotein H;Heterogeneous nuclear ribonucleoprotein H, N-terminally processed	yes	no	1	0	0		By MS/MS	By MS/MS	By MS/MS	1.6	0.49	2	3	2	1	2	112.5	110.52	2	0.0066001	59465	S10259_30_TAILS_WT3_C53_200107	83.862	57.798	0.73153	0.83213	29.371	5	0	Median	0.83146	0.88257	8.3217	2	0	Median	0.62517	0.6406	NaN	1	0
SKEKNTQGPR	2	Deamidation (NQ);Acetyl (N-term)	1186.59	0.594215	343	Q9BZE4-3;Q9BZE4-2;Q9BZE4	GTPBP4	Nucleolar GTP-binding protein 1	yes	no	1	1	0	0			By MS/MS	2	0		1			1	12.742	12.895	2	0.052368	3201	S10256_27_Pretails_WT3_C53_200107	62.107	10.772	0.73243	0.86316	NaN	1	0	Median	NaN	NaN	NaN	0	0	Median	NaN	NaN	NaN	0	0
SEVPGAAAEGSGGSGVGIGDR	0	Unmodified	1828.86	0.855133	172	H0YDT8;Q9NPA0	EMC7	ER membrane protein complex subunit 7	yes	no	0	0	0	0	By MS/MS	By MS/MS		1	0	3		2	1		54.197	51.688	2	1.3379e-10	25366	S10258_29_TAILS_WT2_C52_200107	164.7	93.429	0.7333	0.81489	1.5603	2	0	Median	0.67671	0.80594	NaN	1	0	Median	0.79461	0.82393	NaN	1	0
GDVKNFLYAWCGKR	2	Acetyl (N-term)	1754.86	0.85626	598	Q08211	DHX9	ATP-dependent RNA helicase A	yes	yes	1	0	2				By MS/MS	1	0	1				1	99.694	99.649	3	0.0073651	40143	S10256_27_Pretails_WT3_C53_200107	65.295	57.585	0.73334	0.83908	NaN	1	0	Median	NaN	NaN	NaN	0	0	Median	NaN	NaN	NaN	0	0
AAATGAVAASAASGQAEGKKITDLR	2	Acetyl (N-term)	2356.23	0.234651	363	H0YLW7;H0YMW8;H0YNF3;H0YMR6;H0YLE6;H0YL55;H7BXE3;Q9NWH9	SLTM	SAFB-like transcription modulator	yes	no	1	0	2		By MS/MS	By MS/MS	By MS/MS	1.4	0.49	3	2	2	2	1	76.814	75.503	3	1.3675e-18	28941	S10256_27_Pretails_WT3_C53_200107	84.166	80.184	0.73667	0.84635	15.76	4	0	Median	0.86657	0.92759	5.1278	2	0	Median	0.64584	0.66965	NaN	1	0
KEELLDSRTPAGR	1	Unmodified	1470.78	0.779055	769	Q9ULH4	LRFN2	Leucine-rich repeat and fibronectin type-III domain-containing protein 2	yes	yes	0	0	2		By matching	By matching	By MS/MS	1.4	0.49	3	2	2	2	1	39.677	38.686	3	0.029441	14073	S10256_27_Pretails_WT3_C53_200107	105.2	72.204	0.73772	0.77912	21.388	5	0	Median	0.77308	0.80096	3.9106	2	0	Median	0.91492	0.9584	37.087	2	0
MDPSGVKVLETAEDIQER	1	Acetyl (N-term)	2057.99	0.993935	75	A0A1B0GTB7;A0A0D9SFF6;A0A0D9SF54;A0A0D9SGF6;Q13813-3;Q13813;Q13813-2	SPTAN1	Spectrin alpha chain, non-erythrocytic 1	yes	no	1	0	1		By MS/MS	By MS/MS	By MS/MS	1.6	0.49	4	6	3	3	4	108.92	106.93	2;3	4.4223e-08	54146	S10257_28_TAILS_WT1_C51_200107	71.316	56.319	0.73953	0.78241	11.292	10	0	Median	0.66808	0.75964	13.981	3	0	Median	0.77129	0.78035	15.856	3	0
MEMEKEFEQIDKSGSWAAIYQDIR	2	Acetyl (N-term)	2945.36	0.357545	264	P18031	PTPN1	Tyrosine-protein phosphatase non-receptor type 1	yes	yes	1	0	0	0	By matching		By MS/MS	2	0		2	1		1	123.59	123.61	3	2.0032e-06	50426	S10256_27_Pretails_WT3_C53_200107	61.903	20.767	0.74266	0.82239	14.672	2	0	Median	0.73126	0.74135	NaN	1	0	Median	NaN	NaN	NaN	0	0
MEMEKEFEQIDKSGSWAAIYQDIR	2	Acetyl (N-term)	2945.36	0.357545	522	P18031	PTPN1	Tyrosine-protein phosphatase non-receptor type 1	yes	yes	1	0	2		By matching		By MS/MS	1	0	2		1		1	123.59	123.62	3	1.5385e-11	50426	S10256_27_Pretails_WT3_C53_200107	61.903	29.183	0.74266	0.82239	14.672	2	0	Median	0.73126	0.74135	NaN	1	0	Median	NaN	NaN	NaN	0	0
YGVSGYPTLKIFR	1	Acetyl (N-term)	1541.82	0.824214	395	H7BZJ3;P30101	PDIA3	Protein disulfide-isomerase A3	yes	no	1	0	1		By MS/MS	By MS/MS	By MS/MS	1	0	3		1	1	1	96.401	96.343	3	0.026109	46018	S10254_25_Pretails_WT1_C51_200107	74.46	44.152	0.74332	0.752	2.4033	3	0	Median	0.77067	0.752	NaN	1	0	Median	0.74332	0.78221	NaN	1	0
ALETVPKDLR	1	Acetyl (N-term)	1182.66	0.660838	423	J3KSQ6;J3QR04;P63272	SUPT4H1	Transcription elongation factor SPT4	yes	no	1	0	1		By MS/MS	By matching	By matching	1.25	0.433	3	1	2	1	1	71.267	70.482	2	0.0064107	35645	S10257_28_TAILS_WT1_C51_200107	79.906	32.249	0.74422	0.78471	6.5836	4	0	Median	0.72334	0.74839	1.9994	2	0	Median	0.78486	0.81124	NaN	1	0
ATDSWALAVDEQEAAVK	1	Acetyl (N-term)	1844.88	0.879223	381	H3BP36;H3BP50;J3QRH0;H3BSL8;H3BTB3;I3L0H8;Q9NUU7	DDX19A	ATP-dependent RNA helicase DDX19A	yes	no	1	0	0			By MS/MS		2	0		1		1		118.47	115.25	2	0.00057292	60215	S10258_29_TAILS_WT2_C52_200107	71.241	14.882	0.74439	0.75302	NaN	1	0	Median	NaN	NaN	NaN	0	0	Median	0.74439	0.75302	NaN	1	0
MDSVEKGAATSVSNPR	1	Acetyl (N-term)	1689.8	0.799198	307	F5H296;Q8NFW8-2;Q8NFW8	CMAS	N-acylneuraminate cytidylyltransferase	yes	no	1	0	1		By MS/MS		By matching	2	0		3	2		1	60.57	57.932	2;3	0.00036154	28551	S10257_28_TAILS_WT1_C51_200107	63.727	8.6632	0.74451	0.81649	7.927	3	0	Median	0.73254	0.84586	4.9982	2	0	Median	NaN	NaN	NaN	0	0
DSLQASRAQLLNGEQR	0	Unmodified	1784.91	0.912923	770	Q9ULL8-2;Q9ULL8	SHROOM4	Protein Shroom4	yes	no	0	0	1		By MS/MS	By MS/MS	By MS/MS	1.5	0.5	3	3	2	2	2	49.952	48.663	2	0.0074712	22815	S10257_28_TAILS_WT1_C51_200107	100.93	52.491	0.74526	0.76256	15.97	6	0	Median	0.71847	0.76568	8.1181	2	0	Median	0.6363	0.65911	25.582	2	0
SDPAVNAQLDGIISDFEALKR	1	Acetyl (N-term)	2300.16	0.16484	352	Q9UHD8-5	SEPTIN9	Septin-9	yes	yes	1	0	0	0	By MS/MS	By MS/MS	By matching	2	0		3	1	1	1	128.78	128.82	3	6.0218e-07	61938	S10254_25_Pretails_WT1_C51_200107	109.72	40.338	0.74566	0.76406	5.1793	3	0	Median	0.81709	0.83487	NaN	1	0	Median	0.74566	0.76243	NaN	1	0
SDPAVNAQLDGIISDFEALKR	1	Acetyl (N-term)	2300.16	0.16484	763	Q9UHD8-5	SEPTIN9	Septin-9	yes	yes	1	0	1		By MS/MS	By MS/MS	By MS/MS	1	0	3		1	1	1	128.78	128.82	3	1.7858e-65	52963	S10256_27_Pretails_WT3_C53_200107	148.36	107.27	0.74566	0.76406	5.1793	3	0	Median	0.81709	0.83487	NaN	1	0	Median	0.74566	0.76243	NaN	1	0
ASGVTVNDEVIKVFNDMKVR	2	Acetyl (N-term)	2262.17	0.167817	158	F8WDN3;Q9Y281	CFL2	Cofilin-2	yes	no	1	0	0	0		By MS/MS		1	0	1			1		120.21	116.51	3	0.045474	61250	S10258_29_TAILS_WT2_C52_200107	78.501	39.116	0.74569	0.75592	NaN	1	0	Median	NaN	NaN	NaN	0	0	Median	0.74569	0.75592	NaN	1	0
ASGVTVNDEVIKVFNDMKVR	2	Acetyl (N-term)	2262.17	0.167817	337	F8WDN3;Q9Y281	CFL2	Cofilin-2	yes	no	1	0	2			By MS/MS	By MS/MS	1.67	0.471	1	2		2	1	119.68	117.7	3	0.00011039	54967	S10255_26_Pretails_WT2_C52_200107	132.25	99.123	0.74569	0.75592	153.38	3	1	Median	NaN	NaN	NaN	0	0	Median	0.19469	0.20155	186.95	2	1
AMATKGGTVKAASGFNAMEDAQTLR	2	Acetyl (N-term)	2567.25	0.247206	73	B4E1S2;Q6P452	ANXA4	Annexin	yes	no	1	0	0	0	By MS/MS	By matching	By MS/MS	2	0		3	1	1	1	75.574	75.451	3	1.4992e-34	30013	S10256_27_Pretails_WT3_C53_200107	85.062	73.517	0.74672	0.74006	12.242	3	0	Median	0.74672	0.74006	NaN	1	0	Median	0.87789	0.90644	NaN	1	0
AMATKGGTVKAASGFNAMEDAQTLR	2	Acetyl (N-term)	2567.25	0.247206	151	B4E1S2;Q6P452	ANXA4	Annexin	yes	no	1	0	2		By MS/MS	By MS/MS	By MS/MS	1.25	0.433	3	1	2	1	1	75.574	75.449	3	9.7251e-50	30013	S10256_27_Pretails_WT3_C53_200107	85.062	71.19	0.74672	0.74006	12.242	3	0	Median	0.74672	0.74006	NaN	1	0	Median	0.87789	0.90644	NaN	1	0
AGSDTAPFLSQADDPDDGPVPGTPGLPGSTGNPKSEEPEVPDQEGLQR	1	Acetyl (N-term)	4870.23	0.232939	391	H3BT44;Q9H2V7-5;Q9H2V7-3;Q9H2V7-2;Q9H2V7	SPNS1	Protein spinster homolog 1	yes	no	1	0	1				By MS/MS	1	0	1				1	117	117.06	4	0.0095043	47089	S10256_27_Pretails_WT3_C53_200107	30.509	23.371	0.74843	0.85526	NaN	1	0	Median	NaN	NaN	NaN	0	0	Median	NaN	NaN	NaN	0	0
ASGSGTKNLDFR	1	Acetyl (N-term)	1293.63	0.631328	713	R4GNG8;Q96NC0	ZMAT2	Zinc finger matrin-type protein 2	yes	no	1	0	1		By matching	By matching	By MS/MS	1.6	0.49	2	3	2	1	2	46.835	45.294	2	0.0080753	22360	S10259_30_TAILS_WT3_C53_200107	50.108	26.077	0.74999	0.81374	13.457	5	0	Median	0.90291	0.93732	18.703	2	0	Median	0.74999	0.76116	NaN	1	0
ISQGNISK	1	Acetyl (N-term)	887.471	0.471246	495	O76094-2;O76094;D6RDY6	SRP72	Signal recognition particle subunit SRP72	no	no	1	0	0		By matching			2	0		1	1			26.572	25.101	2	1			NaN	NaN	0.75142	0.86342	NaN	1	0	Median	0.75142	0.86342	NaN	1	0	Median	NaN	NaN	NaN	0	0
MEGDAVEAIVEESETFIKGKER	2	Acetyl (N-term)	2508.21	0.205384	563	P49711	CTCF	Transcriptional repressor CTCF	yes	yes	1	0	2				By MS/MS	1	0	1				1	126.79	126.85	3	1.9136e-12	51967	S10256_27_Pretails_WT3_C53_200107	127.17	98.426	0.76241	0.90543	NaN	1	0	Median	NaN	NaN	NaN	0	0	Median	NaN	NaN	NaN	0	0
AAQTSPSPKAGAATGR	1	Unmodified	1469.76	0.758654	148	F8W0P7;P06576	ATP5B	ATP synthase subunit beta, mitochondrial	yes	no	0	0	0	0	By MS/MS	By MS/MS	By MS/MS	1.17	0.373	5	1	2	2	2	11.491	11.338	2;3	4.1448e-52	3207	S10259_30_TAILS_WT3_C53_200107	205.87	142.44	0.76416	0.74483	23.283	6	1	Median	0.88775	0.9289	37.278	2	0	Median	0.89615	0.90271	22.69	2	1
ASSGAGDPLDSKR	1	Acetyl (N-term)	1301.62	0.621158	453	K7EPV0;Q9Y2R0	COA3	Cytochrome c oxidase assembly factor 3 homolog, mitochondrial	yes	no	1	0	1		By MS/MS	By MS/MS	By MS/MS	1.56	0.497	4	5	3	3	3	38.117	36.941	2	3.0228e-05	13474	S10256_27_Pretails_WT3_C53_200107	88.134	48.512	0.76469	0.75497	5.9171	8	0	Median	0.80393	0.80413	6.5487	3	0	Median	0.78249	0.78067	7.6366	2	0
ADLSLADALTEPSPDIEGEIKR	1	Acetyl (N-term)	2381.2	0.1962	83	A0A0J9YVV8;A0A0J9YW37;H7C456;E7EVA0;P27816-7;P27816-5;P27816-2;P27816-6;P27816	MAP4	Microtubule-associated protein;Microtubule-associated protein 4	yes	no	1	0	1		By MS/MS	By MS/MS	By MS/MS	1.45	0.498	6	5	2	3	6	121.61	119.87	2;3	6.3124e-182	62305	S10258_29_TAILS_WT2_C52_200107	217.97	169.35	0.76531	0.7654	266.08	9	5	Median	0.83312	0.8806	4.5808	2	0	Median	0.76531	0.7654	349.08	3	2
ASQSQGIQQLLQAEKR	1	Acetyl (N-term)	1825.96	0.964624	134	F2Z307;O95670-2;O95670;O75348	ATP6V1G2-DDX39B;ATP6V1G2;ATP6V1G1	V-type proton ATPase subunit G 2;V-type proton ATPase subunit G 1	yes	no	1	0	0	0	By MS/MS	By MS/MS		1.33	0.471	2	1	2	1		88.998	86.524	2	5.9173e-31	44286	S10257_28_TAILS_WT1_C51_200107	152.4	138.97	0.76569	1.0041	35.702	3	1	Plateau	0.75082	0.8004	47.034	2	1	Median	0.60161	0.63921	NaN	1	0
AEQEPTAEQLAQIAAENEEDEHSVNYKPPAQK	2	Acetyl (N-term)	3605.68	0.675778	418	J3KS60;J3KRE2;J3KTF8;J3QQX2;J3KRY1;P52565-2;P52565	ARHGDIA	Rho GDP-dissociation inhibitor 1	yes	no	1	0	1		By MS/MS	By MS/MS	By MS/MS	1.43	0.495	8	6	5	5	4	94.661	93.219	3;4	7.1588e-40	51873	S10259_30_TAILS_WT3_C53_200107	136.26	115.95	0.76664	0.78778	5.7606	14	0	Median	0.79887	0.78979	3.1662	5	0	Median	0.74803	0.77579	4.0635	5	0
STLLINQPQYAWLKELGLR	1	Acetyl (N-term)	2284.26	0.257953	560	P49419-2	ALDH7A1	Alpha-aminoadipic semialdehyde dehydrogenase	yes	yes	1	0	1		By MS/MS		By MS/MS	1	0	2		1		1	128.49	128.52	3	1.2616e-05	52841	S10256_27_Pretails_WT3_C53_200107	93.738	81.678	0.76714	0.81875	0.6018	2	0	Median	0.81945	0.81527	NaN	1	0	Median	NaN	NaN	NaN	0	0
AEEQPQVELFVK	1	Acetyl (N-term)	1457.74	0.74021	467	O00299	CLIC1	Chloride intracellular channel protein 1	yes	yes	1	0	0			By matching	By MS/MS	2	0		2		1	1	110.28	107.28	2	0.023809	57979	S10259_30_TAILS_WT3_C53_200107	81.338	43.993	0.7699	0.76962	5.2672	2	0	Median	NaN	NaN	NaN	0	0	Median	0.7897	0.79882	NaN	1	0
LLSEAEKRPYIDEAK	2	Unmodified	1760.93	0.930864	500	O95416	SOX14	Transcription factor SOX-14	yes	yes	0	0	2			By matching	By MS/MS	1.5	0.5	2	2		2	2	11.634	11.595	3	0.026304	3437	S10259_30_TAILS_WT3_C53_200107	94.781	48.622	0.77199	0.75612	39.039	3	0	Plateau	NaN	NaN	NaN	0	0	Median	0.46724	0.47922	27.368	2	0
MDSAGQDINLNSPNKGLLSDSMTDVPVDTGVAAR	1	Acetyl (N-term)	3529.67	0.666476	29	A0A087WZ51;A0A087WYR3;O43399-2;O43399-4;O43399;O43399-3;O43399-5;O43399-7	TPD52L2	Tumor protein D54	yes	no	1	0	1		By MS/MS	By MS/MS	By MS/MS	1.54	0.499	6	7	4	4	5	118.38	116.67	3;4	1.6535e-57	55645	S10254_25_Pretails_WT1_C51_200107	91.869	74.932	0.77272	0.82314	14.223	13	0	Median	0.81582	0.89329	9.1554	4	0	Median	0.74486	0.7541	18.654	4	0
ASASSTNLKDILADLIPKEQAR	2	Unmodified	2340.26	0.264888	71	F8W0J2;F8VP03;F8VWQ5;F8VU34;F8VR34;F8VTT8;F8W4S1;F8W031;B4DJV2;O75390	CS	Citrate synthase;Citrate synthase, mitochondrial	yes	no	0	0	0	0			By MS/MS	2	0		1			1	106.52	106.48	4	0.044871	43175	S10256_27_Pretails_WT3_C53_200107	129.89	75.821	0.77339	0.85266	NaN	1	1	Median	NaN	NaN	NaN	0	0	Median	NaN	NaN	NaN	0	0
ADQLTEEQIAEFK	1	Acetyl (N-term)	1562.75	0.746418	332	F8WBR5;M0QZ52;G3V479;P0DP25;P0DP24;P0DP23;H0Y7A7	CALM2;CALM3;CALM1	Calmodulin-2;Calmodulin-3;Calmodulin-1	yes	no	1	0	0			By MS/MS	By matching	1	0	2			1	1	106.12	106.03	2	0.013693	49484	S10255_26_Pretails_WT2_C52_200107	79.659	32.056	0.77426	0.79982	38.85	2	0	Median	NaN	NaN	NaN	0	0	Median	0.59703	0.6077	NaN	1	0
SSKTASTNNIAQAR	1	Acetyl (N-term)	1489.75	0.748483	759	Q9UBI6	GNG12	Guanine nucleotide-binding protein G(I)/G(S)/G(O) subunit gamma-12	yes	yes	1	0	1		By MS/MS		By MS/MS	1.33	0.471	2	1	2		1	24.485	24.046	2	2.3202e-152	8181	S10256_27_Pretails_WT3_C53_200107	105.4	41.97	0.7756	0.88055	15.827	3	0	Median	0.72384	0.77104	18.782	2	0	Median	NaN	NaN	NaN	0	0
SDKLPYKVADIGLAAWGR	2	Acetyl (N-term)	2001.07	0.0683609	530	P23526	AHCY	Adenosylhomocysteinase	yes	yes	1	0	2				By MS/MS	1	0	1				1	108.11	108.06	3	0.0016415	43679	S10256_27_Pretails_WT3_C53_200107	61.495	30.757	0.77579	0.89864	NaN	1	0	Median	NaN	NaN	NaN	0	0	Median	NaN	NaN	NaN	0	0
SQAEFEKAAEEVR	1	Acetyl (N-term)	1534.73	0.726351	253	P07108;P07108-6	DBI	Acyl-CoA-binding protein	yes	no	1	0	0	0	By MS/MS	By MS/MS	By MS/MS	1.38	0.484	5	3	2	3	3	77.701	75.675	2	2.7277e-143	41366	S10259_30_TAILS_WT3_C53_200107	132.32	35.654	0.77608	0.80162	11.218	8	1	Median	0.81398	0.83696	2.9164	2	0	Median	0.81491	0.83277	11.742	3	1
MDPSGVKVLETAEDIQER	1	Acetyl (N-term)	2057.99	0.993935	34	A0A1B0GTB7;A0A0D9SFF6;A0A0D9SF54;A0A0D9SGF6;Q13813-3;Q13813;Q13813-2	SPTAN1	Spectrin alpha chain, non-erythrocytic 1	yes	no	1	0	0	0	By MS/MS	By MS/MS	By MS/MS	1.38	0.484	5	3	2	3	3	109.06	106.81	2;3	0.035406	43119	S10256_27_Pretails_WT3_C53_200107	64.454	34.347	0.77621	0.79934	12.352	8	0	Median	0.79605	0.84794	15.552	2	0	Median	0.77129	0.78035	15.856	3	0
ASSGAGDPLDSKR	1	Acetyl (N-term)	1301.62	0.621158	223	K7EPV0;Q9Y2R0	COA3	Cytochrome c oxidase assembly factor 3 homolog, mitochondrial	yes	no	1	0	0	0	By matching	By matching	By MS/MS	1.6	0.49	2	3	2	1	2	37.761	36.831	2	0.064287	13474	S10256_27_Pretails_WT3_C53_200107	88.134	26.369	0.77663	0.75722	7.1616	5	0	Median	0.76115	0.78421	9.0319	2	0	Median	0.81626	0.82398	NaN	1	0
MEGHDPKEPEQLR	1	Acetyl (N-term)	1606.74	0.740955	565	P51991-2	HNRNPA3	Heterogeneous nuclear ribonucleoprotein A3	yes	yes	1	0	1		By MS/MS	By MS/MS	By MS/MS	1.5	0.5	3	3	2	2	2	40.749	39.493	3	0.011205	14406	S10256_27_Pretails_WT3_C53_200107	77.185	40.24	0.77814	0.84231	7.2697	6	0	Median	0.82689	0.84738	2.3843	2	0	Median	0.79963	0.79826	9.1326	2	0
ADLSLADALTEPSPDIEGEIKR	1	Acetyl (N-term)	2381.2	0.1962	37	A0A0J9YVV8;A0A0J9YW37;H7C456;E7EVA0;P27816-7;P27816-5;P27816-2;P27816-6;P27816	MAP4	Microtubule-associated protein;Microtubule-associated protein 4	yes	no	1	0	0	0	By MS/MS	By MS/MS	By MS/MS	1.5	0.5	4	4	2	2	4	121.58	119.84	2;3	2.9393e-88	59163	S10257_28_TAILS_WT1_C51_200107	162.77	131.12	0.77827	0.80779	253.43	8	4	Median	0.83312	0.8806	4.5808	2	0	Median	4.1096	4.1777	240.01	2	1
AAPAQQTTQPGGGKR	1	Acetyl (N-term)	1508.77	0.769553	380	H3BNW0;Q9NXG2	THUMPD1	THUMP domain-containing protein 1	yes	no	1	0	1		By MS/MS	By MS/MS	By MS/MS	1.5	0.5	4	4	3	3	2	20.215	20.048	2;3	9.2482e-16	6790	S10255_26_Pretails_WT2_C52_200107	158.47	99.49	0.77892	0.80382	6.5187	8	0	Median	0.72612	0.73273	6.1119	3	0	Median	0.82297	0.85012	1.9372	3	0
SSKTASTNNIAQAR	1	Acetyl (N-term)	1489.75	0.748483	351	Q9UBI6	GNG12	Guanine nucleotide-binding protein G(I)/G(S)/G(O) subunit gamma-12	yes	yes	1	0	0	0			By MS/MS	2	0		1			1	24.42	24.473	2	8.0645e-90	8181	S10256_27_Pretails_WT3_C53_200107	105.4	39.046	0.78104	0.89501	NaN	1	0	Median	NaN	NaN	NaN	0	0	Median	NaN	NaN	NaN	0	0
SFLKSFPPPGPAEGLLR	1	Acetyl (N-term)	1854	0.00396975	270	E9PQ83;E9PMI6;E9PJF4;J3KN38;P54105	CLNS1A	Methylosome subunit pICln	yes	no	1	0	1		By MS/MS	By MS/MS	By MS/MS	1	0	5		1	2	2	121.26	121.31	2;3	1.1031e-05	49040	S10256_27_Pretails_WT3_C53_200107	62.861	23.232	0.7819	0.85708	10.783	5	0	Median	0.9054	0.96737	NaN	1	0	Median	0.78063	0.80676	3.0098	2	0
MDSSSSSSAAGLGAVDPQLQHFIEVETQKQR	1	Acetyl (N-term)	3344.59	0.594297	482	O60220	TIMM8A	Mitochondrial import inner membrane translocase subunit Tim8 A	yes	yes	1	0	1			By MS/MS	By MS/MS	1	0	2			1	1	117.99	118.05	3	1.2714e-39	47466	S10256_27_Pretails_WT3_C53_200107	113.13	109.66	0.78302	0.84611	3.1033	2	0	Median	NaN	NaN	NaN	0	0	Median	0.82472	0.82774	NaN	1	0
GIQGLAKLIADVAPSAIR	1	Unmodified	1792.06	0.057068	139	F5H1Y3;P39748	FEN1	Flap endonuclease 1	yes	no	0	0	0	0			By MS/MS	2	0		1			1	118.89	118.94	3	0.009498	47845	S10256_27_Pretails_WT3_C53_200107	174.52	124.22	0.78366	0.88825	NaN	1	1	Median	NaN	NaN	NaN	0	0	Median	NaN	NaN	NaN	0	0
GIQGLAKLIADVAPSAIR	1	Unmodified	1792.06	0.057068	306	F5H1Y3;P39748	FEN1	Flap endonuclease 1	yes	no	0	0	1				By MS/MS	1	0	1				1	118.89	118.94	3	1.1341e-41	47845	S10256_27_Pretails_WT3_C53_200107	174.52	136.43	0.78366	0.88825	NaN	1	1	Median	NaN	NaN	NaN	0	0	Median	NaN	NaN	NaN	0	0
ACGLVASNLNLKPGECLR	1	Acetyl (N-term)	2013.01	0.0135649	341	F8WEI7;P09382	LGALS1	Galectin-1	yes	no	1	0	1		By MS/MS		By matching	1.5	0.5	1	1	1		1	97.56	95.605	3	0.0020326	49526	S10257_28_TAILS_WT1_C51_200107	61.265	26.988	0.78409	0.87947	5.364	2	0	Median	0.8346	0.91347	NaN	1	0	Median	NaN	NaN	NaN	0	0
AGPPPIQDGEFTFLLPAGR	0	Unmodified	1982.03	0.0261618	224	K7ER03;K7ES06;K7ERK5;K7EQ63;Q13445	TMED1	Transmembrane emp24 domain-containing protein 1	yes	no	0	0	0	0	By MS/MS	By MS/MS	By MS/MS	1.5	0.5	3	3	2	2	2	121.28	119.48	3	2.9313e-06	48888	S10256_27_Pretails_WT3_C53_200107	152.9	133.83	0.78412	0.81383	6.5596	6	0	Median	0.71141	0.76596	11.876	2	0	Median	0.79331	0.82077	0.61697	2	0
SQAEFEKAAEEVR	1	Acetyl (N-term)	1534.73	0.726351	505	P07108;P07108-6	DBI	Acyl-CoA-binding protein	yes	no	1	0	1		By MS/MS	By MS/MS	By MS/MS	1.56	0.497	4	5	3	3	3	76.907	75.215	2	3.603e-196	41366	S10259_30_TAILS_WT3_C53_200107	132.32	63.693	0.78592	0.81987	11.344	9	1	Median	0.86455	0.8544	4.6238	3	0	Median	0.81491	0.83277	11.742	3	1
STDTGVSLPSYEEDQGSKLIR	1	Acetyl (N-term)	2323.12	0.117949	188	C9JAW5;C9JNU6;Q9Y241	HIGD1A	HIG1 domain family member 1A, mitochondrial	yes	no	1	0	1		By MS/MS	By MS/MS	By MS/MS	1.55	0.498	5	6	5	3	3	89.765	88.238	2;3	0	42112	S10254_25_Pretails_WT1_C51_200107	180.3	115	0.78599	0.79043	16.375	8	0	Median	0.88835	0.87721	25.18	3	0	Median	0.84335	0.86642	19.98	2	0
SGEENPASKPTPVQDVQGDGR	1	Acetyl (N-term)	2209.02	0.0247178	226	M0QXS6;M0R323;M0QZT2;M0R389;Q15102	PAFAH1B3	Platelet-activating factor acetylhydrolase IB subunit gamma	yes	no	1	0	0	0	By MS/MS	By MS/MS	By matching	1.5	0.5	4	4	5	1	2	48.753	47.741	2;3	0	21092	S10254_25_Pretails_WT1_C51_200107	116.79	20.03	0.78746	0.842	10.468	7	0	Median	0.78162	0.88778	13.753	4	0	Median	0.84189	0.84227	NaN	1	0
ADEEKLPPGWEKR	2	Acetyl (N-term)	1595.79	0.794371	449	K7EMU7;O15428;Q13526	PIN1;PIN1P1	Putative PIN1-like protein;Peptidyl-prolyl cis-trans isomerase NIMA-interacting 1	yes	no	1	0	2		By MS/MS	By MS/MS	By MS/MS	1.57	0.495	3	4	2	3	2	55.148	53.627	3	0.0072798	26044	S10257_28_TAILS_WT1_C51_200107	70.622	35.937	0.78766	0.81332	13.864	7	0	Median	0.81763	0.83732	4.1137	2	0	Median	0.76304	0.76984	16.895	3	0
LGTECFLAQMR	0	Oxidation (M);Acetyl (N-term)	1382.63	0.632256	479	O43264-2;O43264	ZW10	Centromere/kinetochore protein zw10 homolog	yes	no	1	1	0		By MS/MS		By MS/MS	1.5	0.5	1	1	1		1	53.526	52.219	2	0.016559	20060	S10256_27_Pretails_WT3_C53_200107	61.962	36.388	0.78813	0.90939	4.7085	2	0	Median	0.80943	0.94017	NaN	1	0	Median	NaN	NaN	NaN	0	0
ASGVAVSDGVIKVFNDMKVR	2	Deamidation (NQ);Acetyl (N-term)	2134.11	0.109239	125	E9PS23;E9PP50;E9PK25;P23528	CFL1	Cofilin-1	yes	no	1	1	0	0	By MS/MS	By matching	By MS/MS	1.75	0.433	1	3	2	1	1	102.69	101.67	3	0.035429	41028	S10256_27_Pretails_WT3_C53_200107	52.731	16.619	0.78866	0.88549	8.8718	4	0	Median	0.78207	0.83008	11.891	2	0	Median	0.8376	0.86843	NaN	1	0
ATNWGSLLQDKQQLEELAR	1	Acetyl (N-term)	2241.14	0.13896	558	P48637-2;P48637	GSS	Glutathione synthetase	yes	no	1	0	1		By matching	By MS/MS	By MS/MS	1	0	4		1	1	2	120.92	120.97	2;3	5.1309e-13	48972	S10256_27_Pretails_WT3_C53_200107	151.3	113.11	0.79003	0.83034	15.35	3	0	Median	0.79003	0.79317	NaN	1	0	Median	1.0228	1.0556	NaN	1	0
STVHEILCK	1	Acetyl (N-term)	1127.56	0.564494	368	H0YMD0;H0YMU9;H0YN42;P07355;H0YNB8;H0YMD9;H0YKN4;H0YKV8;H0YKL9;H0YKZ7;H0YLV6;H0YMT9;H0YKX9;H0YMM1;H0YNP5;H0YKS4;A6NMY6	ANXA2;ANXA2P2	Annexin;Annexin A2;Putative annexin A2-like protein	yes	no	1	0	0		By matching	By MS/MS	By MS/MS	1.33	0.471	2	1	1	1	1	58.437	57.535	2	0.0085622	25886	S10255_26_Pretails_WT2_C52_200107	61.999	43.964	0.79037	0.76631	2.9467	3	0	Plateau	0.73618	0.73798	NaN	1	0	Median	0.77517	0.78212	NaN	1	0
AAVKTLNPKAEVAR	2	Acetyl (N-term)	1508.87	0.867476	273	P40227-2;P40227	CCT6A	T-complex protein 1 subunit zeta	yes	no	1	0	0	0	By MS/MS	By matching	By MS/MS	1.75	0.433	1	3	2	1	1	46.299	45.727	3	0.043273	21063	S10257_28_TAILS_WT1_C51_200107	78.964	7.4065	0.79066	0.80641	8.3934	4	0	Median	0.79066	0.80641	6.7366	2	0	Median	0.87476	0.87082	NaN	1	0
MELITILEKTVSPDR	1	Acetyl (N-term)	1785.95	0.954636	209	J3QR48;Q14974	KPNB1	Importin subunit beta-1	yes	no	1	0	0	0	By MS/MS		By matching	2	0		2	1		1	132.53	132.56	2	0.064941	63731	S10254_25_Pretails_WT1_C51_200107	54.023	20.279	0.79241	0.83849	3.4893	2	0	Median	0.88078	0.85944	NaN	1	0	Median	NaN	NaN	NaN	0	0
MELITILEKTVSPDR	1	Acetyl (N-term)	1785.95	0.954636	427	J3QR48;Q14974	KPNB1	Importin subunit beta-1	yes	no	1	0	1		By MS/MS		By MS/MS	1	0	2		1		1	132.53	132.56	2	6.4919e-05	54611	S10256_27_Pretails_WT3_C53_200107	80.17	31.53	0.79241	0.83849	3.4893	2	0	Median	0.88078	0.85944	NaN	1	0	Median	NaN	NaN	NaN	0	0
AELVQGQSAPVGMKAEGFVDALHR	1	Acetyl (N-term)	2551.29	0.285306	710	Q96I24	FUBP3	Far upstream element-binding protein 3	yes	yes	1	0	1				By MS/MS	1	0	1				1	103.38	103.34	3	5.568e-07	41727	S10256_27_Pretails_WT3_C53_200107	84.181	76.988	0.79571	0.89797	NaN	1	0	Median	NaN	NaN	NaN	0	0	Median	NaN	NaN	NaN	0	0
TMDKSELVQKAK	3	Acetyl (N-term)	1418.74	0.743915	84	Q4VY20;Q4VY19;A0A0J9YWE8;P31946	YWHAB	14-3-3 protein beta/alpha;14-3-3 protein beta/alpha, N-terminally processed	yes	no	1	0	2		By MS/MS	By MS/MS	By MS/MS	1.6	0.49	2	3	2	2	1	40.361	38.903	3	0.014547	16085	S10254_25_Pretails_WT1_C51_200107	65.179	32.091	0.79573	0.84021	10.466	5	0	Median	0.77844	0.79833	7.2299	2	0	Median	0.84568	0.84901	11.454	2	0
AAAAELSLLEK	1	Acetyl (N-term)	1156.63	0.633954	168	D6RBD7;C9J1V9;O43324-2;O43324	EEF1E1;EEF1E1-BLOC1S5	Eukaryotic translation elongation factor 1 epsilon-1	yes	no	1	0	0		By MS/MS	By MS/MS	By MS/MS	1.75	0.433	1	3	1	2	1	119.64	117.19	2	0.00015945	58182	S10257_28_TAILS_WT1_C51_200107	106.88	62.485	0.79723	0.85857	20.88	4	0	Median	0.75163	0.81911	NaN	1	0	Median	1.0065	1.0512	21.972	2	0
ASGAGGVGGGGGGKIR	1	Acetyl (N-term)	1298.67	0.669111	281	P49790-2;P49790;P49790-3	NUP153	Nuclear pore complex protein Nup153	yes	no	1	0	0	0	By MS/MS	By MS/MS	By MS/MS	1.6	0.49	2	3	2	2	1	26.756	26.019	2	0.0060949	9035	S10256_27_Pretails_WT3_C53_200107	86.014	65.113	0.79747	0.86061	4.4896	5	0	Median	0.85434	0.88387	3.7703	2	0	Median	0.84037	0.86111	6.7311	2	0
ASGAGGVGGGGGGKIR	1	Acetyl (N-term)	1298.67	0.669111	564	P49790-2;P49790;P49790-3	NUP153	Nuclear pore complex protein Nup153	yes	no	1	0	1		By MS/MS	By matching	By MS/MS	1.4	0.49	3	2	2	1	2	26.689	26.085	2	2.7083e-07	9035	S10256_27_Pretails_WT3_C53_200107	86.014	64.551	0.79747	0.86061	3.8804	5	0	Median	0.85434	0.88387	3.7703	2	0	Median	0.79143	0.82109	NaN	1	0
SGGGTETPVGCEAAPGGGSKKR	2	Acetyl (N-term)	2100.99	0.98583	27	A0A0D9SEU2;A0A0A0MTN6;G5E931;Q8TDH9-2;Q8TDH9	BLOC1S5	Biogenesis of lysosome-related organelles complex 1 subunit 5	yes	no	1	0	0	0			By MS/MS	2	0		1			1	27.046	27.099	3	7.8169e-09	9300	S10256_27_Pretails_WT3_C53_200107	89.507	42.617	0.7977	0.95317	NaN	1	0	Median	NaN	NaN	NaN	0	0	Median	NaN	NaN	NaN	0	0
GARFVRFCDAFNIPLITFVDVPGFLPGTAQEYGGIIR	0	Unmodified	4113.13	0.129862	201	E9PEC3;E7ETT4;E7EUY3;E7ETT1;E9PDR0;C9JQS9;E7EX59;P05166;P05166-2	PCCB	Propionyl-CoA carboxylase beta chain, mitochondrial	yes	no	0	0	2		By MS/MS			1	0	1		1			118.24	118.24	4	0.025347	55938	S10254_25_Pretails_WT1_C51_200107	33.646	8.3872	0.79877	0.79031	NaN	1	0	Median	0.79877	0.79031	NaN	1	0	Median	NaN	NaN	NaN	0	0
AEPQPPSGGLTDEAALSCCSDADPSTKDFLLQQTMLR	1	Acetyl (N-term)	4047.85	0.849996	596	Q04760-2;Q04760	GLO1	Lactoylglutathione lyase	yes	no	1	0	1		By MS/MS	By MS/MS	By MS/MS	1.4	0.49	3	2	2	2	1	121.88	120.49	3;4	1.1462e-13	49410	S10256_27_Pretails_WT3_C53_200107	58.522	51.762	0.80183	0.87576	12.905	5	0	Median	0.85781	0.90551	4.7241	2	0	Median	0.76687	0.79523	2.2594	2	0
AATASAGAGGIDGKPR	1	Acetyl (N-term)	1440.73	0.732105	404	I3L1P8;Q02978-2;Q02978	SLC25A11	Mitochondrial 2-oxoglutarate/malate carrier protein	yes	no	1	0	1		By MS/MS	By MS/MS	By MS/MS	1.56	0.497	8	10	5	7	6	38.141	36.794	2;3	0	16187	S10257_28_TAILS_WT1_C51_200107	145.14	99.008	0.80266	0.83368	13.742	13	0	Median	0.71916	0.76219	4.8419	4	0	Median	0.86371	0.86809	17.707	5	0
MDDREDLVYQAKLAEQAER	1	Acetyl (N-term)	2321.1	0.0957742	70	I3L0W5;B4DJF2;I3L3T1;P62258	YWHAE	14-3-3 protein epsilon	yes	no	1	0	0	1	By MS/MS		By MS/MS	1.5	0.5	1	1	1		1	87.087	85.103	3	1.8356e-09	33641	S10256_27_Pretails_WT3_C53_200107	76.586	39.495	0.8046	0.88264	1.265	2	0	Median	0.82294	0.89057	NaN	1	0	Median	NaN	NaN	NaN	0	0
MDDREDLVYQAKLAEQAER	1	Acetyl (N-term)	2321.1	0.0957742	143	I3L0W5;B4DJF2;I3L3T1;P62258	YWHAE	14-3-3 protein epsilon	yes	no	1	0	2		By MS/MS		By MS/MS	1.5	0.5	1	1	1		1	87.087	85.382	3	1.2736e-16	33641	S10256_27_Pretails_WT3_C53_200107	76.586	29.498	0.8046	0.88264	1.265	2	0	Median	0.82294	0.89057	NaN	1	0	Median	NaN	NaN	NaN	0	0
SSILPFTPPIVKR	1	Acetyl (N-term)	1495.88	0.87625	588	P84022	SMAD3	Mothers against decapentaplegic homolog 3	yes	yes	1	0	1		By matching		By MS/MS	1	0	2		1		1	115.11	115.14	2	0.026656	46426	S10256_27_Pretails_WT3_C53_200107	56.404	7.104	0.8055	0.82964	13.325	2	0	Median	0.76361	0.75504	NaN	1	0	Median	NaN	NaN	NaN	0	0
DAPEEEDHVLVLR	0	Unmodified	1520.75	0.747086	193	I3L1Y5;I3L514;I3L0S0;I3L3P5;I3NI03;I3L3U6;I3L312;H7BZ94;P07237	P4HB	Protein disulfide-isomerase	yes	no	0	0	0	0	By MS/MS	By MS/MS	By MS/MS	1.62	0.484	3	5	3	3	2	65.076	64.029	2;3	3.8494e-14	31949	S10257_28_TAILS_WT1_C51_200107	192.68	81.052	0.80554	0.8063	9.5024	8	0	Median	0.79888	0.80097	4.9934	3	0	Median	0.82983	0.81166	14.906	3	0
AKDVKFGADAR	2	Unmodified	1176.63	0.625121	78	F8WBB1;C9J0S9;C9JL19;C9JCQ4;C9JL25;E7EXB4;E7ESH4;P10809-2;P10809	HSPD1	60 kDa heat shock protein, mitochondrial	yes	no	0	0	0	0	By MS/MS	By MS/MS	By matching	1.75	0.433	1	3	2	1	1	13.926	13.979	2	2.0731e-06	3839	S10255_26_Pretails_WT2_C52_200107	147.3	51.27	0.80565	0.83542	18.985	4	0	Median	0.95725	0.98056	12.9	2	0	Median	0.77744	0.77974	NaN	1	0
ADKMDMSLDDIIKLNR	2	Acetyl (N-term)	1918.95	0.949233	675	Q86V81	ALYREF	THO complex subunit 4	yes	yes	1	0	2		By MS/MS	By MS/MS	By MS/MS	1.4	0.49	3	2	1	2	2	112.1	110.89	3	3.7925e-49	44669	S10256_27_Pretails_WT3_C53_200107	89.992	33.778	0.80796	0.84555	10.981	5	0	Median	0.80796	0.78127	NaN	1	0	Median	0.88854	0.93499	14.22	2	0
ADEIAKAQVAR	1	Acetyl (N-term)	1212.65	0.64625	103	D6RC06;D6REP8;D6RE99;D6RD60;P49773	HINT1	Histidine triad nucleotide-binding protein 1	yes	no	1	0	0	0	By matching	By MS/MS	By MS/MS	2	0		3	1	1	1	53.586	53.463	2	0.027801	20407	S10256_27_Pretails_WT3_C53_200107	143.73	68.522	0.80809	0.82357	5.1174	3	0	Median	0.80809	0.77669	NaN	1	0	Median	0.83656	0.82357	NaN	1	0
ADEIAKAQVAR	1	Acetyl (N-term)	1212.65	0.64625	225	D6RC06;D6REP8;D6RE99;D6RD60;P49773	HINT1	Histidine triad nucleotide-binding protein 1	yes	no	1	0	1		By MS/MS	By MS/MS	By MS/MS	1.4	0.49	3	2	2	2	1	54.116	53.045	2	8.1167e-05	20407	S10256_27_Pretails_WT3_C53_200107	143.73	59.982	0.80809	0.82357	4.0351	5	0	Median	0.79137	0.81372	6.5867	2	0	Median	0.83763	0.82101	0.44117	2	0
AWKSGGASHSELIHNLR	1	Acetyl (N-term)	1903.97	0.965293	527	P22061;P22061-2	PCMT1	Protein-L-isoaspartate(D-aspartate) O-methyltransferase	yes	no	1	0	1		By MS/MS	By MS/MS	By MS/MS	1	0	3		1	1	1	50.815	50.724	4	2.0463e-06	22172	S10255_26_Pretails_WT2_C52_200107	62.69	44.326	0.80877	0.8201	7.3002	3	0	Median	0.80877	0.78394	NaN	1	0	Median	0.8118	0.8201	NaN	1	0
PFPDGLAEDIDKGEVSAR	1	Unmodified	1914.93	0.932321	262	P13639	EEF2	Elongation factor 2	yes	yes	0	0	0	0	By MS/MS			1	0	1		1			89.802	85.98	3	0.039391	44604	S10257_28_TAILS_WT1_C51_200107	117.4	62.701	0.80893	0.93107	NaN	1	0	Median	0.80893	0.93107	NaN	1	0	Median	NaN	NaN	NaN	0	0
SQLMMRTR	0	2 Oxidation (M)	1053.51	0.505934	724	Q9BW72	HIGD2A	HIG1 domain family member 2A, mitochondrial	yes	yes	0	2	1			By MS/MS		2	0		1		1		13.659	13.248	2	0.029017	4687	S10258_29_TAILS_WT2_C52_200107	81.191	48.72	0.80928	0.83015	NaN	1	0	Median	NaN	NaN	NaN	0	0	Median	0.80928	0.83015	NaN	1	0
DVERTDGALLVNAMFFK	1	Acetyl (N-term)	1966.98	0.982248	273	E9PK86;E9PMI5;E9PR70;E9PPV6;P50454	SERPINH1	Serpin H1	yes	no	1	0	1		By matching	By matching	By MS/MS	1	0	5		2	2	1	67.904	67.803	3;4	0.024489	26646	S10256_27_Pretails_WT3_C53_200107	30.072	19.696	0.81051	0.80366	5.1041	5	0	Median	0.83294	0.8225	5.7309	2	0	Median	0.80345	0.81887	8.2251	2	0
AAVKTLNPKAEVAR	2	Acetyl (N-term)	1508.87	0.867476	550	P40227-2;P40227	CCT6A	T-complex protein 1 subunit zeta	yes	no	1	0	2		By MS/MS	By MS/MS	By MS/MS	1.4	0.49	3	2	2	1	2	46.712	45.748	3	3.9587e-05	21063	S10257_28_TAILS_WT1_C51_200107	78.964	23.768	0.81114	0.84576	7.8388	5	0	Median	0.79066	0.80641	6.7366	2	0	Median	0.87476	0.87082	NaN	1	0
QLLEGQCNPDLR	0	3 Deamidation (NQ);Acetyl (N-term)	1486.66	0.660973	319	Q66K79-2;Q66K79	CPZ	Carboxypeptidase Z	yes	no	1	3	0	0		By MS/MS		2	0		1		1		16.668	16.947	2	0.010696	5218	S10255_26_Pretails_WT2_C52_200107	66.299	14.044	0.81238	0.80185	NaN	1	0	Median	NaN	NaN	NaN	0	0	Median	0.81238	0.80185	NaN	1	0
VNFTVDQIR	0	Unmodified	1090.58	0.577108	517	P13639	EEF2	Elongation factor 2	yes	yes	0	0	0			By MS/MS		2	0		1		1		71.879	68.465	2	0.031763	35474	S10258_29_TAILS_WT2_C52_200107	93.429	50.564	0.81463	0.79983	NaN	1	0	Median	NaN	NaN	NaN	0	0	Median	0.81463	0.79983	NaN	1	0
AAPAQQTTQPGGGKR	1	Acetyl (N-term)	1508.77	0.769553	185	H3BNW0;Q9NXG2	THUMPD1	THUMP domain-containing protein 1	yes	no	1	0	0	0	By MS/MS	By MS/MS	By MS/MS	1.4	0.49	3	2	2	2	1	20.302	20.024	2	5.8434e-05	6790	S10255_26_Pretails_WT2_C52_200107	158.47	94.655	0.816	0.80638	5.5599	5	0	Median	0.73477	0.76867	6.7732	2	0	Median	0.81948	0.83731	2.1485	2	0
SKPHSEAGTAFIQTQQLHAAMADTFLEHMCR	1	Acetyl (N-term)	3554.65	0.649327	145	H3BN34;H3BQZ3;H3BU13;H3BT25;H3BUW1;H3BTJ2;H3BQ34;H3BR70;B4DNK4;H3BTN5;P14618-2;P14618	PKM	Pyruvate kinase;Pyruvate kinase PKM	yes	no	1	0	1		By MS/MS	By matching	By MS/MS	1	0	3		1	1	1	96.296	96.238	5	4.0671e-15	46065	S10254_25_Pretails_WT1_C51_200107	57.222	48.233	0.81715	0.91528	16.038	3	0	Median	1.0186	1.0227	NaN	1	0	Median	0.72638	0.74549	NaN	1	0
MEKTLETVPLER	1	Acetyl (N-term)	1486.77	0.77013	529	P22626;A0A087WUI2	HNRNPA2B1	Heterogeneous nuclear ribonucleoproteins A2/B1	yes	no	1	0	1		By MS/MS	By MS/MS	By MS/MS	1.6	0.49	4	6	3	2	5	88.185	86.647	2;3	3.7174e-58	44483	S10257_28_TAILS_WT1_C51_200107	193.22	111.19	0.81816	0.81402	186.75	8	2	Median	0.90011	0.86933	255.58	3	1	Median	0.81816	0.81365	2.3207	2	0
ASGGGVPTDEEQATGLER	0	Unmodified	1772.82	0.817685	258	P10606	COX5B	Cytochrome c oxidase subunit 5B, mitochondrial	yes	yes	0	0	0	0	By MS/MS	By MS/MS	By MS/MS	1.5	0.5	6	6	4	4	4	49.175	47.901	2;3	2.7784e-148	23060	S10258_29_TAILS_WT2_C52_200107	300.33	194.67	0.81909	0.83376	12.131	12	0	Median	0.82892	0.86593	4.3493	4	0	Median	0.80848	0.80637	17.77	4	0
MEKTLETVPLER	1	Acetyl (N-term)	1486.77	0.77013	5	A0A087WUI2;P22626	HNRNPA2B1	Heterogeneous nuclear ribonucleoproteins A2/B1	yes	no	1	0	0	0	By MS/MS	By MS/MS	By MS/MS	1.6	0.49	2	3	2	1	2	87.308	85.85	2	7.2113e-05	44483	S10257_28_TAILS_WT1_C51_200107	193.22	89.338	0.8261	0.82711	199.62	5	1	Median	7.3168	7.4768	315.87	2	1	Median	0.8261	0.82711	NaN	1	0
LYSSSDDVIELTPSNFNR	0	Unmodified	2055.97	0.974914	306	Q15084-3;Q15084;Q15084-4;Q15084-5;Q15084-2	PDIA6	Protein disulfide-isomerase A6	yes	no	0	0	0	0	By MS/MS		By matching	1.5	0.5	2	2	3		1	96.172	94.199	2;3	0.00044679	45165	S10254_25_Pretails_WT1_C51_200107	190.27	137.26	0.82664	0.92096	5.0458	4	0	Median	0.80753	0.89033	4.4937	3	0	Median	NaN	NaN	NaN	0	0
STDTGVSLPSYEEDQGSKLIR	1	Acetyl (N-term)	2323.12	0.117949	85	C9JAW5;C9JNU6;Q9Y241;Q9Y241-2	HIGD1A	HIG1 domain family member 1A, mitochondrial	yes	no	1	0	0	0	By MS/MS	By MS/MS	By MS/MS	1.67	0.471	3	6	3	3	3	88.998	88.045	2;3	0	42112	S10254_25_Pretails_WT1_C51_200107	180.3	57.752	0.82757	0.82336	15.934	8	0	Median	0.88835	0.87721	25.18	3	0	Median	0.88796	0.91408	12.405	2	0
AVPPTYADLGKSAR	1	Acetyl (N-term)	1486.78	0.777993	87	C9JI87;P21796	VDAC1	Voltage-dependent anion-selective channel protein 1	yes	no	1	0	0	0	By matching	By MS/MS	By MS/MS	1.5	0.5	3	3	2	2	2	72.322	70.764	2	0.07019	33034	S10255_26_Pretails_WT2_C52_200107	104.82	46.864	0.82878	0.82942	2.7996	6	0	Median	0.80563	0.81704	4.0651	2	0	Median	0.83278	0.82894	0.76843	2	0
AVPPTYADLGKSAR	1	Acetyl (N-term)	1486.78	0.777993	196	C9JI87;P21796	VDAC1	Voltage-dependent anion-selective channel protein 1	yes	no	1	0	1		By MS/MS	By MS/MS	By MS/MS	1.5	0.5	3	3	2	2	2	72.322	70.833	2	0.00025726	37863	S10259_30_TAILS_WT3_C53_200107	139.31	92.488	0.82878	0.82942	2.7996	6	0	Median	0.80563	0.81704	4.0651	2	0	Median	0.83278	0.82894	0.76843	2	0
SHVAVENALGLDQQFAGLDLNSSDNQSGGSTASKGR	1	Acetyl (N-term)	3671.74	0.741173	26	A0A087WX09;B4DLA0;A0A0D9SFB3;A0A0D9SG12;A0A0D9SF53;O00571	DDX3X	ATP-dependent RNA helicase DDX3X	yes	no	1	0	1		By MS/MS	By MS/MS	By MS/MS	1.33	0.471	4	2	1	2	3	105.24	104.2	3;4	5.3879e-65	41908	S10256_27_Pretails_WT3_C53_200107	127.12	118.5	0.83151	0.92731	15.187	3	0	Median	NaN	NaN	NaN	0	0	Median	1.1254	1.1599	NaN	1	0
MKPPGGESSNLFGSPEEATPSSR	1	Unmodified	2361.09	0.0906889	374	H3BMT0;H3BU16;Q9H910-2	HN1L	Jupiter microtubule associated homolog 2	yes	no	0	0	1		By MS/MS	By MS/MS		1	0	2		1	1		61.931	61.802	3	3.163e-06	28375	S10254_25_Pretails_WT1_C51_200107	119.94	73.579	0.83337	0.86406	NaN	1	0	Median	NaN	NaN	NaN	0	0	Median	0.83337	0.86406	NaN	1	0
MDELQDVQLTEIKPLLNDKNGTR	2	Deamidation (NQ);Acetyl (N-term)	2712.36	0.36401	317	Q5TH30;Q9UGV2-3;Q9UGV2	NDRG3	Protein NDRG3	yes	no	1	1	0	0	By matching	By MS/MS		2	0		2	1	1		119	118.99	3	0.016152	55122	S10255_26_Pretails_WT2_C52_200107	98.175	57.553	0.83601	0.84798	13.082	2	0	Median	0.92264	0.93016	NaN	1	0	Median	0.75752	0.77306	NaN	1	0
HQGVMVGMGQKDSYVGDEAQSKR	2	Oxidation (M);Acetyl (N-term)	2564.17	0.17477	251;405	G5E9R0;E7EVS6;P60709;C9JTX5;C9JZR7;C9JUM1;F8WB63;B8ZZJ2;C9JFL5;F6UVQ4;F6QUT6;P63267;P68032;P62736;I3L3R2;J3KT65;I3L3I0;I3L1U9;P63261;K7EM38	ACTB;ACTG2;ACTA2;ACTC1;ACTG1	Actin, cytoplasmic 1;Actin, cytoplasmic 1, N-terminally processed;Actin, gamma-enteric smooth muscle;Actin, alpha cardiac muscle 1;Actin, aortic smooth muscle;Actin, cytoplasmic 2;Actin, cytoplasmic 2, N-terminally processed	no	no	1	1	2				By matching	2	0		1			1	47.459	44.981	4	1			NaN	NaN	0.83658	0.83265	NaN	1	0	Median	NaN	NaN	NaN	0	0	Median	NaN	NaN	NaN	0	0
AATASAGAGGIDGKPR	1	Acetyl (N-term)	1440.73	0.732105	197	I3L1P8;Q02978-2;Q02978	SLC25A11	Mitochondrial 2-oxoglutarate/malate carrier protein	yes	no	1	0	0	0	By MS/MS	By MS/MS	By MS/MS	1.33	0.471	8	4	4	3	5	38.136	36.408	2	0	16187	S10257_28_TAILS_WT1_C51_200107	145.14	102.8	0.83813	0.83368	12.026	9	0	Median	0.70933	0.78021	4.886	3	0	Median	0.86371	0.86809	13.548	3	0
ALDYLAIGIHELAAISERR	0	Acetyl (N-term)	2152.16	0.164052	553	P42357-3;P42357-2;P42357	HAL	Histidine ammonia-lyase	yes	no	1	0	1		By MS/MS	By MS/MS	By MS/MS	1.5	0.5	3	3	2	2	2	66.891	65.418	4	0.0053046	24218	S10256_27_Pretails_WT3_C53_200107	61.495	9.4864	0.84028	0.81839	9.0573	3	0	Median	0.84028	0.79261	NaN	1	0	Median	0.91994	0.93987	NaN	1	0
VHGDDCEIGASALSDSGSFVSSR	0	Unmodified	2352.03	0.0288169	61	A6NMQ1	POLA1	DNA polymerase	yes	yes	0	0	0	0	By MS/MS		By MS/MS	1.5	0.5	1	1	1		1	74.31	72.725	3	0.0033051	28559	S10256_27_Pretails_WT3_C53_200107	146.99	99.443	0.84136	0.98099	33.218	2	2	Median	0.68329	0.77563	NaN	1	1	Median	NaN	NaN	NaN	0	0
SGEENPASKPTPVQDVQGDGR	1	Acetyl (N-term)	2209.02	0.0247178	457	M0QXS6;M0R323;M0QZT2;M0R389;Q15102	PAFAH1B3	Platelet-activating factor acetylhydrolase IB subunit gamma	yes	no	1	0	1		By MS/MS	By MS/MS	By MS/MS	1.5	0.5	7	7	5	4	5	48.912	47.639	2;3	0	21092	S10254_25_Pretails_WT1_C51_200107	116.79	89.844	0.84189	0.84227	20.829	11	0	Median	0.78162	0.88778	13.753	4	0	Median	1.0018	1.0155	33.812	4	0
ADKMDMSLDDIIKLNR	2	Acetyl (N-term)	1918.95	0.949233	118	E9PB61;Q86V81	ALYREF	THO complex subunit 4	yes	no	1	0	0	0		By MS/MS	By MS/MS	1.5	0.5	2	2		2	2	112.49	110.73	3	4.6415e-31	44627	S10256_27_Pretails_WT3_C53_200107	64.244	29.29	0.84195	0.87703	10.464	4	0	Median	NaN	NaN	NaN	0	0	Median	0.88854	0.93499	14.22	2	0
KQQTQGEGSIRHCR	1	Acetyl (N-term)	1725.83	0.832898	174	C9J590	REPIN1	Replication initiator 1	yes	yes	1	0	2		By MS/MS	By matching	By MS/MS	1.6	0.49	2	3	2	1	2	13.137	12.996	3	0.0066925	3289	S10254_25_Pretails_WT1_C51_200107	49.356	35.566	0.84299	0.82904	4.0901	5	0	Median	0.7942	0.82003	0.3426	2	0	Median	0.84605	0.82904	NaN	1	0
TNEKVELQELNDR	1	Acetyl (N-term)	1628.8	0.800578	94	A0A1B0GTT5;B0YJC4;P08670;P17661	VIM;DES	Vimentin;Desmin	yes	no	1	0	1		By MS/MS	By MS/MS	By MS/MS	1.17	0.373	5	1	3	1	2	40.449	40.067	2;3	0.0091793	14554	S10256_27_Pretails_WT3_C53_200107	44.193	14.838	0.84421	0.86649	7.5388	6	0	Median	0.90507	0.85236	7.4933	3	0	Median	0.92362	0.98104	NaN	1	0
AATTGSGVKVPR	1	Acetyl (N-term)	1184.65	0.651335	607	Q13404-8;Q13404	UBE2V1	Ubiquitin-conjugating enzyme E2 variant 1	yes	no	1	0	1		By MS/MS	By MS/MS	By MS/MS	1.62	0.484	3	5	2	3	3	39.104	37.563	2	6.6331e-13	13702	S10256_27_Pretails_WT3_C53_200107	99.013	73.392	0.84432	0.82898	3.8045	8	0	Median	0.79138	0.80659	1.2305	2	0	Median	0.86157	0.87356	4.3425	3	0
YWDIQIGYQTREVMCINKTGK	2	Unmodified	2602.27	0.267213	27	A0A087WY08;Q9UPZ6	THSD7A	Thrombospondin type-1 domain-containing protein 7A	yes	no	0	0	2				By MS/MS	1	0	1				1	43.874	43.83	6	0.0022591	16374	S10256_27_Pretails_WT3_C53_200107	27.512	6.2208	0.84569	0.95564	NaN	1	0	Median	NaN	NaN	NaN	0	0	Median	NaN	NaN	NaN	0	0
AAVAATAAAKGNGGGGGR	1	Deamidation (NQ);Acetyl (N-term)	1498.75	0.748818	320	Q6Y1H2	HACD2	Very-long-chain (3R)-3-hydroxyacyl-CoA dehydratase 2	yes	yes	1	1	0	0	By MS/MS		By MS/MS	1	0	3		2		1	46.133	43.792	2	0.087633	20472	S10257_28_TAILS_WT1_C51_200107	137.59	74.304	0.84695	0.92159	3.0487	2	0	Median	0.76	0.90193	NaN	1	0	Median	NaN	NaN	NaN	0	0
STAAVPELKQISR	1	Acetyl (N-term)	1440.79	0.793643	451	K7ENA3;W4VSQ8;Q9BRJ7;Q9BRJ7-2	NUDT16L1	Protein syndesmos	yes	no	1	0	1		By MS/MS	By matching	By MS/MS	1.4	0.49	3	2	2	1	2	71.113	69.949	2	0.022335	32859	S10254_25_Pretails_WT1_C51_200107	34.773	15.011	0.84707	0.86434	5.6644	5	0	Median	0.82678	0.91094	8.2612	2	0	Median	0.84707	0.86434	NaN	1	0
SDMPPLTLEGIQDR	0	Unmodified	1570.77	0.766107	235	O14561	NDUFAB1	Acyl carrier protein, mitochondrial	yes	yes	0	0	0	0	By MS/MS	By matching	By MS/MS	1.5	0.5	3	3	3	1	2	95.503	93.624	2;3	6.1383e-08	48207	S10257_28_TAILS_WT1_C51_200107	196.16	70.34	0.85143	0.9051	8.9733	6	0	Median	0.79103	0.91684	4.6066	3	0	Median	1.0177	1.0667	NaN	1	0
AATTGSGVKVPR	1	Acetyl (N-term)	1184.65	0.651335	299	Q13404-8;Q13404	UBE2V1	Ubiquitin-conjugating enzyme E2 variant 1	yes	no	1	0	0	0	By MS/MS	By MS/MS	By MS/MS	1.5	0.5	3	3	2	2	2	38.968	37.71	2	3.1074e-06	15630	S10255_26_Pretails_WT2_C52_200107	88.495	39.701	0.85209	0.85319	3.797	6	0	Median	0.79138	0.80659	1.2305	2	0	Median	0.86316	0.87442	0.13907	2	0
SQTQGPPDYPR	0	Unmodified	1244.58	0.578564	121	E9PI78;E9PNF1;Q13405	MRPL49	39S ribosomal protein L49, mitochondrial	yes	no	0	0	0	0		By matching	By MS/MS	2	0		2		1	1	29.738	29.854	2	0.057471	10346	S10256_27_Pretails_WT3_C53_200107	146.71	106.65	0.85255	0.93887	18.041	2	0	Median	NaN	NaN	NaN	0	0	Median	0.79536	0.82642	NaN	1	0
VNPTVFFDIAVDGEPLGR	0	Unmodified	1944.99	0.994527	82	E5RIZ5;F8WE65;C9J5S7;P62937	PPIA	Peptidyl-prolyl cis-trans isomerase;Peptidyl-prolyl cis-trans isomerase A;Peptidyl-prolyl cis-trans isomerase A, N-terminally processed	yes	no	0	0	0	0	By MS/MS	By matching	By MS/MS	2	0		6	2	2	2	125.4	125.44	2;3	0.0014274	51336	S10256_27_Pretails_WT3_C53_200107	191.19	158.33	0.85355	0.91529	21.894	6	0	Median	1.0539	1.0318	10.032	2	0	Median	0.94002	0.96302	38.115	2	0
VNPTVFFDIAVDGEPLGR	0	Unmodified	1944.99	0.994527	177	E5RIZ5;F8WE65;C9J5S7;P62937	PPIA	Peptidyl-prolyl cis-trans isomerase;Peptidyl-prolyl cis-trans isomerase A;Peptidyl-prolyl cis-trans isomerase A, N-terminally processed	yes	no	0	0	0		By MS/MS	By matching	By MS/MS	1	0	6		2	2	2	125.4	125.44	2;3	2.4612e-07	51336	S10256_27_Pretails_WT3_C53_200107	191.19	158.33	0.85355	0.91529	21.894	6	0	Median	1.0539	1.0318	10.032	2	0	Median	0.94002	0.96302	38.115	2	0
VGTESGSESGSSNAKEPKTR	2	Unmodified	2006.95	0.95049	108	E5RFT8;H7C5V3;Q9Y2Q9	MRPS28	28S ribosomal protein S28, mitochondrial	yes	no	0	0	0	0	By MS/MS	By matching		1	0	3		2	1		11.21	11	3;4	0.070017	3065	S10257_28_TAILS_WT1_C51_200107	100.77	52.63	0.85387	0.88581	9.5576	3	0	Median	0.83414	0.94859	9.6849	2	0	Median	0.85834	0.84514	NaN	1	0
AAAVAAAGAGEPQSPDELLPKGDAEKPEEELEEDDDEELDETLSER	2	Acetyl (N-term)	4906.22	0.216345	751	Q9NS69	TOMM22	Mitochondrial import receptor subunit TOM22 homolog	yes	yes	1	0	2		By MS/MS	By MS/MS	By MS/MS	1	0	6		2	2	2	115.46	115.47	4;5	1.5908e-33	53491	S10255_26_Pretails_WT2_C52_200107	72.766	63.09	0.85453	0.86552	21.299	6	0	Median	0.90258	0.89475	4.6137	2	0	Median	0.78422	0.81171	8.995	2	0
QESGKGPQFIIDIRSNMDK	2	Oxidation (M)	2178.07	0.0739166	63	A0A0B4J235	TRAV13-2	T cell receptor alpha variable 13-2	yes	yes	0	1	2			By MS/MS	By matching	1	0	2			1	1	107.45	107.36	3	0.024773	50238	S10255_26_Pretails_WT2_C52_200107	71.742	42.644	0.85556	0.92337	4.3948	2	0	Median	NaN	NaN	NaN	0	0	Median	0.92465	0.95252	NaN	1	0
VLLESEQFLTELTR	0	Unmodified	1676.9	0.898502	177	H0YLA2;P37108	SRP14	Signal recognition particle 14 kDa protein	yes	no	0	0	0	0	By MS/MS	By MS/MS	By MS/MS	1.55	0.498	5	6	3	4	4	118.35	116.73	2;3	3.3681e-110	61040	S10258_29_TAILS_WT2_C52_200107	241.39	152.89	0.85656	0.89655	12.979	11	0	Median	0.86529	0.9323	6.2788	3	0	Median	0.8671	0.88359	10.956	4	0
AEPLQPDPGAAEDAAAQAVETPGWKAPEDAGPQPGSYEIR	1	Acetyl (N-term)	4127.93	0.934847	646	Q5THN1;Q9Y5Z4	HEBP2	Heme-binding protein 2	yes	no	1	0	1		By MS/MS	By MS/MS	By MS/MS	1.25	0.433	6	2	3	3	2	118.42	117.57	3;4	4.2721e-21	57758	S10257_28_TAILS_WT1_C51_200107	61.357	44.693	0.85676	0.92273	17.371	6	0	Median	0.85849	0.95535	23.687	3	0	Median	0.87405	0.89062	10.51	2	0
EATEVYMK	1	Unmodified	969.448	0.447733	377	H3BNS1;Q9H0R5	GBP3	Guanylate-binding protein 3	yes	no	0	0	0			By MS/MS		2	0		1		1		99.051	95.837	1	0.024085	50651	S10258_29_TAILS_WT2_C52_200107	97.602	70.077	0.85814	0.92216	NaN	1	0	Median	NaN	NaN	NaN	0	0	Median	0.85814	0.92216	NaN	1	0
MDKSELVQKAK	3	Acetyl (N-term)	1317.7	0.696237	542	P31946-2	YWHAB	14-3-3 protein beta/alpha;14-3-3 protein beta/alpha, N-terminally processed	yes	yes	1	0	2		By matching	By MS/MS	By MS/MS	1.67	0.471	1	2	1	1	1	41.686	39.977	3	0.025731	14511	S10256_27_Pretails_WT3_C53_200107	36.528	21.19	0.85861	0.93867	26.18	3	0	Median	0.85861	0.93867	NaN	1	0	Median	1.0057	0.99002	NaN	1	0
SGTLGHPGSLDETTYER	0	Unmodified	1818.84	0.838421	189	C9JAX1;Q16595-2;Q16595-3;Q16595	FXN	Frataxin, mitochondrial;Frataxin intermediate form;Frataxin(56-210);Frataxin(78-210);Frataxin mature form	yes	no	0	0	0		By MS/MS		By MS/MS	1.5	0.5	2	2	2		2	45.152	43.929	3	0.00031672	20179	S10257_28_TAILS_WT1_C51_200107	120.63	72.1	0.85882	0.92402	9.6832	4	0	Median	0.85882	0.92402	9.093	2	0	Median	NaN	NaN	NaN	0	0
MKQEGSAR	1	Acetyl (N-term)	947.449	0.449465	478	O43242;F5H8K4	PSMD3	26S proteasome non-ATPase regulatory subunit 3	no	no	1	0	1		By matching	By matching		1	0	2		1	1		11.602	11.738	2	1			NaN	NaN	0.85891	0.88304	1.402	2	0	Median	0.88145	0.89183	NaN	1	0	Median	0.83694	0.87433	NaN	1	0
VLLESEQFLTELTR	0	Unmodified	1676.9	0.898502	364	H0YLA2;P37108	SRP14	Signal recognition particle 14 kDa protein	yes	no	0	0	0		By MS/MS	By MS/MS	By MS/MS	1.45	0.498	6	5	3	4	4	118.21	117.02	2;3	9.5571e-177	61040	S10258_29_TAILS_WT2_C52_200107	241.39	171.36	0.86092	0.88948	13.622	10	0	Median	0.89656	0.88667	7.0967	2	0	Median	0.8671	0.88359	10.956	4	0
MEPNDSTSTAVEEPDSLEVLVKTLDSQTR	1	Acetyl (N-term)	3232.53	0.529297	1	F6TC96;F6UR09;F6U1F2;F6XTU0;A0A0G2JJR8;A0A1B0GX79;F6WML8;F6VEM6;F6X9W3;F6U341;F6S6P2;X6REW1;A0A0G2JJM1;A0A0G2JL47;A0A024RCR6;A0A0G2JK23;P46379-4;P46379-5;P46379-2;P46379;P46379-3	BAG6;BAT3	Large proline-rich protein BAG6	yes	no	1	0	1		By matching	By matching	By MS/MS	1	0	3		1	1	1	127.39	127.43	3	2.0889e-07	52298	S10256_27_Pretails_WT3_C53_200107	81.553	64.59	0.86124	0.87928	17.553	3	0	Median	1.0458	1.0671	NaN	1	0	Median	0.86124	0.87928	NaN	1	0
VIKTDELPAAAPADSAR	1	Unmodified	1723.91	0.910463	407	I3L2B0	CLUH	Clustered mitochondria protein homolog	yes	yes	0	0	1		By MS/MS	By matching	By matching	1.5	0.5	2	2	1	1	2	50.615	49.36	3	0.0070706	23183	S10257_28_TAILS_WT1_C51_200107	94.61	64.127	0.86169	0.92838	6.9172	4	0	Median	0.78008	0.88895	NaN	1	0	Median	1.0386	1.0441	NaN	1	0
MRPLTEEETR	0	Unmodified	1260.61	0.613235	426	J3QLW7;Q9Y221-2;Q9Y221	NIP7	60S ribosome subunit biogenesis protein NIP7 homolog	yes	no	0	0	1		By matching	By matching	By MS/MS	1.25	0.433	3	1	2	1	1	24.156	23.845	3	0.024706	7982	S10256_27_Pretails_WT3_C53_200107	129	80.4	0.86394	0.9674	18.267	4	0	Median	0.85376	0.89378	28.448	2	0	Median	0.85707	0.89272	NaN	1	0
NAAWSAPSNPWGGLQAGRDPR	0	2 Deamidation (NQ)	2209.03	0.0300779	329	Q8NE35-2;Q8NE35	CPEB3	Cytoplasmic polyadenylation element-binding protein 3	yes	no	0	2	0	1		By MS/MS	By MS/MS	1.67	0.471	1	2		1	2	48.719	47.843	2	0.052861	21018	S10255_26_Pretails_WT2_C52_200107	106.54	61.263	0.86441	0.84496	26.744	3	1	Median	NaN	NaN	NaN	0	0	Median	1.2516	1.2658	NaN	1	0
SDVLELTDDNFESR	0	Unmodified	1638.74	0.73731	153	F8WBS6;F8WBW5;H7BZJ3;P30101	PDIA3	Protein disulfide-isomerase A3	yes	no	0	0	0	0	By MS/MS	By MS/MS	By MS/MS	1.8	0.4	2	8	4	3	3	89.167	88.392	2;3	5.9047e-175	45497	S10257_28_TAILS_WT1_C51_200107	303.2	256.74	0.86455	0.90604	11.613	10	2	Median	0.90176	0.941	13.321	4	1	Median	0.88538	0.92537	14.676	3	1
SDVLELTDDNFESR	0	Unmodified	1638.74	0.73731	395	H7BZJ3	PDIA3	Protein disulfide-isomerase A3	yes	yes	0	0	0		By MS/MS	By MS/MS	By MS/MS	1.4	0.49	9	6	6	4	5	90.03	88.645	2;3	0	45497	S10257_28_TAILS_WT1_C51_200107	303.2	283.17	0.86484	0.92537	11.752	15	2	Median	0.9074	0.94508	14.225	6	1	Median	0.92964	0.94013	11.985	4	1
SMHSKMLMNIEK	2	3 Oxidation (M)	1495.68	0.683306	98	H0YDB9;A0A1B0GW36;Q9H0J4-3;Q9H0J4	QRICH2	Glutamine-rich protein 2	yes	no	0	3	1				By MS/MS	1.5	0.5	1	1			2	39.396	38.185	2	0.010325	18365	S10259_30_TAILS_WT3_C53_200107	93.442	9.9428	0.86729	0.88476	2.0414	2	0	Median	NaN	NaN	NaN	0	0	Median	NaN	NaN	NaN	0	0
TQASQVQGLGSLEEAVEALDPPGDKAK	2	Unmodified	2737.38	0.377018	61	H7C120;S4R314;A0A0B4J1X7;E7EQN5;P98171;P98171-2	ARHGAP4	Rho GTPase-activating protein 4	yes	no	0	0	1		By matching	By matching	By MS/MS	1	0	3		1	1	1	95.184	95.127	3	0.0041447	38312	S10256_27_Pretails_WT3_C53_200107	66.017	60.764	0.86843	1.1684	15.929	3	0	Plateau	1.2001	1.2141	NaN	1	0	Median	0.86843	0.90171	NaN	1	0
LSAEDTWNLQQER	0	Unmodified	1588.75	0.748149	223	D6RB46;Q8N4F7	RNF175	RING finger protein 175	yes	no	0	0	0				By MS/MS	2	0		1			1	87.911	85.133	2	0.016713	46211	S10259_30_TAILS_WT3_C53_200107	115.7	64.908	0.87115	0.85364	NaN	1	0	Median	NaN	NaN	NaN	0	0	Median	NaN	NaN	NaN	0	0
AASKPVEAAVVAAAVPSSGSGVGGGGTAGPGTGGLPR	1	Acetyl (N-term)	3158.63	0.632004	497	O94826	TOMM70A	Mitochondrial import receptor subunit TOM70	yes	yes	1	0	1		By MS/MS	By matching	By MS/MS	1.33	0.471	4	2	3	1	2	99.906	98.581	3;4	2.9998e-52	39897	S10256_27_Pretails_WT3_C53_200107	81.133	69.391	0.87122	0.96334	4.8128	5	0	Median	0.84308	0.95214	5.8526	2	0	Median	0.88264	0.89159	NaN	1	0
MDDREDLVYQAK	1	Acetyl (N-term)	1523.69	0.692608	143	I3L0W5;B4DJF2;I3L3T1;P62258	YWHAE	14-3-3 protein epsilon	yes	no	1	0	1		By MS/MS			2	0		1	1			69.761	67.193	2	0.036142	33810	S10257_28_TAILS_WT1_C51_200107	57.785	10.524	0.87194	0.977	NaN	1	0	Median	0.87194	0.977	NaN	1	0	Median	NaN	NaN	NaN	0	0
TTFNIQDGPDFQDR	0	Unmodified	1652.74	0.743064	157	F8WDN2;Q99757	TXN2	Thioredoxin, mitochondrial	yes	no	0	0	0	0	By MS/MS	By MS/MS	By MS/MS	1.75	0.433	1	3	2	1	1	81.259	80.386	2	5.6427e-18	38214	S10254_25_Pretails_WT1_C51_200107	193.3	107.11	0.87276	0.97665	5.361	4	0	Median	0.93602	1.0198	1.8277	2	0	Median	0.88871	0.91945	NaN	1	0
AKVEQVLSLEPQHELKFR	2	Acetyl (N-term)	2192.2	0.195352	243	E5RK64;O95292-2;O95292	VAPB	Vesicle-associated membrane protein-associated protein B/C	yes	no	1	0	2		By matching	By MS/MS	By MS/MS	1	0	3		1	1	1	85.856	85.765	4	0.0030806	40034	S10255_26_Pretails_WT2_C52_200107	50.874	12.178	0.87277	0.87801	4.344	2	0	Median	0.87361	0.85145	NaN	1	0	Median	0.87193	0.9054	NaN	1	0
SGGGTETPVGCEAAPGGGSKKR	2	Acetyl (N-term)	2100.99	0.98583	59	A0A0D9SEU2;A0A0A0MTN6;G5E931;Q8TDH9-2;Q8TDH9	BLOC1S5	Biogenesis of lysosome-related organelles complex 1 subunit 5	yes	no	1	0	2		By MS/MS			2	0		1	1			28.344	26.773	3	0.0074563	11051	S10257_28_TAILS_WT1_C51_200107	53.359	23.741	0.87282	1.0087	NaN	1	0	Median	0.87282	1.0087	NaN	1	0	Median	NaN	NaN	NaN	0	0
STQAATQVVLNVPETR	0	Unmodified	1712.91	0.905712	328	F8WEA6;F8WBE1;F8WAZ6;G3V0E4;O75439	PMPCB	Mitochondrial-processing peptidase subunit beta	yes	no	0	0	0		By MS/MS	By MS/MS	By MS/MS	1.6	0.49	2	3	1	1	3	69.985	68.58	2	5.7122e-95	34688	S10257_28_TAILS_WT1_C51_200107	213.18	154.11	0.87379	0.93792	30.579	4	2	Median	0.74332	0.84587	NaN	1	0	Median	1.5932	1.6201	NaN	1	1
MDWVMKHNGPNDASDGTVR	1	Acetyl (N-term)	2170.95	0.952421	270	P31942-2;P31942	HNRNPH3	Heterogeneous nuclear ribonucleoprotein H3	yes	no	1	0	0	0	By MS/MS	By matching	By MS/MS	1.75	0.433	1	3	2	1	1	80.272	79.374	3	5.8468e-05	31540	S10256_27_Pretails_WT3_C53_200107	99.663	78.81	0.87659	0.99112	13.955	4	0	Median	0.95092	1.0094	4.4067	2	0	Median	0.74089	0.76581	NaN	1	0
MDWVMKHNGPNDASDGTVR	1	Acetyl (N-term)	2170.95	0.952421	541	P31942-2;P31942	HNRNPH3	Heterogeneous nuclear ribonucleoprotein H3	yes	no	1	0	1		By MS/MS	By MS/MS	By MS/MS	1.25	0.433	3	1	2	1	1	80.272	79.262	3	1.7774e-07	31540	S10256_27_Pretails_WT3_C53_200107	99.663	71.58	0.87659	0.99112	13.955	4	0	Median	0.95092	1.0094	4.4067	2	0	Median	0.74089	0.76581	NaN	1	0
AETLEFNDVYQEVKGSMNDGR	1	Acetyl (N-term)	2443.1	0.0961682	296	Q08945	SSRP1	FACT complex subunit SSRP1	yes	yes	1	0	0	0	By MS/MS	By matching	By MS/MS	1.57	0.495	3	4	3	1	3	119.72	118.31	2;3	4.4576e-24	48172	S10256_27_Pretails_WT3_C53_200107	198.74	198.74	0.87865	0.92276	3.0299	5	0	Median	0.83664	0.90013	3.5102	2	0	Median	0.92601	0.95032	NaN	1	0
APGEQTVPALNLQNAFR	0	4 Deamidation (NQ)	1828.88	0.884308	356	Q9Y5B9	SUPT16H	FACT complex subunit SPT16	yes	yes	0	4	0	0	By matching	By MS/MS	By MS/MS	1.5	0.5	3	3	2	2	2	120.8	119.01	2	0.066064	48510	S10256_27_Pretails_WT3_C53_200107	87.667	52.972	0.87944	0.86883	6.8723	6	0	Median	0.76644	0.81223	8.6065	2	0	Median	0.87944	0.88329	1.4125	2	0
MEGDAVEAIVEESETFIKGKER	2	Acetyl (N-term)	2508.21	0.205384	280	P49711	CTCF	Transcriptional repressor CTCF	yes	yes	1	0	0	0	By matching	By matching	By MS/MS	2	0		3	1	1	1	126.8	126.84	3	9.1541e-09	51967	S10256_27_Pretails_WT3_C53_200107	127.17	68.713	0.87949	0.90543	9.4904	3	0	Median	1.0556	1.0619	NaN	1	0	Median	0.87949	0.8968	NaN	1	0
MELLGEYVGQEGKPQKLR	2	Acetyl (N-term)	2116.1	0.0986748	342	Q9BXV9	C14orf142	Uncharacterized protein C14orf142	yes	yes	1	0	0	0	By matching	By MS/MS	By matching	2	0		3	1	1	1	100.45	100.4	3	0.036355	46939	S10255_26_Pretails_WT2_C52_200107	87.647	75.624	0.87951	0.87116	10.714	3	0	Median	0.87951	0.87116	NaN	1	0	Median	0.98553	1.0418	NaN	1	0
MELLGEYVGQEGKPQKLR	2	Acetyl (N-term)	2116.1	0.0986748	727	Q9BXV9	C14orf142	Uncharacterized protein C14orf142	yes	yes	1	0	2		By MS/MS	By MS/MS	By MS/MS	1	0	3		1	1	1	100.45	100.39	3	0.00054853	46939	S10255_26_Pretails_WT2_C52_200107	87.647	53.252	0.87951	0.87116	10.714	3	0	Median	0.87951	0.87116	NaN	1	0	Median	0.98553	1.0418	NaN	1	0
ALDGPEQMELEEGKAGSGLR	1	Acetyl (N-term)	2128.01	0.0106476	425	J3KTQ9;J3QSE0;J3QQM1;P62195	PSMC5	26S protease regulatory subunit 8	yes	no	1	0	1		By MS/MS	By MS/MS	By MS/MS	1.6	0.49	6	9	5	6	4	88.858	87.626	2;3	5.731e-148	41662	S10254_25_Pretails_WT1_C51_200107	172.58	164.17	0.88235	0.96849	6.9796	8	0	Median	0.85542	1.0013	8.9785	4	0	Linear	0.9579	0.97056	4.6632	2	0
AVTLDKDAYYR	1	Acetyl (N-term)	1355.67	0.672131	356	Q9Y5B9;G3V5A4;G3V401;G3V2X0	SUPT16H	FACT complex subunit SPT16	yes	no	1	0	0	0	By MS/MS	By matching	By MS/MS	1.4	0.49	3	2	2	1	2	70.603	68.837	2	0.047529	36211	S10259_30_TAILS_WT3_C53_200107	66.568	28.264	0.88277	0.85977	7.3519	5	0	Median	0.80636	0.8355	4.0504	2	0	Median	0.98367	0.98581	NaN	1	0
ADDQGCIEEQGVEDSANEDSVDAKPDR	1	Acetyl (N-term)	2990.23	0.231946	570	Q5SVL2;P55210-2;P55210	CASP7	Caspase-7;Caspase-7 subunit p20;Caspase-7 subunit p11	yes	no	1	0	1		By MS/MS	By MS/MS	By MS/MS	1.4	0.49	3	2	3	1	1	66.722	65.295	3	2.7281e-78	32387	S10257_28_TAILS_WT1_C51_200107	177.49	157.01	0.88608	1.0138	33.432	3	0	Median	0.88608	1.0138	NaN	1	0	Median	0.67182	0.70713	NaN	1	0
EEEIAALVIDNGSGMCKAGFAGDDAPR	1	Oxidation (M);Acetyl (N-term)	2850.28	0.280023	405	I3L3R2;J3KT65;I3L3I0;I3L1U9;P63261;K7EM38;I3L4N8	ACTG1	Actin, cytoplasmic 2;Actin, cytoplasmic 2, N-terminally processed	yes	no	1	1	1		By MS/MS		By MS/MS	1.5	0.5	1	1	1		1	121.01	119.1	3	9.0638e-07	58424	S10257_28_TAILS_WT1_C51_200107	34.218	20.851	0.88733	1.028	5.1543	2	0	Median	0.91132	1.0662	NaN	1	0	Median	NaN	NaN	NaN	0	0
MMLGTEGGEGFVVK	1	Acetyl (N-term)	1495.71	0.705087	259	E9PCY7;G8JLB6;P31943;E5RJ94;D6R9D3;D6RF17;D6RDL0;E7EQJ0;D6RAM1;E5RGV0;D6R9T0;D6RFM3;D6RIT2;E7EN40;D6RIU0;D6RDU3;D6RJ04;D6RIH9;D6RBM0	HNRNPH1	Heterogeneous nuclear ribonucleoprotein H;Heterogeneous nuclear ribonucleoprotein H, N-terminally processed	yes	no	1	0	0		By MS/MS	By MS/MS	By MS/MS	2	0		3	1	1	1	123.05	119.76	2	9.6703e-58	63158	S10258_29_TAILS_WT2_C52_200107	151.15	113.59	0.89404	0.93192	10.559	3	0	Median	0.89404	1.0422	NaN	1	0	Median	0.90643	0.93192	NaN	1	0
MDNSGKEAEAMALLAEAER	1	Acetyl (N-term)	2076.95	0.945605	459	M0QZM9;M0QZN5;M0R031;M0R0Y2;M0R2M1;P54920	NAPA	Alpha-soluble NSF attachment protein	yes	no	1	0	1		By MS/MS	By MS/MS	By MS/MS	1.67	0.471	2	4	3	1	2	117.82	115.55	2;3	1.4849e-08	57570	S10257_28_TAILS_WT1_C51_200107	44.089	15.276	0.89433	0.97754	7.39	5	0	Median	0.87719	0.95631	6.0982	2	0	Median	0.95075	1.007	NaN	1	0
MEGQSVEELLAKAEQDEAEKLQR	2	Acetyl (N-term)	2672.3	0.296325	304	Q15050	RRS1	Ribosome biogenesis regulatory protein homolog	yes	yes	1	0	0	0	By MS/MS	By matching		2	0		2	1	1		120.21	120.25	3	0.0544	56929	S10254_25_Pretails_WT1_C51_200107	72.585	26.407	0.89443	0.91353	4.3342	2	0	Median	0.94415	0.94196	NaN	1	0	Median	0.84733	0.88596	NaN	1	0
MEGQSVEELLAKAEQDEAEKLQR	2	Acetyl (N-term)	2672.3	0.296325	621	Q15050	RRS1	Ribosome biogenesis regulatory protein homolog	yes	yes	1	0	2		By MS/MS	By MS/MS		1	0	2		1	1		120.21	120.25	3	3.4907e-07	56929	S10254_25_Pretails_WT1_C51_200107	72.585	58.338	0.89443	0.91353	4.3342	2	0	Median	0.94415	0.94196	NaN	1	0	Median	0.84733	0.88596	NaN	1	0
AVTLDKDAYYR	1	Acetyl (N-term)	1355.67	0.672131	350	G3V5A4;G3V401;G3V2X0;Q9Y5B9	SUPT16H	FACT complex subunit SPT16	yes	no	1	0	1		By matching	By matching	By MS/MS	1.5	0.5	3	3	2	2	2	70.382	68.876	2	0.0081678	27235	S10256_27_Pretails_WT3_C53_200107	74.165	56.256	0.89489	0.88206	6.6715	6	0	Median	0.80636	0.8355	4.0504	2	0	Median	0.94465	0.94502	5.9766	2	0
EEEIAALVIDNGSGMCKAGFAGDDAPR	1	Acetyl (N-term)	2834.29	0.285108	405	I3L3R2;J3KT65;I3L3I0;I3L1U9;P63261;K7EM38;I3L4N8	ACTG1	Actin, cytoplasmic 2;Actin, cytoplasmic 2, N-terminally processed	yes	no	1	0	1		By MS/MS		By MS/MS	1.25	0.433	3	1	1		3	122.92	122	2;3	4.347e-140	50310	S10256_27_Pretails_WT3_C53_200107	97.081	93.984	0.89619	0.99245	278.32	3	1	Median	0.89619	0.99245	NaN	1	0	Median	NaN	NaN	NaN	0	0
MDWVMKHNGPNDASDGTVR	1	Deamidation (NQ);Acetyl (N-term)	2171.94	0.936437	270	P31942-2;P31942	HNRNPH3	Heterogeneous nuclear ribonucleoprotein H3	yes	no	1	1	0	0	By MS/MS	By MS/MS	By MS/MS	1.75	0.433	1	3	1	1	2	87.85	86.967	3	0.0432	41140	S10254_25_Pretails_WT1_C51_200107	92.439	56.313	0.89657	0.88494	4.1249	4	0	Median	0.89205	0.85879	NaN	1	0	Median	0.90112	0.90655	NaN	1	0
ANFLDNMLLR	0	Oxidation (M);Acetyl (N-term)	1263.63	0.628157	466	O00238-2	BMPR1B	Bone morphogenetic protein receptor type-1B	yes	yes	1	1	0		By matching	By matching	By MS/MS	1.6	0.49	2	3	2	2	1	41.63	40.132	2	0.022125	19179	S10259_30_TAILS_WT3_C53_200107	69.825	25.708	0.89789	0.87981	3.9038	5	0	Median	0.8579	0.88735	6.665	2	0	Median	0.90232	0.89705	2.7435	2	0
SEKSVEAAAELSAK	2	Acetyl (N-term)	1460.74	0.735853	526	P20962;F5H7R9;F5GXR3	PTMS	Parathymosin	no	no	1	0	1		By matching			2	0		1	1			63.524	60.756	2	1			NaN	NaN	0.898	1.033	NaN	1	0	Median	0.898	1.033	NaN	1	0	Median	NaN	NaN	NaN	0	0
AETLEFNDVYQEVKGSMNDGR	1	Acetyl (N-term)	2443.1	0.0961682	599	Q08945	SSRP1	FACT complex subunit SSRP1	yes	yes	1	0	1		By MS/MS	By MS/MS	By MS/MS	1.56	0.497	4	5	4	2	3	119.89	117.95	2;3	4.538e-68	48172	S10256_27_Pretails_WT3_C53_200107	198.74	160.55	0.8992	0.93133	3.0549	6	0	Median	0.83664	0.90013	3.5102	2	0	Median	0.92312	0.95253	0.32884	2	0
AAEEPQQQKQEPLGSDSEGVNCLAYDEAIMAQQDR	1	Acetyl (N-term)	3946.76	0.758539	299	F5H3F0;J3KR44;F5H6Q1;F5GYJ8;Q96FW1	OTUB1	Ubiquitin thioesterase OTUB1	yes	no	1	0	1		By MS/MS	By MS/MS	By MS/MS	1.4	0.49	6	4	4	3	3	105.52	104.11	3;4	1.6789e-21	55217	S10258_29_TAILS_WT2_C52_200107	60.527	41.913	0.89968	0.98032	29.249	10	0	Median	1.0175	1.0905	19.538	4	0	Median	0.99716	1.0389	47.538	3	0
ADKPDMGEIASFDKAK	3	Acetyl (N-term)	1763.84	0.84	583	P63313	TMSB10	Thymosin beta-10	yes	yes	1	0	2		By MS/MS	By MS/MS	By MS/MS	1.5	0.5	3	3	2	2	2	73.882	72.36	3	1.2435e-49	32667	S10255_26_Pretails_WT2_C52_200107	88.561	48.932	0.89975	0.94734	8.4775	6	0	Median	1	1.0319	9.5384	2	0	Median	0.89975	0.88021	3.3881	2	0
AELVQGQSAPVGMKAEGFVDALHR	1	Acetyl (N-term)	2551.29	0.285306	336	Q96I24	FUBP3	Far upstream element-binding protein 3	yes	yes	1	0	0	0	By matching		By MS/MS	2	0		2	1		1	103.44	103.42	3	0.042713	41727	S10256_27_Pretails_WT3_C53_200107	84.181	42.87	0.90138	0.96274	9.8495	2	0	Median	1.0211	1.0322	NaN	1	0	Median	NaN	NaN	NaN	0	0
SHGSQETDEEFDAR	0	Unmodified	1606.65	0.649557	186	H3BRI0;H3BNX8;P20674	COX5A	Cytochrome c oxidase subunit 5A, mitochondrial	yes	no	0	0	0	0	By MS/MS	By MS/MS	By MS/MS	1.6	0.49	4	6	3	3	4	20.653	20.487	2;3	1.9043e-257	6424	S10256_27_Pretails_WT3_C53_200107	277.31	215.89	0.90317	0.88653	4.9149	10	0	Median	0.90052	0.87036	0.36683	3	0	Median	0.90584	0.90372	5.3579	3	0
NMILDQAFKYITELK	2	Oxidation (M);Acetyl (N-term)	1883.97	0.970286	192	C9JBW0;Q68DE3	KIAA2018	Basic helix-loop-helix domain-containing protein KIAA2018	yes	no	1	1	1				By MS/MS	1	0	1				1	95.993	95.948	3	0.0214	38606	S10256_27_Pretails_WT3_C53_200107	35.118	12.261	0.90405	0.99517	NaN	1	0	Median	NaN	NaN	NaN	0	0	Median	NaN	NaN	NaN	0	0
AFKDTGKTPVEPEVAIHR	2	Acetyl (N-term)	2036.07	0.0690892	240	E5RIP1;E5RJX2;P60866;P60866-2	RPS20	40S ribosomal protein S20	yes	no	1	0	2		By MS/MS	By MS/MS	By MS/MS	1.14	0.35	6	1	2	2	3	60.23	59.741	3;4	0.00056999	25950	S10255_26_Pretails_WT2_C52_200107	57.52	27.901	0.90631	0.89276	19.817	7	0	Median	0.82781	0.82987	10.33	2	0	Median	1.0691	1.0674	9.3167	2	0
AAGFKTVEPLEYYR	1	Acetyl (N-term)	1684.85	0.846072	333	Q96B26	EXOSC8	Exosome complex component RRP43	yes	yes	1	0	0	0	By MS/MS	By matching	By MS/MS	1.75	0.433	1	3	2	1	1	96.996	95.974	2	0.0078116	38520	S10256_27_Pretails_WT3_C53_200107	79.201	48.133	0.9071	1.0176	5.842	4	0	Median	0.98444	1.0397	0.49096	2	0	Median	0.8947	0.91868	NaN	1	0
AAGFKTVEPLEYYR	1	Acetyl (N-term)	1684.85	0.846072	699	Q96B26	EXOSC8	Exosome complex component RRP43	yes	yes	1	0	1		By MS/MS	By MS/MS	By MS/MS	1.25	0.433	3	1	2	1	1	96.996	95.987	2	1.2631e-05	50084	S10257_28_TAILS_WT1_C51_200107	73.499	26.313	0.9071	1.0176	5.842	4	0	Median	0.98444	1.0397	0.49096	2	0	Median	0.8947	0.91868	NaN	1	0
ASSVGNVADSTEPTKR	1	Acetyl (N-term)	1659.81	0.806392	241	O15294	OGT	UDP-N-acetylglucosamine--peptide N-acetylglucosaminyltransferase 110 kDa subunit	yes	yes	1	0	0	0	By MS/MS	By MS/MS	By MS/MS	1.6	0.49	2	3	2	2	1	45.779	44.761	2	5.2314e-66	19442	S10255_26_Pretails_WT2_C52_200107	125.82	17.47	0.90723	1.0353	9.5036	5	0	Median	1.0246	1.0992	11.988	2	0	Median	0.93816	0.97528	8.4442	2	0
ASSVGNVADSTEPTKR	1	Acetyl (N-term)	1659.81	0.806392	476	O15294	OGT	UDP-N-acetylglucosamine--peptide N-acetylglucosaminyltransferase 110 kDa subunit	yes	yes	1	0	1		By MS/MS	By MS/MS	By MS/MS	1.5	0.5	3	3	2	2	2	45.779	44.747	2	9.7612e-214	19442	S10255_26_Pretails_WT2_C52_200107	125.82	96.86	0.90723	1.0353	9.5036	5	0	Median	1.0246	1.0992	11.988	2	0	Median	0.93816	0.97528	8.4442	2	0
SSDASQGVITTPPPPSMPHKER	1	Acetyl (N-term)	2360.14	0.143059	762	Q9UEY8-2;Q9UEY8	ADD3	Gamma-adducin	yes	no	1	0	1		By MS/MS	By MS/MS	By MS/MS	1.83	0.373	1	5	2	1	3	61.701	59.525	3	0.006968	30572	S10258_29_TAILS_WT2_C52_200107	79.695	46.388	0.90937	1.0834	34.826	3	0	Median	0.90937	1.0834	NaN	1	0	Median	NaN	NaN	NaN	0	0
MDKPCGCPPGVCDHGTGDR	1	Acetyl (N-term)	2156.85	0.849612	41	A0A0U1RQL9;A0A0U1RQN3;A0A0U1RQS5;B3KNS4;A0A0U1RQV1	ERVK3-1	Endogenous retrovirus group K3 member 1	yes	no	1	0	0	0	By MS/MS		By MS/MS	1.5	0.5	1	1	1		1	42.236	41.052	3	0.032606	15242	S10256_27_Pretails_WT3_C53_200107	85.937	50.18	0.90943	1.0518	1.087	2	0	Median	0.91857	1.0438	NaN	1	0	Median	NaN	NaN	NaN	0	0
MKTILSNQTVDIPENVDITLKGR	2	Unmodified	2584.39	0.389437	100	E7ESE0;D6RAN4;P32969	RPL9	60S ribosomal protein L9	yes	no	0	0	0	0			By MS/MS	2	0		1			1	89.765	89.717	4	0.055998	36077	S10256_27_Pretails_WT3_C53_200107	107.25	52.412	0.90978	1.0003	NaN	1	1	Median	NaN	NaN	NaN	0	0	Median	NaN	NaN	NaN	0	0
MKTILSNQTVDIPENVDITLKGR	2	Unmodified	2584.39	0.389437	221	E7ESE0;D6RAN4;P32969	RPL9	60S ribosomal protein L9	yes	no	0	0	2				By MS/MS	1	0	1				1	89.765	89.72	4	0.00011604	36077	S10256_27_Pretails_WT3_C53_200107	107.25	58.158	0.90978	1.0003	NaN	1	1	Median	NaN	NaN	NaN	0	0	Median	NaN	NaN	NaN	0	0
KSTYSPLPDDYNCNVELALTSDGR	1	Unmodified	2714.25	0.249374	204	S4R360;J3KPP0;S4R2Z7;Q9Y6G3	MRPL42	39S ribosomal protein L42, mitochondrial	yes	no	0	0	0	0		By MS/MS	By MS/MS	1.5	0.5	1	1		1	1	90.089	90.042	3	0.0033845	36239	S10256_27_Pretails_WT3_C53_200107	125.62	84.933	0.91191	0.99722	NaN	1	0	Median	NaN	NaN	NaN	0	0	Median	NaN	NaN	NaN	0	0
AERPEDLNLPNAVITR	0	Acetyl (N-term)	1848.97	0.969375	748	Q9NRF9	POLE3	DNA polymerase epsilon subunit 3	yes	yes	1	0	1		By MS/MS	By MS/MS	By MS/MS	1.29	0.452	5	2	2	3	2	90.057	88.996	2	1.4066e-17	36178	S10256_27_Pretails_WT3_C53_200107	170.11	121.6	0.9123	0.92247	47.044	5	0	Median	0.94016	0.96926	6.9976	2	0	Median	1.3925	1.4277	70.548	2	0
ASLSLAPVNIFKAGADEER	1	Acetyl (N-term)	2029.05	0.0480194	293	F8VQ14;F5GWF6;P78371	CCT2	T-complex protein 1 subunit beta	yes	no	1	0	1		By MS/MS	By MS/MS	By MS/MS	1.55	0.498	5	6	4	3	4	121.31	119.54	2;3	1.0609e-196	62277	S10258_29_TAILS_WT2_C52_200107	107.11	55.894	0.91329	0.92503	3.2584	11	0	Median	0.87786	0.91042	5.4437	4	0	Median	0.92857	0.93715	1.089	3	0
AENDVDNELLDYEDDEVETAAGGDGAEAPAKKDVK	3	Acetyl (N-term)	3733.66	0.660248	612	Q5STU3;Q13838;Q13838-2;A0A0G2JHN7;F6U6E2;F6S2B7;F6R6M7;F6S4E6;A0A0A0MT12;F6TRA5;F6WLT2	DDX39B	Spliceosome RNA helicase DDX39B	yes	no	1	0	2		By MS/MS	By MS/MS	By MS/MS	1.5	0.5	6	6	4	4	4	99.926	98.254	3;4	7.1446e-100	39239	S10256_27_Pretails_WT3_C53_200107	133.23	117.95	0.91487	1.042	10.404	11	0	Median	0.96471	1.0431	2.1426	4	0	Median	0.88559	0.92331	13.539	4	0
ALDGPEQMELEEGKAGSGLR	1	Acetyl (N-term)	2128.01	0.0106476	208	J3KTQ9;J3QSE0;J3QQM1;P62195	PSMC5	26S protease regulatory subunit 8	yes	no	1	0	0	0	By MS/MS	By MS/MS	By MS/MS	1.5	0.5	6	6	4	3	5	88.381	87.428	2;3	3.2478e-234	41662	S10254_25_Pretails_WT1_C51_200107	172.58	127.96	0.91616	0.99113	17.112	8	0	Median	0.89266	0.9941	10.806	3	0	Plateau	0.9579	0.97056	4.6632	2	0
AELEEVTLDGKPLQALR	1	Acetyl (N-term)	1923.03	0.0313067	791	S4R3H4	ACIN1	Apoptotic chromatin condensation inducer 1	yes	yes	1	0	1		By MS/MS	By MS/MS	By MS/MS	1.42	0.493	7	5	4	4	4	113.49	111.94	2;3	5.6373e-08	52090	S10255_26_Pretails_WT2_C52_200107	88.021	65.3	0.9163	0.93962	23.984	9	0	Median	0.77216	0.84546	24.124	4	0	Median	0.95431	0.97058	19.657	3	0
MDKPCGCPPGVCDHGTGDR	1	Acetyl (N-term)	2156.85	0.849612	90	A0A0U1RQS5;B3KNS4	ERVK3-1	Endogenous retrovirus group K3 member 1	yes	no	1	0	1		By MS/MS	By MS/MS	By MS/MS	1.33	0.471	2	1	1	1	1	42.027	41.279	3	0.00065391	18535	S10257_28_TAILS_WT1_C51_200107	76.068	67.88	0.91857	1.0438	50.329	3	1	Plateau	0.91857	1.0438	NaN	1	0	Median	0.43252	0.43994	NaN	1	1
MADKMDMSLDDIIK	2	3 Oxidation (M)	1672.74	0.735795	675	Q86V81	ALYREF	THO complex subunit 4	yes	yes	0	3	1		By matching	By matching	By MS/MS	1.6	0.49	2	3	2	1	2	29.329	28.188	3	0.036053	12885	S10259_30_TAILS_WT3_C53_200107	46.069	21.195	0.91903	0.89661	11.871	5	0	Median	0.90241	0.91786	13.856	2	0	Median	0.81594	0.81437	NaN	1	0
ASLSLAPVNIFKAGADEER	1	Acetyl (N-term)	2029.05	0.0480194	136	F8VQ14;F5GWF6;P78371	CCT2	T-complex protein 1 subunit beta	yes	no	1	0	0	0	By MS/MS	By MS/MS	By MS/MS	1.5	0.5	5	5	4	4	2	121.26	119.43	2;3	9.7593e-65	57208	S10254_25_Pretails_WT1_C51_200107	91.657	44.595	0.91904	0.9286	3.4046	10	0	Median	0.87786	0.91042	5.4437	4	0	Median	0.92669	0.93466	1.3539	4	0
AAEKQVPGGGGGGGSGGGGGSGGGGSGGGR	1	Acetyl (N-term)	2284.02	0.0176753	450	K7EN53;K7EQC2;Q9UHB9-4;Q9UHB9-2;Q9UHB9	SRP68	Signal recognition particle subunit SRP68	yes	no	1	0	1		By MS/MS	By MS/MS	By MS/MS	1.5	0.5	3	3	2	2	2	23.331	22.792	3	3.9751e-45	8270	S10255_26_Pretails_WT2_C52_200107	59.792	36.229	0.92217	0.91491	11.638	6	0	Median	0.85557	0.89407	23.799	2	0	Median	0.95392	0.96195	6.8269	2	0
VEKEEAGGGISEEEAAQYDR	1	Unmodified	2165.97	0.971285	68	M0R375;M0QZS6;B3KNJ4;Q9UBE0-2;Q9UBE0-3;Q9UBE0	SAE1	SUMO-activating enzyme subunit 1;SUMO-activating enzyme subunit 1, N-terminally processed	yes	no	0	0	0	0	By MS/MS	By MS/MS	By matching	1.25	0.433	3	1	2	1	1	45.196	43.327	3	0.040604	20797	S10258_29_TAILS_WT2_C52_200107	116.69	101.35	0.92283	0.95821	40.491	4	0	Median	0.86266	0.89726	9.9733	2	0	Median	0.95201	0.95362	NaN	1	0
VEKEEAGGGISEEEAAQYDR	1	Unmodified	2165.97	0.971285	139	M0R375;M0QZS6;B3KNJ4;Q9UBE0-2;Q9UBE0-3;Q9UBE0	SAE1	SUMO-activating enzyme subunit 1;SUMO-activating enzyme subunit 1, N-terminally processed	yes	no	0	0	1		By MS/MS	By MS/MS	By MS/MS	1.57	0.495	3	4	2	2	3	44.709	43.454	3	8.2362e-33	18432	S10255_26_Pretails_WT2_C52_200107	182.98	164.05	0.92283	0.95821	33.201	6	0	Median	0.86266	0.89726	9.9733	2	0	Median	1.011	1.0209	9.6413	2	0
MPPYTVVYFPVR	0	Unmodified	1467.76	0.758443	125	A8MX94;P09211	GSTP1	Glutathione S-transferase P	yes	no	0	0	0		By MS/MS		By MS/MS	1	0	2		1		1	105.88	105.88	3	0.0069121	42763	S10256_27_Pretails_WT3_C53_200107	96.604	45.168	0.92296	0.90347	NaN	1	0	Median	0.92296	0.90347	NaN	1	0	Median	NaN	NaN	NaN	0	0
KNHEEEMLALR	1	Oxidation (M)	1384.68	0.676898	213	K7ENW6;CON__Q9Z2K1;CON__P08779;CON__Q3ZAW8;P08779	KRT16	Keratin, type I cytoskeletal 16	yes	no	0	1	1		By MS/MS	By MS/MS	By MS/MS	1.4	0.49	3	2	2	2	1	83.29	81.959	3	0.020263	31230	S10256_27_Pretails_WT3_C53_200107	87.001	61.471	0.92303	0.98638	5.7607	4	0	Median	0.96001	1.0025	0.90528	2	0	Median	0.9249	0.97675	NaN	1	0
SKSESPKEPEQLR	2	Acetyl (N-term)	1555.78	0.7842	149	F8W6I7;P09651-2;P09651;F8VTQ5;F8W646;P09651-3	HNRNPA1	Heterogeneous nuclear ribonucleoprotein A1;Heterogeneous nuclear ribonucleoprotein A1, N-terminally processed	yes	no	1	0	0	0	By MS/MS	By matching	By MS/MS	1	0	5		2	1	2	25.316	23.544	2;3	0.0057902	9219	S10257_28_TAILS_WT1_C51_200107	82.261	42.107	0.92359	0.98844	16.17	4	0	Median	0.89299	0.98405	1.3613	2	0	Median	0.95291	0.98333	NaN	1	0
SYGRPPPDVEGMTSLKVDNLTYR	1	Acetyl (N-term)	2636.29	0.290451	203	J3QL05;J3KP15;Q01130-2;Q01130	SRSF2	Serine/arginine-rich splicing factor 2	yes	no	1	0	0	1	By MS/MS	By MS/MS	By MS/MS	1.5	0.5	3	3	2	2	2	95.468	93.626	3	1.0027e-80	37068	S10256_27_Pretails_WT3_C53_200107	94.463	70.737	0.92607	0.93287	4.1746	6	0	Median	0.90414	0.92899	4.8896	2	0	Median	0.95895	0.96709	3.711	2	0
SYGRPPPDVEGMTSLKVDNLTYR	1	Acetyl (N-term)	2636.29	0.290451	415	J3QL05;J3KP15;Q01130-2;Q01130	SRSF2	Serine/arginine-rich splicing factor 2	yes	no	1	0	2		By MS/MS	By MS/MS	By MS/MS	1.5	0.5	3	3	2	2	2	95.468	93.796	3	2.5215e-107	37068	S10256_27_Pretails_WT3_C53_200107	94.463	46.41	0.92607	0.93287	4.1746	6	0	Median	0.90414	0.92899	4.8896	2	0	Median	0.95895	0.96709	3.711	2	0
SSTLAKIAEIEAEMAR	1	Acetyl (N-term)	1760.9	0.89785	340	F8WEE0;Q9Y295	DRG1	Developmentally-regulated GTP-binding protein 1	yes	no	1	0	1		By MS/MS	By matching	By MS/MS	1.14	0.35	6	1	3	2	2	122.3	122.34	2;3	1.7316e-18	49760	S10256_27_Pretails_WT3_C53_200107	60.628	29.756	0.92651	0.93981	25.88	6	0	Median	1.0507	1.0558	33.509	2	0	Median	1.1642	1.1886	16.151	2	0
ASGADSKGDDLSTAILKQK	3	Acetyl (N-term)	1946	0.995649	569	P55072	VCP	Transitional endoplasmic reticulum ATPase	yes	yes	1	0	2		By MS/MS	By MS/MS	By MS/MS	1.5	0.5	3	3	2	2	2	66.038	64.549	3	5.2234e-287	32485	S10257_28_TAILS_WT1_C51_200107	111.78	93.913	0.92679	0.92601	16.563	6	0	Median	0.95066	0.96716	6.4134	2	0	Median	0.77532	0.77198	25.993	2	0
AALAPLPPLPAQFK	1	Acetyl (N-term)	1474.85	0.854786	28	A0A087WY55;Q9NP79	VTA1	Vacuolar protein sorting-associated protein VTA1 homolog	yes	no	1	0	0		By MS/MS	By MS/MS	By MS/MS	1.5	0.5	3	3	2	2	2	128.34	126.72	2	0.011761	60736	S10255_26_Pretails_WT2_C52_200107	74.165	34.912	0.92757	0.9532	11.304	6	0	Median	0.87191	0.95279	14.19	2	0	Median	0.92757	0.9532	2.0487	2	0
ADLEEQLSDEEKVR	1	Acetyl (N-term)	1701.81	0.805723	205	C9JUG7;F8W9N7;P47755-2;P47755	CAPZA2	F-actin-capping protein subunit alpha-2	yes	no	1	0	1		By MS/MS	By MS/MS	By MS/MS	1.5	0.5	3	3	2	2	2	84.464	82.775	2	5.481e-44	45363	S10259_30_TAILS_WT3_C53_200107	178.1	101.87	0.9276	0.97445	146.29	4	1	Median	0.8527	0.91683	NaN	1	0	Median	1.0091	1.0078	NaN	1	0
AAAMDVDTPSGTNSGAGKKR	2	Acetyl (N-term)	1974.94	0.942902	286	P62877	RBX1	E3 ubiquitin-protein ligase RBX1;E3 ubiquitin-protein ligase RBX1, N-terminally processed	yes	yes	1	0	0	0	By MS/MS	By MS/MS	By MS/MS	1.5	0.5	3	3	2	2	2	38.303	37.045	3	0.00017171	13346	S10256_27_Pretails_WT3_C53_200107	107.98	84.342	0.92806	0.93667	5.8992	6	0	Median	0.93916	0.96367	7.7288	2	0	Median	0.92806	0.92534	8.2178	2	0
AAAMDVDTPSGTNSGAGKKR	2	Acetyl (N-term)	1974.94	0.942902	578	P62877	RBX1	E3 ubiquitin-protein ligase RBX1;E3 ubiquitin-protein ligase RBX1, N-terminally processed	yes	yes	1	0	2		By MS/MS	By MS/MS	By MS/MS	1.5	0.5	3	3	2	2	2	38.303	37.098	3	9.3762e-09	13346	S10256_27_Pretails_WT3_C53_200107	107.98	70.8	0.92806	0.93667	5.8992	6	0	Median	0.93916	0.96367	7.7288	2	0	Median	0.92806	0.92534	8.2178	2	0
ADEGKSYSEHDDER	1	Acetyl (N-term)	1678.67	0.670687	284	E9PQA4;Q9UBU9-2;Q9UBU9	NXF1	Nuclear RNA export factor 1	yes	no	1	0	1		By MS/MS	By matching	By MS/MS	1.25	0.433	3	1	2	1	1	19.049	19.087	3	0.0025921	6025	S10256_27_Pretails_WT3_C53_200107	78.287	70.844	0.92872	0.99215	14.761	4	0	Median	0.92872	0.99215	7.865	2	0	Median	1.2018	1.2679	NaN	1	0
IGIGNHNSKPVYR	1	Acetyl (N-term)	1495.79	0.78956	691	Q92541	RTF1	RNA polymerase-associated protein RTF1 homolog	yes	yes	1	0	1		By MS/MS	By MS/MS	By matching	1	0	3		1	1	1	18.69	18.799	4	0.022544	5952	S10255_26_Pretails_WT2_C52_200107	42.809	21.252	0.93018	0.94929	5.2494	3	0	Median	1.0053	0.94929	NaN	1	0	Median	0.92225	0.9434	NaN	1	0
MEYEWKPDEQGLQQILQLLKESQSPDTTIQR	2	Acetyl (N-term)	3772.86	0.861805	253	E7EW37;Q92973-3;Q92973-2;Q92973	TNPO1	Transportin-1	yes	no	1	0	2				By MS/MS	1	0	1				1	129.25	129.31	4	0.01501	53255	S10256_27_Pretails_WT3_C53_200107	35.376	32.306	0.93035	0.99356	NaN	1	0	Median	NaN	NaN	NaN	0	0	Median	NaN	NaN	NaN	0	0
AKNGSEADIDEGLYSR	1	Acetyl (N-term)	1765.81	0.811871	265	Q5JRS1;Q5JRS3;Q5JRS2;Q5JRR9;Q5JRS0;P22314-2;P22314	UBA1	Ubiquitin-like modifier-activating enzyme 1	yes	no	1	0	0	0	By MS/MS		By MS/MS	1.5	0.5	1	1	1		1	60.212	58.727	2	6.7424e-117	28683	S10257_28_TAILS_WT1_C51_200107	93.766	19.879	0.93128	1.0462	1.6317	2	0	Median	0.96621	1.0583	NaN	1	0	Median	NaN	NaN	NaN	0	0
MLGTEGGEGFVVKVR	1	Acetyl (N-term)	1619.83	0.834127	97	E5RJ94;D6R9D3;D6RF17;D6RDL0;E7EQJ0;D6RAM1;E5RGV0;D6R9T0;D6RFM3;D6RIT2;E7EN40;D6RIU0;D6RDU3;D6RJ04;D6RIH9;D6RBM0;E9PCY7;G8JLB6;P31943	HNRNPH1	Heterogeneous nuclear ribonucleoprotein H;Heterogeneous nuclear ribonucleoprotein H, N-terminally processed	yes	no	1	0	0	0	By MS/MS	By MS/MS	By matching	1.75	0.433	1	3	2	1	1	99.482	98.459	2	2.3483e-40	51074	S10257_28_TAILS_WT1_C51_200107	167.12	130.43	0.93234	0.96216	6.7306	4	0	Median	0.88364	0.93207	0.13003	2	0	Median	0.95293	0.9923	NaN	1	0
AKIAKTHEDIEAQIR	2	Acetyl (N-term)	1763.95	0.952997	142	F8WC19;B4DGZ4;O75533-2;O75533	SF3B1	Splicing factor 3B subunit 1	yes	no	1	0	2		By MS/MS	By MS/MS	By MS/MS	1	0	3		1	1	1	43.194	43.203	3	0.0083963	15841	S10256_27_Pretails_WT3_C53_200107	50.155	46.828	0.93278	0.91343	4.4407	3	0	Plateau	0.94619	0.91343	NaN	1	0	Median	0.84681	0.84983	NaN	1	0
AAEEEDEADPKRQK	2	Unmodified	1614.75	0.748543	526	P20962	PTMS	Parathymosin	yes	yes	0	0	2		By matching	By matching	By MS/MS	1	0	3		1	1	1	67.454	67.33	2	0.037206	26520	S10256_27_Pretails_WT3_C53_200107	107.21	12.438	0.93347	0.99746	5.7276	3	0	Median	1.0214	0.99746	NaN	1	0	Median	0.93347	0.93223	NaN	1	0
SYPADDYESEAAYDPYAYPSDYDMHTGDPKQDLAYER	1	Acetyl (N-term)	4349.78	0.780773	777	Q9Y262-2;Q9Y262	EIF3L	Eukaryotic translation initiation factor 3 subunit L	yes	no	1	0	1		By MS/MS	By MS/MS	By MS/MS	1.38	0.484	5	3	2	3	3	105.65	104.37	3;4	8.8649e-18	42206	S10256_27_Pretails_WT3_C53_200107	51.858	39.863	0.9342	1.0121	21.346	7	0	Median	1.0016	1.1687	NaN	1	0	Median	1.1302	1.1554	9.6657	3	0
MQLKPMEINPEMLNKVLSR	2	Unmodified	2270.19	0.1949	217	D6RF53;D6R974;D6RE83;D6R956;P09936	UCHL1	Ubiquitin carboxyl-terminal hydrolase;Ubiquitin carboxyl-terminal hydrolase isozyme L1	yes	no	0	0	2		By MS/MS		By MS/MS	1	0	2		1		1	100.92	100.9	4	0.0019219	48097	S10254_25_Pretails_WT1_C51_200107	127.88	82.532	0.93692	0.95619	7.5603	2	2	Median	1.0587	1.0087	NaN	1	1	Median	NaN	NaN	NaN	0	0
TGYTPDEKLR	1	Acetyl (N-term)	1220.6	0.603717	33	A0A087WZX2;O95139-2;O95139	NDUFB6	NADH dehydrogenase [ubiquinone] 1 beta subcomplex subunit 6	yes	no	1	0	1		By matching	By matching	By MS/MS	1	0	3		1	1	1	48.069	48.011	2	0.0066606	18104	S10256_27_Pretails_WT3_C53_200107	86.67	58.462	0.93951	0.82562	8.0843	3	0	Plateau	0.94604	0.94909	NaN	1	0	Median	0.80232	0.82454	NaN	1	0
TKIKADPDGPEAQAEACSGER	2	Unmodified	2229.03	0.033174	104	J3QSY4;D6RC52;D6RCB9;Q9NX24	NHP2	H/ACA ribonucleoprotein complex subunit 2	yes	no	0	0	0	0	By matching		By MS/MS	2	0		2	1		1	31.972	31.998	4	0.051744	11239	S10256_27_Pretails_WT3_C53_200107	102.39	74.876	0.93973	0.988	11.395	2	0	Median	0.92206	0.91152	NaN	1	0	Median	NaN	NaN	NaN	0	0
TTTTTFKGVDPNSR	1	Acetyl (N-term)	1565.77	0.76855	291	F2Z3M5;J3KT51;Q9UK76;Q9UK76-2	HN1	Hematological and neurological expressed 1 protein;Hematological and neurological expressed 1 protein, N-terminally processed	yes	no	1	0	1		By MS/MS		By MS/MS	1.5	0.5	2	2	1		3	54.742	53.442	2	0.00028862	20549	S10256_27_Pretails_WT3_C53_200107	77.744	35.406	0.94046	1.0081	7.1504	4	0	Median	1.0404	1.0523	NaN	1	0	Median	NaN	NaN	NaN	0	0
SGELPPNINIKEPR	1	Acetyl (N-term)	1604.85	0.85222	220	D6RAE9;D6RDG7;S4R2X2;D6RFI0;Q9H9B4	SFXN1	Sideroflexin-1	yes	no	1	0	1		By MS/MS		By MS/MS	2	0		3	1		2	77.848	74.975	2	4.5801e-10	38594	S10257_28_TAILS_WT1_C51_200107	94.363	45.761	0.94078	1.0318	37.302	2	0	Median	0.67074	0.79255	NaN	1	0	Median	NaN	NaN	NaN	0	0
AASGESGTSGGGGSTEEAFMTFYSEVKQIEKR	2	Acetyl (N-term)	3339.52	0.520129	494	O75937	DNAJC8	DnaJ homolog subfamily C member 8	yes	yes	1	0	2		By MS/MS	By MS/MS	By MS/MS	1	0	6		2	2	2	121.21	121.25	3;4	2.0796e-101	57460	S10254_25_Pretails_WT1_C51_200107	135.84	131.68	0.94102	1.0364	61.132	6	1	Median	0.97432	1.016	4.2355	2	0	Median	0.47248	0.49162	106.44	2	1
DTWSGMRTTGQLR	0	Unmodified	1507.72	0.72016	619	Q14692	BMS1	Ribosome biogenesis protein BMS1 homolog	yes	yes	0	0	1		By MS/MS	By matching	By matching	2	0		3	1	1	1	12.046	11.826	4	0.016262	3624	S10257_28_TAILS_WT1_C51_200107	98.156	15.111	0.94297	0.92472	17.561	3	0	Median	1.1346	1.2413	NaN	1	0	Median	0.94297	0.92472	NaN	1	0
ALTSFLPAPTQLSQDQLEAEEKAR	1	Acetyl (N-term)	2684.37	0.365725	163	G3V5R3;G3V3A4;Q13573	SNW1	SNW domain-containing protein 1	yes	no	1	0	0	0	By matching	By MS/MS	By MS/MS	1.5	0.5	3	3	2	2	2	122.84	121.04	3	9.4845e-18	49912	S10256_27_Pretails_WT3_C53_200107	114.76	108.26	0.94385	0.96084	11.025	6	0	Median	0.99302	1.0517	10.055	2	0	Median	0.95034	0.98606	6.388	2	0
DDLVTVKTPAFAESVTEGDVR	1	Unmodified	2248.12	0.122307	165	H0YJF9;G3V5M3;G3V3F0;Q86SW4;P36957	DLST	Dihydrolipoyllysine-residue succinyltransferase component of 2-oxoglutarate dehydrogenase complex, mitochondrial	yes	no	0	0	0	0	By MS/MS	By MS/MS	By MS/MS	2	0		3	1	1	1	92.57	92.514	3	1.0039e-11	37281	S10256_27_Pretails_WT3_C53_200107	169.43	109.7	0.94435	0.98842	5.5951	3	0	Median	1.0225	1.0317	NaN	1	0	Median	0.94435	0.98842	NaN	1	0
DDLVTVKTPAFAESVTEGDVR	1	Unmodified	2248.12	0.122307	353	H0YJF9;G3V3F0;Q86SW4;P36957	DLST	Dihydrolipoyllysine-residue succinyltransferase component of 2-oxoglutarate dehydrogenase complex, mitochondrial	yes	no	0	0	1		By MS/MS	By MS/MS	By MS/MS	1.25	0.433	3	1	2	1	1	92.57	92.512	3	4.2775e-22	37281	S10256_27_Pretails_WT3_C53_200107	169.43	146.44	0.94435	0.98842	5.5951	3	0	Median	1.0225	1.0317	NaN	1	0	Median	0.94435	0.98842	NaN	1	0
ASSSSPEAGEGQIR	0	Unmodified	1374.64	0.637536	212	J3QSS7;Q86U28-2;Q86U28	ISCA2	Iron-sulfur cluster assembly 2 homolog, mitochondrial	yes	no	0	0	0	0			By MS/MS	2	0		1			1	21.532	21.585	2	0.011653	7040	S10256_27_Pretails_WT3_C53_200107	159.09	67.999	0.9444	1.0615	NaN	1	0	Median	NaN	NaN	NaN	0	0	Median	NaN	NaN	NaN	0	0
LASQALEPMVLR	0	Acetyl (N-term)	1368.74	0.743521	682	Q8IZQ1-2;Q8IZQ1	WDFY3	WD repeat and FYVE domain-containing protein 3	yes	no	1	0	0		By MS/MS			2	0		1	1			53.84	51.472	2	0.026948	24763	S10257_28_TAILS_WT1_C51_200107	52.255	16.817	0.9452	1.0404	NaN	1	0	Median	0.9452	1.0404	NaN	1	0	Median	NaN	NaN	NaN	0	0
MLGTEGGEGFVVKVR	1	Acetyl (N-term)	1619.83	0.834127	259	E9PCY7;G8JLB6;P31943;E5RJ94;D6R9D3;D6RF17;D6RDL0;E7EQJ0;D6RAM1;E5RGV0;D6R9T0;D6RFM3;D6RIT2;E7EN40;D6RIU0;D6RDU3;D6RJ04;D6RIH9;D6RBM0	HNRNPH1	Heterogeneous nuclear ribonucleoprotein H;Heterogeneous nuclear ribonucleoprotein H, N-terminally processed	yes	no	1	0	1		By MS/MS	By MS/MS	By MS/MS	1.5	0.5	3	3	2	2	2	101.05	99.382	2	1.1527e-263	51074	S10257_28_TAILS_WT1_C51_200107	167.12	116.31	0.94755	0.96645	5.3888	6	0	Median	0.88364	0.93207	0.13003	2	0	Median	0.95123	0.98804	0.60781	2	0
EEEIAALVIDNGSGMCK	1	Oxidation (M);Acetyl (N-term)	1892.85	0.849579	405	I3L3R2;J3KT65;I3L3I0;I3L1U9;P63261;K7EM38;I3L4N8	ACTG1	Actin, cytoplasmic 2;Actin, cytoplasmic 2, N-terminally processed	yes	no	1	1	0		By MS/MS			2	0		1	1			124.28	120.41	2	0.0061479	60349	S10257_28_TAILS_WT1_C51_200107	49.423	33.667	0.94806	1.035	NaN	1	0	Median	0.94806	1.035	NaN	1	0	Median	NaN	NaN	NaN	0	0
AANATTNPSQLLPLELVDKCIGSR	1	Acetyl (N-term)	2609.35	0.348301	77	B8ZZF8;Q9Y4Y9	LSM5	U6 snRNA-associated Sm-like protein LSm5	yes	no	1	0	0	0	By MS/MS	By MS/MS	By MS/MS	1.5	0.5	3	3	2	2	2	124.2	122.41	3	2.1193e-15	50622	S10256_27_Pretails_WT3_C53_200107	145.19	64.605	0.94874	0.94913	9.4606	6	0	Median	0.88262	0.9213	0.73307	2	0	Median	1.0327	1.0675	14.235	2	0
AANATTNPSQLLPLELVDKCIGSR	1	Acetyl (N-term)	2609.35	0.348301	160	B8ZZF8;Q9Y4Y9	LSM5	U6 snRNA-associated Sm-like protein LSm5	yes	no	1	0	1		By MS/MS	By MS/MS	By MS/MS	1.5	0.5	3	3	2	2	2	124.2	122.58	3	1.6234e-20	50622	S10256_27_Pretails_WT3_C53_200107	145.19	130.5	0.94874	0.94913	9.4606	6	0	Median	0.88262	0.9213	0.73307	2	0	Median	1.0327	1.0675	14.235	2	0
AELEEVTLDGKPLQALR	1	Acetyl (N-term)	1923.03	0.0313067	115	S4R3H4;E7EQT4;Q9UKV3-5;Q9UKV3	ACIN1	Apoptotic chromatin condensation inducer in the nucleus	yes	no	1	0	0	0	By MS/MS	By MS/MS	By MS/MS	1.57	0.495	3	4	2	3	2	113.41	111.84	2;3	0.00094824	52090	S10255_26_Pretails_WT2_C52_200107	88.021	58.53	0.94893	0.97058	16.242	7	0	Median	0.81031	0.85866	12.741	2	0	Median	0.95431	0.97058	19.657	3	0
SEGDSVGESVHGKPSVVYR	1	Acetyl (N-term)	2029.97	0.970497	47	Q5T093;Q5T092;A0A0A0MR06;Q5T091;O15258	RER1	Protein RER1	yes	no	1	0	1		By MS/MS	By matching	By MS/MS	1.57	0.495	3	4	2	2	3	46.865	45.853	3	9.4835e-08	17280	S10256_27_Pretails_WT3_C53_200107	108.96	81.224	0.94923	1.0246	14.743	5	0	Median	1.0338	1.0646	5.422	2	0	Median	1.049	1.0708	12.892	2	0
RQGSKDPAEGDGAQPEETPR	1	2 Deamidation (NQ)	2125.95	0.951218	127	E9PNH1;E9PKU7;Q14697-2	GANAB	Neutral alpha-glucosidase AB	yes	no	0	2	0	1	By MS/MS	By MS/MS		1.33	0.471	2	1	1	2		24.119	22.712	2;3	0.040921	8283	S10255_26_Pretails_WT2_C52_200107	157.07	47.908	0.95045	0.98544	8.3722	2	0	Median	0.84781	0.92879	NaN	1	0	Median	1.0655	1.0455	NaN	1	0
MDNSGKEAEAMALLAEAER	1	Acetyl (N-term)	2076.95	0.945605	229	M0QZM9;M0QZN5;M0R031;M0R0Y2;M0R2M1;P54920	NAPA	Alpha-soluble NSF attachment protein	yes	no	1	0	0	0	By MS/MS	By MS/MS	By MS/MS	1	0	4		2	1	1	118.63	114.93	2;3	0.0017888	60418	S10258_29_TAILS_WT2_C52_200107	62.739	17.409	0.95075	0.99845	1.528	3	0	Median	0.86038	0.99845	NaN	1	0	Median	0.95075	1.007	NaN	1	0
AQNLKDLAGR	1	Acetyl (N-term)	1126.61	0.609471	292	F5H2D2;F5H0C5;F5H3X6;F5GWA7;F5GY37;J3KPX7;Q99623-2;Q99623	PHB2	Prohibitin-2	yes	no	1	0	1		By MS/MS	By MS/MS	By MS/MS	1.5	0.5	3	3	2	2	2	59.347	57.925	2	6.5634e-13	26225	S10255_26_Pretails_WT2_C52_200107	124.98	73.196	0.95205	0.91606	7.1653	6	0	Median	0.87196	0.88424	0.30793	2	0	Median	0.96768	0.96924	3.2913	2	0
AAALGASGGAGAGDDDFDQFDKPGAER	1	Acetyl (N-term)	2607.15	0.147352	124	A8MTF7;Q96EV2-2;Q96EV2	RBM33	RNA-binding protein 33	yes	no	1	0	1		By MS/MS	By MS/MS	By MS/MS	1.43	0.495	4	3	2	1	4	93.257	91.302	3	4.3204e-22	46875	S10257_28_TAILS_WT1_C51_200107	90.475	86.151	0.9545	1.0943	26.24	2	0	Median	0.78174	0.90902	NaN	1	0	Median	NaN	NaN	NaN	0	0
SHTILLVQPTKRPEGR	1	Acetyl (N-term)	1873.05	0.0533796	162	G3V279;P84090	ERH	Enhancer of rudimentary homolog	yes	no	1	0	0	1	By MS/MS	By matching	By MS/MS	1.75	0.433	2	6	3	2	3	46.623	46.021	3;4	0.0091911	19775	S10254_25_Pretails_WT1_C51_200107	103.13	47.72	0.95494	0.99699	11.716	8	0	Median	1.1127	1.0696	11.685	3	0	Plateau	1.1611	1.1595	4.2052	2	0
AKNGSEADIDEGLYSR	1	Acetyl (N-term)	1765.81	0.811871	528	P22314-2	UBA1	Ubiquitin-like modifier-activating enzyme 1	yes	yes	1	0	1		By MS/MS			2	0		2	2			60.979	58.311	2;3	2.318e-36	28683	S10257_28_TAILS_WT1_C51_200107	93.766	58.963	0.95639	1.0737	2.0419	2	0	Median	0.95639	1.0737	2.0419	2	0	Median	NaN	NaN	NaN	0	0
QREVTEITEIEEEYEISK	1	Unmodified	2224.07	0.0746877	48	A0A0A0MRA3;A0A0A0MTS7;Q8WZ42-3;Q8WZ42-10;Q8WZ42-9;Q8WZ42-5;Q8WZ42-11;Q8WZ42-4;Q8WZ42-7;Q8WZ42-2;Q8WZ42;Q8WZ42-8;Q8WZ42-13;Q8WZ42-12	TTN	Titin	yes	no	0	0	1		By MS/MS	By matching	By matching	1	0	3		1	1	1	30.616	30.691	6	0.00011568	11756	S10254_25_Pretails_WT1_C51_200107	27.526	25.734	0.95828	0.99378	1.8626	3	0	Median	1.0547	0.99378	NaN	1	0	Median	0.95828	0.96394	NaN	1	0
PFPDGLAEDIDKGEVSAR	1	Unmodified	1914.93	0.932321	517	P13639	EEF2	Elongation factor 2	yes	yes	0	0	1		By MS/MS	By MS/MS		2	0		2	1	1		92.309	89.069	3	0.0012432	44604	S10257_28_TAILS_WT1_C51_200107	117.4	72.593	0.95872	1.0463	16.502	2	0	Median	0.80893	0.93107	NaN	1	0	Median	1.1363	1.1758	NaN	1	0
ATAEVLNIGKK	2	Acetyl (N-term)	1184.68	0.676488	256	E9PBS1;P22234;P22234-2	PAICS	Multifunctional protein ADE2;Phosphoribosylaminoimidazole-succinocarboxamide synthase;Phosphoribosylaminoimidazole carboxylase	yes	no	1	0	1		By MS/MS	By MS/MS	By MS/MS	1.5	0.5	2	2	1	2	1	72.585	71.105	2	0.0031039	33336	S10254_25_Pretails_WT1_C51_200107	78.334	42.454	0.95947	0.96217	8.8486	4	0	Median	1.0065	0.98679	NaN	1	0	Median	0.90844	0.93242	0.86869	2	0
ATEHPEPPKAELQLPPPPPPGHYGAWAAQELQAK	2	Acetyl (N-term)	3693.86	0.857981	265	E9PJT3;E9PJ04;E9PPJ0;Q13435	SF3B2	Splicing factor 3B subunit 2	yes	no	1	0	1		By MS/MS	By MS/MS	By MS/MS	1	0	3		1	1	1	96.24	96.182	4	4.5671e-18	38752	S10256_27_Pretails_WT3_C53_200107	93.611	73.019	0.96118	0.96902	4.3768	2	0	Median	0.95285	0.93949	NaN	1	0	Median	0.96957	0.99948	NaN	1	0
MDDSEVESTASILASVKEQEAQFEKLTR	2	Acetyl (N-term)	3182.53	0.528903	209	C9JZR2;O60716-8;O60716-7;O60716-5;O60716-3;O60716-6;O60716-4;O60716-2;O60716	CTNND1	Catenin delta-1	yes	no	1	0	2		By MS/MS		By MS/MS	1	0	3		1		2	124.72	124.75	3	6.037e-17	50986	S10256_27_Pretails_WT3_C53_200107	137.9	113.01	0.96269	1.0486	4.5297	2	0	Median	0.97856	1.0155	NaN	1	0	Median	NaN	NaN	NaN	0	0
ALNGAEVDDFSWEPPTEAETKVLQAR	1	Acetyl (N-term)	2914.4	0.398481	272	E9PK41;O60232	SSSCA1	Sjoegren syndrome/scleroderma autoantigen 1	yes	no	1	0	1				By MS/MS	1	0	1				1	120.82	120.88	3	0.00010924	48918	S10256_27_Pretails_WT3_C53_200107	83.436	77.274	0.96328	1.1054	NaN	1	0	Median	NaN	NaN	NaN	0	0	Median	NaN	NaN	NaN	0	0
AELQMLLEEEIPSGKR	1	Acetyl (N-term)	1883.97	0.966264	53	B6VEX4;A0A0A0MRT6;Q8IZP0-11;Q8IZP0-10;Q8IZP0-8;Q8IZP0-7;Q8IZP0-2;Q8IZP0-4;Q8IZP0-3;Q8IZP0-5;Q8IZP0-6;Q8IZP0-9;Q8IZP0-12;Q8IZP0	ABI1	Abl interactor 1	yes	no	1	0	1			By matching	By MS/MS	1	0	2			1	1	123.91	123.97	3	0.0083139	50601	S10256_27_Pretails_WT3_C53_200107	60.549	53.038	0.96423	1.0453	10.657	2	0	Median	NaN	NaN	NaN	0	0	Median	1.0954	1.1271	NaN	1	0
SESLVVCDVAEDLVEKLR	1	Acetyl (N-term)	2102.06	0.0565352	167	G3V3X4;G3V4P8;P60983	GMFB	Glia maturation factor beta	yes	no	1	0	0	0	By matching		By MS/MS	2	0		2	1		1	129.26	129.29	3	0.037708	53249	S10256_27_Pretails_WT3_C53_200107	87.932	33.168	0.96429	1.0011	7.7029	2	0	Median	0.96909	0.94807	NaN	1	0	Median	NaN	NaN	NaN	0	0
AQNLKDLAGR	1	Acetyl (N-term)	1126.61	0.609471	135	F5H2D2;F5H0C5;F5H3X6;F5GWA7;F5GY37;J3KPX7;Q99623-2;Q99623	PHB2	Prohibitin-2	yes	no	1	0	0	0	By MS/MS	By MS/MS	By MS/MS	1.4	0.49	3	2	2	2	1	59.521	57.881	2	0.0023825	26225	S10255_26_Pretails_WT2_C52_200107	124.98	51.944	0.96544	0.94695	5.1551	5	0	Median	0.87196	0.88424	0.30793	2	0	Median	0.96768	0.96924	3.2913	2	0
ATVEPETTPTPNPPTTEEEKTESNQEVANPEHYIKHPLQNR	2	Acetyl (N-term)	4694.24	0.237236	230	D6RFJ3;P06730;P06730-2	EIF4E	Eukaryotic translation initiation factor 4E	yes	no	1	0	2			By MS/MS	By MS/MS	1	0	2			1	1	71.168	70.981	5	8.9164e-22	32688	S10255_26_Pretails_WT2_C52_200107	46.701	45.028	0.96685	1.0353	3.6717	2	0	Median	NaN	NaN	NaN	0	0	Median	1.0027	1.0087	NaN	1	0
AASAAAASAAAASAASGSPGPGEGSAGGEKR	1	Acetyl (N-term)	2584.21	0.211349	606	Q13263-2;Q13263	TRIM28	Transcription intermediary factor 1-beta	yes	no	1	0	1		By MS/MS	By MS/MS	By MS/MS	1.66	0.474	13	25	9	16	13	67.762	65.994	2;3	0	35058	S10257_28_TAILS_WT1_C51_200107	145.99	122.11	0.9675	0.95833	10.74	21	0	Median	0.96878	0.96104	10.695	7	0	Median	0.96813	0.99116	14.77	8	0
AERPEDLNLPNAVITR	0	Acetyl (N-term)	1848.97	0.969375	348	Q9NRF9	POLE3	DNA polymerase epsilon subunit 3	yes	yes	1	0	0	1		By matching	By MS/MS	1.33	0.471	2	1		1	2	91.271	88.935	2	0.033269	36178	S10256_27_Pretails_WT3_C53_200107	170.11	97.962	0.96867	0.94693	0.24756	2	0	Median	NaN	NaN	NaN	0	0	Median	0.95329	0.94859	NaN	1	0
SESLVVCDVAEDLVEKLR	1	Acetyl (N-term)	2102.06	0.0565352	356	G3V3X4;G3V4P8;P60983	GMFB	Glia maturation factor beta	yes	no	1	0	1		By matching		By MS/MS	1	0	3		1		2	129.25	129.29	2;3	3.023e-42	53235	S10256_27_Pretails_WT3_C53_200107	93.348	56.501	0.96909	1.0366	5.8048	3	0	Median	0.96909	0.94807	NaN	1	0	Median	NaN	NaN	NaN	0	0
ADHVQSLAQLENLCKQLYETTDTTTR	1	Acetyl (N-term)	3076.48	0.477142	764	Q9UIA9	XPO7	Exportin-7	yes	yes	1	0	1		By MS/MS		By MS/MS	1	0	2		1		1	116.34	116.37	3	2.047e-05	55012	S10254_25_Pretails_WT1_C51_200107	81.65	56.675	0.97032	1.1054	NaN	1	0	Median	NaN	NaN	NaN	0	0	Median	NaN	NaN	NaN	0	0
ATAATSPALKR	1	Acetyl (N-term)	1127.63	0.629872	20	A0A087WVI0;Q8WTW3	COG1	Conserved oligomeric Golgi complex subunit 1	yes	no	1	0	1		By matching		By MS/MS	1	0	2		1		1	35.823	35.8	2	0.0064752	12805	S10256_27_Pretails_WT3_C53_200107	52.579	24.566	0.97164	1.0617	1.1047	2	0	Median	1.0467	1.0534	NaN	1	0	Median	NaN	NaN	NaN	0	0
ASGVAVSDGVIK	1	Acetyl (N-term)	1143.61	0.613553	281	E9PS23;E9PP50;P23528	CFL1	Cofilin-1	yes	no	1	0	0		By MS/MS		By matching	2	0		2	1		1	77.706	74.834	2	0.010222	38331	S10257_28_TAILS_WT1_C51_200107	65.5	51.731	0.97264	1.0521	14.932	2	0	Median	0.99881	1.1693	NaN	1	0	Median	NaN	NaN	NaN	0	0
AQISSNSGFKECPSSHPEPTR	1	Acetyl (N-term)	2357.07	0.0706221	67	E9PPP3;A0A0C4DGF9;O00443-2;O00443	PIK3C2A	Phosphatidylinositol 4-phosphate 3-kinase C2 domain-containing subunit alpha	yes	no	1	0	1		By MS/MS			2	0		1	1			47.237	44.968	3	4.5211e-05	20748	S10257_28_TAILS_WT1_C51_200107	56.347	32.474	0.97341	1.1073	NaN	1	0	Median	0.97341	1.1073	NaN	1	0	Median	NaN	NaN	NaN	0	0
ADAEVIILPK	1	Acetyl (N-term)	1109.63	0.633226	163	C9IYT0;O60832-2;O60832	DKC1	H/ACA ribonucleoprotein complex subunit 4	yes	no	1	0	0			By MS/MS		2	0		1		1		113.5	110.28	2	0.0017209	57967	S10258_29_TAILS_WT2_C52_200107	85.161	10.86	0.97402	0.98912	NaN	1	0	Median	NaN	NaN	NaN	0	0	Median	0.97402	0.98912	NaN	1	0
SHQTGIQASEDVKEIFAR	1	Acetyl (N-term)	2057.02	0.0177819	319	F8VRG3;Q12792;Q12792-3	TWF1	Twinfilin-1	yes	no	1	0	1				By MS/MS	1	0	1				1	78.288	78.143	3	0.006127	31257	S10256_27_Pretails_WT3_C53_200107	50.653	18.562	0.9741	1.0859	NaN	1	0	Median	NaN	NaN	NaN	0	0	Median	NaN	NaN	NaN	0	0
ASGVAVSDGVIKVFNDMKVR	2	Acetyl (N-term)	2133.13	0.125224	125	E9PS23;E9PP50;E9PK25;P23528	CFL1	Cofilin-1	yes	no	1	0	0	0	By MS/MS	By MS/MS	By MS/MS	1.7	0.458	3	7	4	3	3	112.11	111.01	3	0.015068	45892	S10256_27_Pretails_WT3_C53_200107	98.572	49.11	0.97689	0.98298	15.478	10	0	Median	1.0506	1.0711	20.189	4	0	Median	0.96472	0.97337	1.5526	3	0
ASNVTNKTDPR	1	Acetyl (N-term)	1243.62	0.615678	137	G3V2H6;G3V4M8;G3V5X6;G3V3K6;G3V251;B4DSU6;G3V555;G3V575;G3V576;G3V4W0;B4DY08;B2R5W2;G3V4C1;G3V2Q1;P07910-3;P07910-4;P07910-2;P07910	HNRNPC	Heterogeneous nuclear ribonucleoproteins C1/C2	yes	no	1	0	1		By MS/MS	By MS/MS	By MS/MS	1.56	0.497	4	5	3	4	2	23.76	22.948	2	0.0016353	9999	S10259_30_TAILS_WT3_C53_200107	66.962	40.857	0.97708	0.94665	4.8268	9	0	Median	0.93899	0.90945	5.0001	3	0	Median	0.98003	0.98576	2.1243	4	0
EEQPPETAAQR	0	Unmodified	1254.58	0.584044	164	G3V503;G3V5B3;G3V3E6;Q96HE7	ERO1L	ERO1-like protein alpha	yes	no	0	0	0	0	By matching	By MS/MS	By MS/MS	1.25	0.433	3	1	1	2	1	18.231	17.984	2	0.026733	5914	S10255_26_Pretails_WT2_C52_200107	162.64	63.639	0.97801	0.97555	8.6829	4	0	Median	0.80459	0.86489	NaN	1	0	Median	0.97801	0.98206	7.984	2	0
QQLARMVSALQQQQQQQQR	0	Oxidation (M);3 Deamidation (NQ);Acetyl (N-term)	2357.14	0.13937	171	H0Y720;Q9UPQ9-2;Q9UPQ9-1;Q9UPQ9	TNRC6B	Trinucleotide repeat-containing gene 6B protein	yes	no	1	3	1	1	By MS/MS	By matching		1.5	0.5	1	1	1	1		120.23	118.31	2	0.00049868	58471	S10257_28_TAILS_WT1_C51_200107	42.083	16.635	0.97874	1.0374	3.6854	2	0	Median	0.95166	1.0648	NaN	1	0	Median	1.0066	1.0107	NaN	1	0
ADKPDMGEIASFDKAK	3	Oxidation (M);Acetyl (N-term)	1779.83	0.834915	583	P63313	TMSB10	Thymosin beta-10	yes	yes	1	1	2		By MS/MS	By MS/MS	By MS/MS	1.43	0.495	4	3	3	2	2	54.597	53.291	3	7.1e-06	25515	S10257_28_TAILS_WT1_C51_200107	66.387	28.793	0.9789	0.97136	6.3216	6	0	Median	1.0056	1.0234	10.336	2	0	Median	0.96479	0.97348	6.4572	2	0
APSVPAAEPEYPKGIR	1	Unmodified	1680.88	0.88352	144	F8VPP1;G3V213;F8VZG5;F8VY04;F8W1A4;P54819-3;P54819-5;P54819-2;P54819	AK2	Adenylate kinase 2, mitochondrial;Adenylate kinase 2, mitochondrial;Adenylate kinase 2, mitochondrial, N-terminally processed	yes	no	0	0	0	0	By MS/MS			1	0	1		1			56.456	54.035	3	1.3163e-31	26236	S10257_28_TAILS_WT1_C51_200107	201.06	160.31	0.97903	1.0698	NaN	1	0	Median	0.97903	1.0698	NaN	1	0	Median	NaN	NaN	NaN	0	0
APSVPAAEPEYPKGIR	1	Unmodified	1680.88	0.88352	316	F8VPP1;G3V213;F8VZG5;F8VY04;F8W1A4;P54819-3;P54819-5;P54819-2;P54819	AK2	Adenylate kinase 2, mitochondrial;Adenylate kinase 2, mitochondrial;Adenylate kinase 2, mitochondrial, N-terminally processed	yes	no	0	0	1		By MS/MS	By MS/MS	By MS/MS	1.4	0.49	3	2	2	1	2	54.82	53.756	3	2.1345e-62	26236	S10257_28_TAILS_WT1_C51_200107	201.06	149.33	0.97903	0.97198	6.492	5	0	Median	0.96761	0.98211	12.091	2	0	Median	1.0172	1.0263	NaN	1	0
SDAAVDTSSEITTKDLKEK	3	Acetyl (N-term)	2079.02	0.0219238	162	B8ZZQ6;P06454-2;P06454	PTMA	Prothymosin alpha;Prothymosin alpha, N-terminally processed;Thymosin alpha-1	yes	no	1	0	2		By MS/MS		By MS/MS	1.5	0.5	1	1	1		1	59.28	57.773	3	7.9568e-08	22427	S10256_27_Pretails_WT3_C53_200107	115.73	88.579	0.97904	1.1208	4.3362	2	0	Median	0.95032	1.087	NaN	1	0	Median	NaN	NaN	NaN	0	0
AHESVVKSEDFSLPAYMDR	1	Unmodified	2180.02	0.0208184	182	H3BNI5;Q86WV2;H3BN72;H3BNV9;P13073	COX4I1	Cytochrome c oxidase subunit 4 isoform 1, mitochondrial	yes	no	0	0	0	0	By matching	By matching	By MS/MS	2	0		3	1	1	1	70.436	70.313	3	0.055542	27847	S10256_27_Pretails_WT3_C53_200107	114.21	92.196	0.98003	1.0151	18.348	3	0	Median	1.1836	1.1959	NaN	1	0	Median	0.98003	1.0151	NaN	1	0
AHESVVKSEDFSLPAYMDR	1	Unmodified	2180.02	0.0208184	375	H3BNI5;Q86WV2;H3BN72;H3BNV9;P13073	COX4I1	Cytochrome c oxidase subunit 4 isoform 1, mitochondrial	yes	no	0	0	1		By matching	By matching	By MS/MS	1	0	3		1	1	1	70.436	70.312	3	0.00099056	27847	S10256_27_Pretails_WT3_C53_200107	114.21	107.11	0.98003	1.0151	18.348	3	0	Median	1.1836	1.1959	NaN	1	0	Median	0.98003	1.0151	NaN	1	0
AGKQAVSASGKWLDGIR	2	Acetyl (N-term)	1784.95	0.953331	155	B7Z2R2;P14927;P14927-2	UQCRB	Cytochrome b-c1 complex subunit 7	yes	no	1	0	2			By MS/MS	By MS/MS	1	0	2			1	1	71.523	71.336	3	0.01778	32871	S10255_26_Pretails_WT2_C52_200107	51.888	20.89	0.98024	1.0483	6.3826	2	0	Median	NaN	NaN	NaN	0	0	Median	0.99524	1.0021	NaN	1	0
AAVQMDPELAKR	1	Acetyl (N-term)	1369.7	0.702385	113	A2A2Q9;Q9Y312	AAR2	Protein AAR2 homolog	yes	no	1	0	1		By matching		By MS/MS	2	0		2	1		1	67.654	65.081	2	0.018136	34365	S10259_30_TAILS_WT3_C53_200107	72.325	45.941	0.982	1.0679	10.885	2	0	Median	0.83374	0.98876	NaN	1	0	Median	NaN	NaN	NaN	0	0
SRPPPTGKMPGAPETAPGDGAGASR	1	Acetyl (N-term)	2403.16	0.160106	106	D6REE7;O75116	ROCK2	Rho-associated protein kinase 2	yes	no	1	0	0	1	By MS/MS	By MS/MS		1	0	2		1	1		46.716	44.494	3	0.028814	21382	S10258_29_TAILS_WT2_C52_200107	104.81	55.775	0.98303	1.0956	NaN	1	0	Median	0.98303	1.0956	NaN	1	0	Median	NaN	NaN	NaN	0	0
SRPPPTGKMPGAPETAPGDGAGASR	1	Acetyl (N-term)	2403.16	0.160106	229	D6REE7;O75116	ROCK2	Rho-associated protein kinase 2	yes	no	1	0	2		By MS/MS	By MS/MS	By MS/MS	1.62	0.484	3	5	2	4	2	46.011	44.739	3	1.2549e-30	16875	S10256_27_Pretails_WT3_C53_200107	80.868	62.358	0.98303	0.97955	10.437	5	0	Median	1.0441	1.0916	0.51645	2	0	Median	0.92028	0.9648	NaN	1	0
MKVELCSFSGYKIYPGHGR	2	Unmodified	2228.09	0.0870642	200	C9JXB8;C9JNW5;P83731	RPL24	60S ribosomal protein L24	yes	no	0	0	2				By MS/MS	1	0	1				1	66.534	66.289	5	0.0050398	26058	S10256_27_Pretails_WT3_C53_200107	80.545	65.751	0.98536	1.1256	NaN	1	0	Median	NaN	NaN	NaN	0	0	Median	NaN	NaN	NaN	0	0
MLMPKKNR	2	Unmodified	1016.56	0.562326	105	F6U211;A0A1W2PQS6;P46783;Q9NQ39	RPS10;RPS10P5	40S ribosomal protein S10;Putative 40S ribosomal protein S10-like	yes	no	0	0	2		By matching	By matching	By MS/MS	1.6	0.49	2	3	1	2	2	11.94	11.893	2	0.00016697	3667	S10259_30_TAILS_WT3_C53_200107	132.96	97.604	0.98555	0.98655	23.001	5	0	Median	1.1336	1.2122	NaN	1	0	Median	1.0578	1.0505	8.8783	2	0
AGAGPAPGLPGAGGPVVPGPGAGIPGKSGEER	1	Acetyl (N-term)	2775.43	0.430391	448	K7EML2;K7ER08;K7EQ03;K7EP90;Q9BTD8-4;Q9BTD8-2;Q9BTD8-3;Q9BTD8	RBM42	RNA-binding protein 42	yes	no	1	0	1		By MS/MS	By MS/MS	By MS/MS	1.5	0.5	3	3	2	2	2	96.433	94.761	3	1.0067e-14	38368	S10256_27_Pretails_WT3_C53_200107	45.042	23.396	0.98749	1.0352	7.1497	6	0	Median	0.96333	1.0297	1.0518	2	0	Median	0.97361	1.0039	14.965	2	0
CDIQLTQSPSSLSASVGDRVTITCRVSQGISSYLNWYR	0	Acetyl (N-term)	4346.11	0.105968	4	A0A075B6S9	IGKV1D-37	Probable non-functional immunoglobulinn kappa variable 1-37	yes	yes	1	0	2				By MS/MS	1	0	1				1	35.538	35.493	5	0.0096647	12681	S10256_27_Pretails_WT3_C53_200107	31.58	9.0011	0.98812	1.1163	NaN	1	0	Median	NaN	NaN	NaN	0	0	Median	NaN	NaN	NaN	0	0
MVQEAEKYKAEDEVQR	2	Oxidation (M);Acetyl (N-term)	2009.94	0.93642	80	V9GZ37;A0A0G2JIW1;P0DMV8-2;P0DMV9;P0DMV8	HSPA1A;HSPA1B	Heat shock 70 kDa protein 1A;Heat shock 70 kDa protein 1B	yes	no	1	1	2		By MS/MS			2	0		1	1			41.26	38.991	3	0.0040166	17504	S10257_28_TAILS_WT1_C51_200107	85.976	41.409	0.98865	1.112	NaN	1	0	Median	0.98865	1.112	NaN	1	0	Median	NaN	NaN	NaN	0	0
ADPDVLTEVPAALKR	1	Acetyl (N-term)	1635.88	0.883186	171	C9J329;E9PER7;P29083	GTF2E1	General transcription factor IIE subunit 1	yes	no	1	0	1		By MS/MS			2	0		1	1			107.27	103.41	2	0.0079258	53105	S10257_28_TAILS_WT1_C51_200107	65.179	25.025	0.99154	1.0909	NaN	1	0	Median	0.99154	1.0909	NaN	1	0	Median	NaN	NaN	NaN	0	0
MLGPEGGEGFVVKLR	1	Acetyl (N-term)	1629.85	0.854863	99	A0A1B0GW42;P52597	HNRNPF	Heterogeneous nuclear ribonucleoprotein F;Heterogeneous nuclear ribonucleoprotein F, N-terminally processed	yes	no	1	0	1		By MS/MS	By MS/MS	By MS/MS	1.4	0.49	6	4	4	3	3	112.29	110.9	2;3	2.7348e-44	52390	S10254_25_Pretails_WT1_C51_200107	143.24	94.798	0.99199	1.0395	7.8784	10	0	Median	0.97431	1.0377	6.9175	4	0	Median	1.0811	1.1057	3.7369	3	0
SETAPAAPAAPAPAEKTPVK	2	Acetyl (N-term)	1945.02	0.0156566	510	P10412	HIST1H1E	Histone H1.4	yes	yes	1	0	1		By MS/MS	By MS/MS	By MS/MS	1.57	0.495	3	4	3	2	2	55.052	53.58	2;3	3.5134e-34	26187	S10258_29_TAILS_WT2_C52_200107	164.88	127.56	0.99203	0.95414	154.17	7	1	Median	1.0094	1.0261	15.046	3	0	Plateau	7.2685	7.4033	289.75	2	1
GVQVETISPGDGR	0	Unmodified	1313.66	0.657543	2	Q1JUQ3;A0A087WTS4;A0A087WV48;A0A087WZM5;P62942	FKBP12-Exin;FKBP1A	Peptidyl-prolyl cis-trans isomerase;Peptidyl-prolyl cis-trans isomerase FKBP1A	yes	no	0	0	0	0	By MS/MS	By MS/MS	By MS/MS	1.5	0.5	5	5	4	2	4	49.53	48.282	2	6.7639e-30	21822	S10257_28_TAILS_WT1_C51_200107	204.56	149.78	0.99342	1.0224	8.0634	10	0	Median	0.99231	1.0286	5.0591	4	0	Median	1.0393	1.0224	1.7909	2	0
GVQVETISPGDGR	0	Unmodified	1313.66	0.657543	10	Q1JUQ3;A0A087WTS4;A0A087WV48;A0A087WZM5;P62942	FKBP12-Exin;FKBP1A	Peptidyl-prolyl cis-trans isomerase;Peptidyl-prolyl cis-trans isomerase FKBP1A	yes	no	0	0	0		By MS/MS	By MS/MS	By MS/MS	1.5	0.5	5	5	4	2	4	49.53	48.267	2	0	22558	S10258_29_TAILS_WT2_C52_200107	276	248.87	0.99342	1.0224	8.0634	10	0	Median	0.99231	1.0286	5.0591	4	0	Median	1.0393	1.0224	1.7909	2	0
VTIMPKDIQLAR	1	Oxidation (M);Acetyl (N-term)	1441.8	0.796285	439	K7EK07;Q6NXT2;Q71DI3;Q16695;P84243;P68431	H3F3B;H3F3C;HIST2H3A;HIST3H3;H3F3A;HIST1H3A	Histone H3;Histone H3.3C;Histone H3.2;Histone H3.1t;Histone H3.3;Histone H3.1	yes	no	1	1	1		By MS/MS			2	0		1	1			86.122	82.357	3	0.032337	42656	S10257_28_TAILS_WT1_C51_200107	67.08	22.232	0.99403	1.1435	NaN	1	0	Median	0.99403	1.1435	NaN	1	0	Median	NaN	NaN	NaN	0	0
QATKDAGAIAGLNVLR	1	Unmodified	1596.89	0.894754	521	P17066	HSPA6	Heat shock 70 kDa protein 6	yes	yes	0	0	1		By MS/MS	By MS/MS	By MS/MS	1.4	0.49	6	4	3	3	4	77.031	75.783	2;3	0.00024469	39127	S10257_28_TAILS_WT1_C51_200107	125.33	105.22	0.9945	0.99636	12.74	10	0	Median	0.98468	0.9955	3.4412	3	0	Median	1.0023	0.99722	2.066	3	0
AANSSGQGFQNKNR	1	Acetyl (N-term)	1519.71	0.712767	349	Q9NRY2-2;Q9NRY2	INIP	SOSS complex subunit C	yes	no	1	0	0	0	By MS/MS		By MS/MS	1.5	0.5	1	1	1		1	19.594	19.56	2	3.8452e-18	6303	S10256_27_Pretails_WT3_C53_200107	136.96	58.695	0.99561	1.1242	19.255	2	0	Median	0.86991	0.98108	NaN	1	0	Median	NaN	NaN	NaN	0	0
AANSSGQGFQNKNR	1	Acetyl (N-term)	1519.71	0.712767	749	Q9NRY2-2;Q9NRY2	INIP	SOSS complex subunit C	yes	no	1	0	1		By MS/MS		By MS/MS	1.67	0.471	1	2	1		2	19.594	19.534	2	1.7633e-43	6303	S10256_27_Pretails_WT3_C53_200107	136.96	86.154	0.99561	1.1242	19.255	2	0	Median	0.86991	0.98108	NaN	1	0	Median	NaN	NaN	NaN	0	0
ALTSFLPAPTQLSQDQLEAEEKAR	1	Acetyl (N-term)	2684.37	0.365725	352	G3V5R3;G3V3A4;Q13573	SNW1	SNW domain-containing protein 1	yes	no	1	0	1		By MS/MS	By MS/MS	By MS/MS	2	0		3	1	1	1	123.15	119.86	3	1.2629e-30	59797	S10257_28_TAILS_WT1_C51_200107	121	110.5	0.99578	1.1292	11.636	3	0	Plateau	0.99578	1.1292	NaN	1	0	Median	1.0039	1.0316	NaN	1	0
ASGVAVSDGVIKVFNDMKVR	2	Acetyl (N-term)	2133.13	0.125224	281	E9PS23;E9PP50;P23528	CFL1	Cofilin-1	yes	no	1	0	2		By MS/MS	By MS/MS	By MS/MS	1.36	0.479	9	5	4	6	4	111.68	110.53	3	4.1993e-06	45892	S10256_27_Pretails_WT3_C53_200107	98.572	63.528	0.99686	0.99391	37.957	14	0	Median	1.0506	1.0711	20.189	4	0	Median	0.97689	0.9799	56.511	6	0
ASNVTNKTDPR	1	Acetyl (N-term)	1243.62	0.615678	66	G3V2H6;G3V4M8;G3V5X6;G3V3K6;G3V251;B4DSU6;G3V555;G3V575;G3V576;G3V4W0;B4DY08;B2R5W2;G3V4C1;G3V2Q1;P07910-3;P07910-4;P07910-2;P07910	HNRNPC	Heterogeneous nuclear ribonucleoproteins C1/C2	yes	no	1	0	0	0	By MS/MS	By MS/MS	By MS/MS	1.4	0.49	3	2	1	2	2	23.971	23.323	2	0.012139	8993	S10258_29_TAILS_WT2_C52_200107	55.112	11.342	0.99749	0.98096	3.88	5	0	Median	0.82314	0.90945	NaN	1	0	Median	1.0035	0.98694	0.37246	2	0
SHTILLVQPTKRPEGR	1	Acetyl (N-term)	1873.05	0.0533796	349	G3V279;P84090	ERH	Enhancer of rudimentary homolog	yes	no	1	0	2		By MS/MS	By MS/MS	By MS/MS	1.36	0.481	7	4	5	2	4	47.043	46.079	3;4	1.0818e-05	19775	S10254_25_Pretails_WT1_C51_200107	103.13	75.491	0.99807	0.99926	10.975	10	0	Median	0.95273	1.0395	11.937	4	0	Median	1.1611	1.1595	4.2052	2	0
QQNNVQRLKQMLNELMR	1	2 Deamidation (NQ)	2144.08	0.0830415	62	A6NNN6;E7ETA6;Q15154-2;Q15154	PCM1	Pericentriolar material 1 protein	yes	no	0	2	0	1	By matching	By matching	By MS/MS	2	0		3	1	1	1	57.779	57.623	3	0.0659	22392	S10256_27_Pretails_WT3_C53_200107	87.863	59.283	0.99886	1.02	0.97183	3	0	Median	1.0709	1.02	NaN	1	0	Median	0.99886	1.01	NaN	1	0
METEQPEETFPNTETNGEFGKR	1	Deamidation (NQ);Acetyl (N-term)	2613.12	0.117691	284	Q5T6W2;P61978-3;P61978;P61978-2;S4R457	HNRNPK	Heterogeneous nuclear ribonucleoprotein K	yes	no	1	1	0	0	By MS/MS	By MS/MS	By MS/MS	1.73	0.442	4	11	5	6	4	88.23	87.209	2;3	4.4444e-43	45858	S10258_29_TAILS_WT2_C52_200107	232.37	156.02	1.0043	1.0186	14.374	13	0	Median	0.98754	1.031	10.192	4	0	Median	1.0043	0.99047	14.767	5	0
ADKPDMGEIASFDK	2	Acetyl (N-term)	1564.71	0.707924	583	P63313	TMSB10	Thymosin beta-10	yes	yes	1	0	1		By MS/MS	By MS/MS		2	0		2	1	1		86.61	83.071	2	0.00026135	42078	S10257_28_TAILS_WT1_C51_200107	77.593	58.322	1.0052	1.0828	8.5712	2	0	Median	1.022	1.1504	NaN	1	0	Median	0.98874	1.0191	NaN	1	0
AGTVVLDDVELR	0	Acetyl (N-term)	1327.7	0.698345	534	P25205	MCM3	DNA replication licensing factor MCM3	yes	yes	1	0	0		By MS/MS	By MS/MS	By MS/MS	1.5	0.5	3	3	2	2	2	117.03	115.39	2	3.3289e-20	53706	S10255_26_Pretails_WT2_C52_200107	110.38	50.362	1.0064	1.018	458.23	2	0	Median	26.642	25.998	NaN	1	0	Median	0.038013	0.039861	NaN	1	0
AAAAECDVVMAATEPELLDDQEAKR	1	Acetyl (N-term)	2744.26	0.26331	221	K7ELJ8;K7ESP1;Q99615	DNAJC7	DnaJ homolog subfamily C member 7	yes	no	1	0	0	0	By MS/MS	By MS/MS	By MS/MS	1.5	0.5	3	3	2	2	2	118.54	116.73	3	8.0043e-82	57915	S10257_28_TAILS_WT1_C51_200107	169.84	119.92	1.0067	1.0759	89.739	6	1	Median	0.92225	0.97954	19.74	2	0	Median	0.98895	1.0348	3.9451	2	0
AAAAECDVVMAATEPELLDDQEAKR	1	Acetyl (N-term)	2744.26	0.26331	446	K7ELJ8;K7ESP1;Q99615	DNAJC7	DnaJ homolog subfamily C member 7	yes	no	1	0	1		By MS/MS	By MS/MS	By MS/MS	1.5	0.5	3	3	2	2	2	118.54	116.9	3	1.0711e-107	57915	S10257_28_TAILS_WT1_C51_200107	169.84	146.24	1.0067	1.0759	89.739	6	1	Median	0.92225	0.97954	19.74	2	0	Median	0.98895	1.0348	3.9451	2	0
STDQTVLEELASIK	1	Unmodified	1532.79	0.793368	717	Q96S59-2;Q96S59-3;Q96S59	RANBP9	Ran-binding protein 9	yes	no	0	0	0		By MS/MS	By MS/MS	By MS/MS	1.5	0.5	3	3	2	2	2	50.692	49.403	3	0.0065822	21820	S10254_25_Pretails_WT1_C51_200107	107.53	84.073	1.0075	1.0065	8.3331	6	0	Median	0.94549	0.982	6.6115	2	0	Median	1.0465	1.058	11.407	2	0
AAGVVLEMIR	0	Oxidation (M)	1073.59	0.590315	776	X6R2L4;Q9Y230;M0QXI6;M0R0Y3;Q9Y230-2	RUVBL2	RuvB-like 2	yes	no	0	1	0		By MS/MS		By matching	1.5	0.5	1	1	1		1	15.262	15.075	2	0.036019	4531	S10254_25_Pretails_WT1_C51_200107	75.738	40.3	1.009	1.0219	41.536	2	0	Median	1.3394	1.3708	NaN	1	0	Median	NaN	NaN	NaN	0	0
ADLEEQLSDEEKVR	1	Acetyl (N-term)	1701.81	0.805723	92	C9JUG7;F8W9N7;P47755-2;P47755	CAPZA2	F-actin-capping protein subunit alpha-2	yes	no	1	0	0	0		By MS/MS	By MS/MS	1.5	0.5	2	2		2	2	84.83	83.022	2	0.032837	45363	S10259_30_TAILS_WT3_C53_200107	178.1	54.24	1.0091	1.0078	167.71	3	1	Median	NaN	NaN	NaN	0	0	Median	1.0091	1.0078	NaN	1	0
PRNLGELCQRLVR	0	Unmodified	1609.88	0.883477	462	M0R3D4;Q9UI14;M0QXH1;M0R1H9	RABAC1	Prenylated Rab acceptor protein 1	yes	no	0	0	2		By matching	By matching	By MS/MS	1.25	0.433	3	1	2	1	1	87.632	86.647	2	0.016948	34796	S10256_27_Pretails_WT3_C53_200107	105.98	27.32	1.0095	1.067	0.73942	4	0	Median	1.0448	1.067	0.53775	2	0	Median	1.0469	1.0566	NaN	1	0
AVEELQSIIKR	1	Acetyl (N-term)	1326.75	0.750715	697	Q92990-2;Q92990	GLMN	Glomulin	yes	no	1	0	1		By MS/MS	By MS/MS		2	0		2	1	1		110.27	106.73	2	0.020385	54119	S10257_28_TAILS_WT1_C51_200107	61.78	42.801	1.0101	1.0616	5.956	2	0	Median	0.93218	1.0178	NaN	1	0	Median	1.0945	1.1072	NaN	1	0
AKNGSEADIDEGLYSR	1	Deamidation (NQ);Acetyl (N-term)	1766.8	0.795887	265	Q5JRS1;Q5JRS3;Q5JRS2;Q5JRR9;Q5JRS0;P22314-2;P22314	UBA1	Ubiquitin-like modifier-activating enzyme 1	yes	no	1	1	0	0	By MS/MS	By MS/MS	By MS/MS	1.6	0.49	6	9	6	6	3	65.901	64.566	2	1.7066e-81	30670	S10255_26_Pretails_WT2_C52_200107	124.21	48.698	1.0105	0.99873	19.554	9	0	Median	0.73539	0.79347	25.522	4	0	Median	1.0269	1.0483	6.8487	2	0
GLLSILR	0	Unmodified	770.501	0.501424	548	P36405	ARL3	ADP-ribosylation factor-like protein 3	yes	yes	0	0	0		By matching	By matching	By MS/MS	1	0	3		1	1	1	82.26	82.169	2	0.0009661	32903	S10256_27_Pretails_WT3_C53_200107	159.75	21.92	1.0117	1.0237	5.6662	3	0	Plateau	1.0149	1.0237	NaN	1	0	Median	0.96427	1.0215	NaN	1	0
LEEHSENSHPEFRVFMSAEPAPSPEGHIIPQGILENSIK	1	Oxidation (M)	4368.11	0.1121	757	Q9NYC9;Q9NYC9-3	DNAH9	Dynein heavy chain 9, axonemal	yes	no	0	1	1		By MS/MS	By MS/MS	By matching	1.29	0.452	5	2	3	3	1	109.31	108.25	4;5	0.0047157	50508	S10255_26_Pretails_WT2_C52_200107	37.468	27.739	1.0129	1.0217	5.4547	7	0	Median	1.0278	1.002	4.5117	3	0	Median	1.0129	1.0244	8.1977	3	0
SESSSKSSQPLASKQEKDGTEKR	4	Acetyl (N-term)	2535.24	0.241253	263	P17096-2;P17096;P17096-3	HMGA1	High mobility group protein HMG-I/HMG-Y	yes	no	1	0	0	0	By MS/MS	By MS/MS	By MS/MS	1.7	0.458	3	7	3	2	5	11.462	11.509	3;4	7.4175e-98	3653	S10257_28_TAILS_WT1_C51_200107	88.983	33.076	1.0133	1.1108	31.198	9	0	Median	0.96175	1.1108	8.9838	3	0	Plateau	0.99368	0.9904	19.183	2	0
STAVYSATPVPTPSLPER	0	Unmodified	1871.96	0.962893	173	H0YG82;P82673-2;P82673	MRPS35	28S ribosomal protein S35, mitochondrial	yes	no	0	0	0	0	By MS/MS	By MS/MS	By MS/MS	1.6	0.49	2	3	2	1	2	82.741	81.056	2	2.6291e-11	32621	S10256_27_Pretails_WT3_C53_200107	218.02	102.32	1.0151	1.1317	10.695	2	2	Median	1.115	1.2206	NaN	1	1	Median	NaN	NaN	NaN	0	0
RCSAGLGALAQR	0	Unmodified	1258.66	0.656438	389	H3BSS5;Q9NXV2	KCTD5	BTB/POZ domain-containing protein KCTD5	yes	no	0	0	1		By matching	By MS/MS	By MS/MS	1	0	3		1	1	1	41.417	41.425	2	0.026838	17308	S10255_26_Pretails_WT2_C52_200107	81.95	21.04	1.0152	1.0248	11.833	3	0	Median	1.1562	1.1283	NaN	1	0	Median	1.0152	1.0248	NaN	1	0
LHLGVTPSVIR	0	Unmodified	1190.71	0.713542	236	O14773	TPP1	Tripeptidyl-peptidase 1	yes	yes	0	0	0	0	By matching	By MS/MS	By MS/MS	2	0		3	1	1	1	63.061	62.938	3	0.039317	28520	S10255_26_Pretails_WT2_C52_200107	160.75	56.317	1.0157	0.80415	15.985	3	0	Plateau	1.0193	1.0253	NaN	1	0	Median	0.73287	0.75845	NaN	1	0
MLGPEGGEGFVVKLR	1	Acetyl (N-term)	1629.85	0.854863	45	A0A1B0GW42;P52597	HNRNPF	Heterogeneous nuclear ribonucleoprotein F;Heterogeneous nuclear ribonucleoprotein F, N-terminally processed	yes	no	1	0	0	0	By MS/MS	By MS/MS	By MS/MS	1.5	0.5	3	3	2	2	2	112.72	110.9	2	1.5381e-30	52390	S10254_25_Pretails_WT1_C51_200107	143.24	93.115	1.0177	1.0395	5.4956	6	0	Median	0.97899	1.0421	10.197	2	0	Median	1.0706	1.0779	3.6041	2	0
SKSFQQSSLSR	1	Acetyl (N-term)	1295.65	0.646978	88	D6RB45;A0A1B0GX04;D6R9F3;D6RBS2;D6RCM3;D6REK4;D6R8Z5;Q68E03;D6R991;D6REM6;A0A0R4J2E8;A8MXP9;P43243	MATR3;DKFZp686L22104	Matrin-3	yes	no	1	0	1		By MS/MS	By matching	By MS/MS	1.4	0.49	3	2	3	1	1	36.303	35.309	2	8.2116e-13	16341	S10259_30_TAILS_WT3_C53_200107	72.848	46.909	1.023	1.0061	3.9134	4	0	Median	0.95078	0.97326	5.3474	2	0	Median	1.0182	1.0225	NaN	1	0
VGVKPVGSDPDFQPELSGAGSR	1	Unmodified	2198.1	0.0967605	443	K7EKG2;K7EPB7;O43396	TXNL1	Thioredoxin-like protein 1	yes	no	0	0	1		By MS/MS	By MS/MS	By MS/MS	1.62	0.484	3	5	2	3	3	70.684	69.039	3	1.9439e-05	30981	S10255_26_Pretails_WT2_C52_200107	94.911	82.162	1.0232	1.0585	17.515	7	1	Median	1.0567	1.1152	7.3802	2	0	Median	0.93214	0.96561	9.4528	2	1
SKKISGGSVVEMQGDEMTR	2	Acetyl (N-term)	2079.99	0.992889	173	C9JJE5;C9JLU6;C9J4N6;O75874	IDH1	Isocitrate dehydrogenase [NADP] cytoplasmic	yes	no	1	0	2		By MS/MS	By MS/MS	By MS/MS	1.5	0.5	2	2	2	1	1	53.282	52.064	3	0.00026423	25069	S10257_28_TAILS_WT1_C51_200107	46.133	19.296	1.0233	0.98866	17.09	3	0	Median	0.84537	0.88609	15.489	2	0	Median	1.1053	1.1122	NaN	1	0
VGVKPVGSDPDFQPELSGAGSR	1	Unmodified	2198.1	0.0967605	219	K7EKG2;K7EPB7;O43396	TXNL1	Thioredoxin-like protein 1	yes	no	0	0	0	0	By MS/MS	By MS/MS	By MS/MS	1.5	0.5	3	3	2	1	3	69.733	68.397	3	0.011256	36896	S10259_30_TAILS_WT3_C53_200107	127.5	39.24	1.0246	1.102	17.312	6	0	Median	1.0567	1.1152	7.3802	2	0	Median	1.0232	1.0324	NaN	1	0
STQAATQVVLNVPETR	0	Unmodified	1712.91	0.905712	151	F8WEA6;F8WBE1;F8WAZ6;G3V0E4;O75439	PMPCB	Mitochondrial-processing peptidase subunit beta	yes	no	0	0	0	0	By MS/MS	By MS/MS	By MS/MS	1.33	0.471	2	1	1	1	1	70.27	68.569	2	2.3551e-52	34688	S10257_28_TAILS_WT1_C51_200107	213.18	140.75	1.0248	1.0371	33.239	3	2	Median	0.74332	0.84587	NaN	1	0	Median	1.5932	1.6201	NaN	1	1
MNGEADCPTDLEMAAPKGQDR	1	Acetyl (N-term)	2346.99	0.98788	126	E9PMM2;E9PKP7;P17480-2;P17480	UBTF	Nucleolar transcription factor 1	yes	no	1	0	0	0	By MS/MS		By MS/MS	1.5	0.5	1	1	1		1	77.861	76.177	3	0.029631	38868	S10257_28_TAILS_WT1_C51_200107	100.45	52.696	1.0274	1.1676	25.329	2	0	Median	1.2241	1.3966	NaN	1	0	Median	NaN	NaN	NaN	0	0
MNGEADCPTDLEMAAPKGQDR	1	Acetyl (N-term)	2346.99	0.98788	275	E9PMM2;E9PKP7;P17480-2;P17480	UBTF	Nucleolar transcription factor 1	yes	no	1	0	1		By MS/MS		By MS/MS	1.5	0.5	1	1	1		1	77.861	76.255	3	0.00010829	30680	S10256_27_Pretails_WT3_C53_200107	88.548	78.199	1.0274	1.1676	25.329	2	0	Median	1.2241	1.3966	NaN	1	0	Median	NaN	NaN	NaN	0	0
GFRGKEGAIIVDPAR	1	Unmodified	1584.87	0.873624	46	A0A1W2PNX8;Q9H3U1-2;Q9H3U1	UNC45A	Protein unc-45 homolog A	yes	no	0	0	0	1		By MS/MS	By matching	1	0	2			1	1	127.18	123.7	3	7.6793e-15	65759	S10258_29_TAILS_WT2_C52_200107	148.48	89.408	1.0306	1.0511	19.232	2	0	Median	NaN	NaN	NaN	0	0	Median	0.87877	0.91749	NaN	1	0
KIQALQQQADEAEDR	1	Unmodified	1741.86	0.85949	584	P67936	TPM4	Tropomyosin alpha-4 chain	yes	yes	0	0	1		By MS/MS	By MS/MS	By MS/MS	1.5	0.5	5	5	3	4	3	38.301	37.096	2;3	0.00062739	14820	S10254_25_Pretails_WT1_C51_200107	140.78	48.242	1.0313	1.0207	3.5926	10	0	Median	1.0338	1.0279	1.8092	3	0	Median	1.022	1.0121	5.5509	4	0
GSWYLPAGRMEPGETIVEALQR	0	Unmodified	2459.23	0.226729	21	A0A087WW30;Q6ZVK8	NUDT18	8-oxo-dGDP phosphatase NUDT18	yes	no	0	0	1			By MS/MS		1	0	1			1		21.422	21.693	6	0.0043821	7487	S10255_26_Pretails_WT2_C52_200107	20.625	2.0875	1.0335	1.0849	NaN	1	0	Median	NaN	NaN	NaN	0	0	Median	1.0335	1.0849	NaN	1	0
KIQALQQQADEAEDR	1	Unmodified	1741.86	0.85949	290	P67936	TPM4	Tropomyosin alpha-4 chain	yes	yes	0	0	0	0	By MS/MS	By matching	By matching	2	0		3	1	1	1	36.591	36.635	2	0.047971	14820	S10254_25_Pretails_WT1_C51_200107	140.78	20.15	1.0338	1.1008	4.8292	3	0	Median	1.0338	1.0279	NaN	1	0	Median	1.0947	1.1283	NaN	1	0
SEGDSVGESVHGKPSVVYR	1	Acetyl (N-term)	2029.97	0.970497	24	Q5T093;Q5T092;A0A0A0MR06;Q5T091;O15258	RER1	Protein RER1	yes	no	1	0	0	0	By MS/MS	By matching	By MS/MS	1.75	0.433	1	3	2	1	1	46.31	45.738	3	0.0011219	17280	S10256_27_Pretails_WT3_C53_200107	108.96	69.702	1.0338	1.0646	16.912	4	0	Median	1.0338	1.0646	5.422	2	0	Median	1.1592	1.173	NaN	1	0
AGITTIEAVKR	1	Acetyl (N-term)	1199.69	0.687387	12	D6RFM2;D6R904;Q5VU61;A0A087WWU8;Q5HYB6;P06753-4;P06753-3;P06753-6;P06753-5;P06753-2	TPM3;DKFZp686J1372	Tropomyosin 3	yes	no	1	0	0	0	By MS/MS	By MS/MS	By MS/MS	1.5	0.5	3	3	2	2	2	68.933	67.458	2	0.0017055	34873	S10258_29_TAILS_WT2_C52_200107	89.08	33.403	1.0339	1.0284	3.1095	6	0	Median	0.9928	1.0165	4.8596	2	0	Median	1.0656	1.0496	3.1576	2	0
AGITTIEAVKR	1	Acetyl (N-term)	1199.69	0.687387	25	D6RFM2;D6R904;Q5VU61;A0A087WWU8;Q5HYB6;P06753-4;P06753-3;P06753-6;P06753-5;P06753-2	TPM3;DKFZp686J1372	Tropomyosin 3	yes	no	1	0	1		By MS/MS	By MS/MS	By MS/MS	1.5	0.5	3	3	2	2	2	68.933	67.444	2	9.0743e-09	34873	S10258_29_TAILS_WT2_C52_200107	89.08	56.239	1.0339	1.0284	3.1095	6	0	Median	0.9928	1.0165	4.8596	2	0	Median	1.0656	1.0496	3.1576	2	0
AADTQVSETLKR	1	Acetyl (N-term)	1359.7	0.699408	693	Q92616	GCN1L1	Translational activator GCN1	yes	yes	1	0	1		By MS/MS	By MS/MS	By MS/MS	1.5	0.5	3	3	2	2	2	49.238	47.949	2	0.0019493	18281	S10256_27_Pretails_WT3_C53_200107	79.07	53.933	1.0348	1.0229	8.0393	6	0	Median	0.93247	0.96131	6.8876	2	0	Median	1.0509	1.0604	3.1858	2	0
ATNFLVGEK	1	Unmodified	977.518	0.518196	651	Q658K8	EEF1DP3	Putative elongation factor 1-delta-like protein	yes	yes	0	0	0		By MS/MS	By matching	By MS/MS	1.4	0.49	3	2	1	2	2	19.13	18.878	2	0.0023953	6008	S10256_27_Pretails_WT3_C53_200107	119.41	74.685	1.0348	1.0387	14.839	5	0	Median	0.81733	0.78997	NaN	1	0	Median	1.1312	1.1329	2.3745	2	0
ATVTATTKVPEIR	1	Acetyl (N-term)	1427.8	0.798394	227	M0QXZ7;M0R0Z0;X6R2L4;Q9Y230	RUVBL2	RuvB-like 2	yes	no	1	0	0	0	By MS/MS	By MS/MS	By MS/MS	1.75	0.433	1	3	1	1	2	66.738	66.031	2	0.0027799	30638	S10254_25_Pretails_WT1_C51_200107	79.23	56.701	1.037	1.0098	5.8152	4	0	Median	1.085	1.0504	NaN	1	0	Median	1.074	1.0839	NaN	1	0
EVTTDLTPMHAR	0	Unmodified	1369.67	0.665999	750	Q9NS39	ADARB2	Double-stranded RNA-specific editase B2	yes	yes	0	0	0		By MS/MS	By MS/MS	By matching	1.4	0.49	3	2	2	1	2	30.695	30.011	2	0.011314	11472	S10255_26_Pretails_WT2_C52_200107	62.582	24.279	1.0378	1.0775	9.1796	5	0	Median	1.0159	1.0374	5.3644	2	0	Median	1.1026	1.1174	NaN	1	0
MDGIVPDIAVGTKR	1	Acetyl (N-term)	1512.8	0.797013	74	A0A0D9SF20;K7EKJ7;A0A0U1RRM4;P26599;P26599-2;P26599-3	PTBP1	Polypyrimidine tract-binding protein 1	yes	no	1	0	1		By MS/MS	By MS/MS	By MS/MS	1.45	0.498	6	5	3	4	4	103.79	102.32	2	8.0989e-05	56345	S10259_30_TAILS_WT3_C53_200107	111.5	41.098	1.0385	1.0151	6.3476	11	0	Median	1.0126	0.96243	11.205	3	0	Median	1.0479	1.0505	3.3586	4	0
HSQELPAILDDTTLSGSDR	0	Acetyl (N-term)	2096	0.00219143	301	F5GZK7;Q15021	NCAPD2	Condensin complex subunit 1	yes	no	1	0	0		By MS/MS	By MS/MS	By matching	1	0	3		1	1	1	46.381	46.356	2	0.0092704	19957	S10254_25_Pretails_WT1_C51_200107	48.568	26.492	1.0392	1.0704	4.6014	3	0	Plateau	0.9992	1.0187	NaN	1	0	Median	1.0392	1.0704	NaN	1	0
ASLSLAPVNIFK	1	Acetyl (N-term)	1300.74	0.739088	293	F8VQ14;F5GWF6;P78371	CCT2	T-complex protein 1 subunit beta	yes	no	1	0	0		By matching	By MS/MS	By matching	1.6	0.49	2	3	2	2	1	128.61	126.65	2	0.030879	66610	S10258_29_TAILS_WT2_C52_200107	51.949	35.372	1.0406	1.0514	25.79	5	0	Median	0.78634	0.82929	42.604	2	0	Median	1.0469	1.0613	11.532	2	0
AESGESGGPPGSQDSAAGAEGAGAPAAAASAEPK	1	Acetyl (N-term)	2951.3	0.301681	771	Q9UMX0-4;Q9UMX0-3;Q9UMX0-2;Q9UMX0	UBQLN1	Ubiquilin-1	yes	no	1	0	0		By MS/MS	By MS/MS	By MS/MS	1.5	0.5	3	3	2	2	2	66.237	65.006	3	1.0574e-21	30485	S10254_25_Pretails_WT1_C51_200107	65.021	63.018	1.0407	1.0545	11.366	3	0	Plateau	0.93055	0.93011	NaN	1	0	Median	1.0407	1.0545	NaN	1	0
SASAPAAEGEGTPTQPASEKEPEMPGPR	1	Acetyl (N-term)	2820.29	0.287216	141	B4DFG0;P35659-2;P35659	DEK	Protein DEK	yes	no	1	0	1		By MS/MS	By MS/MS	By MS/MS	1.56	0.497	4	5	4	2	3	63.994	62.352	2;3	1.2541e-162	28769	S10254_25_Pretails_WT1_C51_200107	151.84	124.56	1.0424	1.0214	2.8998	6	0	Median	0.99804	1.0184	0.10796	2	0	Median	1.0434	1.0482	5.3668	2	0
SKSESPKEPEQLR	2	Acetyl (N-term)	1555.78	0.7842	323	F8W6I7;P09651-2;P09651;F8VTQ5;F8W646;P09651-3	HNRNPA1	Heterogeneous nuclear ribonucleoprotein A1;Heterogeneous nuclear ribonucleoprotein A1, N-terminally processed	yes	no	1	0	2		By MS/MS	By MS/MS	By MS/MS	1.68	0.465	6	13	4	8	7	24.918	23.712	2;3	0	7989	S10256_27_Pretails_WT3_C53_200107	106.88	16.731	1.0442	1.0525	13.45	16	0	Median	1.001	1.0382	8.25	4	0	Median	1.0098	1.0131	15.271	8	0
ADHSFSDGVPSDSVEAAKNASNTEKLTDQVMQNPR	2	Acetyl (N-term)	3786.74	0.739124	179	E9PNW0;E9PJJ2;E9PS34;E9PNJ7;E9PKT8;C9J6D1;C9JZI7;Q99733;Q99733-2;E9PKI2;C9J1B1;E9PP22	NAP1L4	Nucleosome assembly protein 1-like 4	yes	no	1	0	2		By MS/MS	By MS/MS	By MS/MS	1.4	0.49	3	2	2	1	2	86.393	85.049	4	1.3774e-21	38569	S10255_26_Pretails_WT2_C52_200107	42.393	20.775	1.0444	1.0977	5.4269	5	0	Median	1.1387	1.1884	1.4229	2	0	Median	1.0444	1.0539	NaN	1	0
AAEADGPLKR	1	Acetyl (N-term)	1068.56	0.556372	403	J3KSI4;I3L1D2;I3L4E0;J3QS48;I3L295;J3KT75;J3QW43;J3QRD5;O75352-2;O75352	MPDU1	Mannose-P-dolichol utilization defect 1 protein	yes	no	1	0	1		By MS/MS	By matching	By matching	2	0		3	1	1	1	36.98	34.76	2	0.0040208	15148	S10257_28_TAILS_WT1_C51_200107	77.318	56.618	1.045	1.0124	3.7565	3	0	Median	0.90065	0.99339	NaN	1	0	Median	1.0617	1.068	NaN	1	0
ASQSQGIQQLLQAEKR	1	Acetyl (N-term)	1825.96	0.964624	290	F2Z307;O95670-2;O95670;O75348	ATP6V1G2-DDX39B;ATP6V1G2;ATP6V1G1	V-type proton ATPase subunit G 2;V-type proton ATPase subunit G 1	yes	no	1	0	1		By MS/MS	By MS/MS	By MS/MS	1.25	0.433	9	3	5	4	3	86.9	85.756	2;3	0	34217	S10256_27_Pretails_WT3_C53_200107	264.58	176.91	1.0453	1.1394	53.117	8	2	Plateau	1.1686	1.1194	35.009	4	1	Linear	0.99103	1.0364	68.362	3	1
VTIMPKDIQLAR	1	Oxidation (M)	1399.79	0.78572	439	K7EK07;Q6NXT2;Q71DI3;Q16695;P84243;P68431	H3F3B;H3F3C;HIST2H3A;HIST3H3;H3F3A;HIST1H3A	Histone H3;Histone H3.3C;Histone H3.2;Histone H3.1t;Histone H3.3;Histone H3.1	yes	no	0	1	1		By MS/MS			2	0		1	1			70.173	67.505	3	0.021532	34239	S10257_28_TAILS_WT1_C51_200107	90.614	46.816	1.0465	1.2076	NaN	1	0	Median	1.0465	1.2076	NaN	1	0	Median	NaN	NaN	NaN	0	0
SDFDSNPFADPDLNNPFKDPSVTQVTR	1	Acetyl (N-term)	3064.41	0.405023	473	O15126-2;O15126	SCAMP1	Secretory carrier-associated membrane protein 1	yes	no	1	0	1		By MS/MS	By MS/MS	By MS/MS	1.5	0.5	3	3	2	2	2	122.41	120.79	3	1.6825e-22	62807	S10258_29_TAILS_WT2_C52_200107	92.518	67.191	1.0472	1.0345	14.816	6	0	Median	0.89538	0.93062	12.956	2	0	Median	1.1479	1.1736	4.7303	2	0
AFKDTGKTPVEPEVAIHR	2	Acetyl (N-term)	2036.07	0.0690892	111	E5RIP1;E5RJX2;P60866;P60866-2	RPS20	40S ribosomal protein S20	yes	no	1	0	0	0	By MS/MS	By matching	By matching	2	0		4	1	2	1	57.808	57.661	3;4	0.048495	26163	S10254_25_Pretails_WT1_C51_200107	58.83	14.023	1.0474	1.0674	13.326	4	0	Median	0.90631	0.89276	NaN	1	0	Median	1.0691	1.0674	9.3167	2	0
AEVSIDQSKLPGVKEVCR	2	Acetyl (N-term)	2056.06	0.0622893	680	Q8IVM0;Q8IVM0-2	CCDC50	Coiled-coil domain-containing protein 50	yes	no	1	0	2		By MS/MS	By matching	By MS/MS	1	0	3		1	1	1	73.635	73.51	3	0.012229	34622	S10254_25_Pretails_WT1_C51_200107	64.476	48.303	1.0474	1.0554	9.5517	3	0	Median	1.1956	1.2083	NaN	1	0	Median	1.0474	1.0554	NaN	1	0
SDAAVDTSSEITTK	1	Acetyl (N-term)	1465.68	0.678398	162	B8ZZQ6;P06454-2;P06454	PTMA	Prothymosin alpha;Prothymosin alpha, N-terminally processed;Thymosin alpha-1	yes	no	1	0	0		By MS/MS	By MS/MS	By MS/MS	1.6	0.49	2	3	1	2	2	62.281	60.535	2	9.624e-44	29906	S10257_28_TAILS_WT1_C51_200107	123.67	86.987	1.048	1.0914	6.5215	5	0	Median	1.0154	1.1096	NaN	1	0	Median	1.1144	1.1071	10.885	2	0
MDKNELVQKAK	3	Acetyl (N-term)	1344.71	0.707136	236	E5RGE1;E5RIR4;E9PD24;E7EVZ2;E7ESK7;E7EX29;P63104	YWHAZ	14-3-3 protein zeta/delta	yes	no	1	0	2		By MS/MS	By matching	By MS/MS	1.62	0.484	3	5	3	2	3	40.801	39.291	2;3	0.028304	17563	S10257_28_TAILS_WT1_C51_200107	53.597	8.4602	1.0491	1.0209	21.801	8	0	Median	0.87767	0.96423	32.666	3	0	Median	1.039	1.0195	7.5259	2	0
ATVTATTKVPEIR	1	Acetyl (N-term)	1427.8	0.798394	776	X6R2L4;Q9Y230;M0QXZ7;M0R0Z0	RUVBL2	RuvB-like 2	yes	no	1	0	1		By MS/MS	By MS/MS	By MS/MS	1.4	0.49	3	2	1	2	2	67.125	65.892	2	6.0392e-06	30638	S10254_25_Pretails_WT1_C51_200107	79.23	59.468	1.0496	1.0336	5.0945	5	0	Median	1.085	1.0504	NaN	1	0	Median	1.0617	1.0584	3.361	2	0
GFRGKEGAIIVDPAR	1	Unmodified	1584.87	0.873624	103	A0A1W2PNX8;Q9H3U1-2;Q9H3U1	UNC45A	Protein unc-45 homolog A	yes	no	0	0	2		By MS/MS	By MS/MS	By matching	1.5	0.5	2	2	1	2	1	126.92	125.44	3	0.0012723	65759	S10258_29_TAILS_WT2_C52_200107	148.48	85.385	1.0497	1.0725	11.863	4	0	Median	1.0253	1.021	NaN	1	0	Median	0.97184	1.0166	14.511	2	0
MDGIVPDIAVGTKR	1	Acetyl (N-term)	1512.8	0.797013	33	A0A0D9SF20;K7EKJ7;A0A0U1RRM4;P26599;P26599-2;P26599-3	PTBP1	Polypyrimidine tract-binding protein 1	yes	no	1	0	0	0	By MS/MS	By MS/MS	By MS/MS	1.2	0.4	4	1	1	2	2	105.6	102.68	2	0.0080697	56345	S10259_30_TAILS_WT3_C53_200107	111.5	82.023	1.0505	1.0151	5.1857	5	0	Median	0.87589	0.95503	NaN	1	0	Median	1.0599	1.0706	3.3495	2	0
SDKPDLSEVEKFDR	2	Acetyl (N-term)	1705.82	0.815894	36	H3BU88;A0A087X1C1;P0CG35;P0CG34	TMSB15B;TMSB15A	Thymosin beta-15B;Thymosin beta-15A	yes	no	1	0	2		By MS/MS	By MS/MS	By MS/MS	2	0		3	1	1	1	76.251	73.332	3	5.386e-06	36712	S10257_28_TAILS_WT1_C51_200107	78.985	37.161	1.0512	1.0891	2.2621	3	0	Plateau	1.0001	1.0921	NaN	1	0	Median	1.0512	1.0445	NaN	1	0
SSNECFKCGR	1	Acetyl (N-term)	1285.52	0.517955	101	D6RAT4;P62633-7;P62633-3;P62633-2;P62633-8;P62633-5;P62633;P62633-4;P62633-6	CNBP	Cellular nucleic acid-binding protein	yes	no	1	0	0	0	By MS/MS			1	0	1		1			23.927	22.506	2	0.069621	9017	S10257_28_TAILS_WT1_C51_200107	94.309	39.198	1.0516	1.1493	NaN	1	0	Median	1.0516	1.1493	NaN	1	0	Median	NaN	NaN	NaN	0	0
ATEEKKPETEAAR	2	Acetyl (N-term)	1500.74	0.742001	574	V9GYQ5;V9GZ59;P61964	WDR5	WD repeat-containing protein 5	yes	no	1	0	2		By MS/MS	By matching	By MS/MS	1.67	0.471	2	4	3	1	2	14.72	14.54	2;3	0.0008564	4879	S10257_28_TAILS_WT1_C51_200107	69.721	32.577	1.053	1.0983	8.4057	6	0	Median	1.0678	1.1138	6.5175	3	0	Median	1.1486	1.1238	NaN	1	0
MNNSGADEIGKLFVGGLDWSTTQETLR	1	Acetyl (N-term)	2980.42	0.42365	441	K7EQ02;K7EQ55;K7EK33;Q96EP5-2;Q96EP5	DAZAP1	DAZ-associated protein 1	yes	no	1	0	1		By matching		By MS/MS	1	0	2		1		1	128.39	128.42	3	3.6434e-10	52837	S10256_27_Pretails_WT3_C53_200107	56.172	27.591	1.0541	1.1592	13.427	2	0	Median	1.0501	1.0542	NaN	1	0	Median	NaN	NaN	NaN	0	0
LSQTQGPPDYPR	0	Unmodified	1357.66	0.662628	121	E9PI78;E9PNF1;Q13405	MRPL49	39S ribosomal protein L49, mitochondrial	yes	no	0	0	0	0	By MS/MS	By matching	By MS/MS	1.25	0.433	3	1	1	1	2	42.627	40.72	2	0.014363	15232	S10256_27_Pretails_WT3_C53_200107	163.38	74.303	1.0554	1.1984	8.0975	4	1	Linear	1.0745	1.216	NaN	1	0	Median	1.0366	1.0775	NaN	1	0
DDEVDVDGTVEEDLGKSR	1	Unmodified	1976.88	0.881073	49	F8VPC7;Q96GW1;A0A1W2PRR1;P14625	HSP90B1	Endoplasmin	yes	no	0	0	0	0	By MS/MS	By MS/MS	By MS/MS	1.42	0.493	7	5	7	2	3	73.921	72.111	2;3	9.3387e-181	37313	S10257_28_TAILS_WT1_C51_200107	268.35	173.89	1.0559	1.1154	7.1595	7	0	Median	1.0422	1.1154	5.2708	3	0	Median	1.1348	1.1403	9.5094	2	0
MKETIMNQEKLAK	3	Unmodified	1562.82	0.816034	228	D6RDG3;P20290-2	BTF3	Transcription factor BTF3	yes	no	0	0	2		By MS/MS	By matching		2	0		2	1	1		35.12	33.029	4	0.0066939	14101	S10257_28_TAILS_WT1_C51_200107	112.02	75.739	1.0565	1.0969	1.2806	2	0	Median	1.0303	1.1069	NaN	1	0	Median	1.0834	1.0871	NaN	1	0
ANSANTNTVPKLYR	1	Acetyl (N-term)	1589.82	0.816169	412	J3KNC0;P52655	GTF2A1	Transcription initiation factor IIA subunit 1;Transcription initiation factor IIA alpha chain;Transcription initiation factor IIA beta chain	yes	no	1	0	1		By MS/MS	By MS/MS	By MS/MS	1.33	0.471	2	1	1	1	1	57.042	55.635	2	1.5801e-22	21601	S10256_27_Pretails_WT3_C53_200107	115.23	101.33	1.0565	1.2442	2.8759	2	0	Median	1.0684	1.2698	NaN	1	0	Median	NaN	NaN	NaN	0	0
AQDQGEKENPMR	1	Acetyl (N-term)	1443.64	0.641241	287	P62913	RPL11	60S ribosomal protein L11	yes	yes	1	0	0	0	By MS/MS	By MS/MS	By matching	1.5	0.5	3	3	2	2	2	28.314	27.357	2	4.4944e-13	10732	S10255_26_Pretails_WT2_C52_200107	108.43	36.741	1.0612	1.0698	3.0318	6	0	Median	1.0549	1.075	1.3512	2	0	Median	1.0764	1.0632	5.0609	2	0
AQDQGEKENPMR	1	Acetyl (N-term)	1443.64	0.641241	579	P62913	RPL11	60S ribosomal protein L11	yes	yes	1	0	1		By MS/MS	By MS/MS	By MS/MS	1.5	0.5	3	3	2	2	2	28.314	27.408	2	8.0064e-40	10732	S10255_26_Pretails_WT2_C52_200107	108.43	85.792	1.0612	1.0698	3.0318	6	0	Median	1.0549	1.075	1.3512	2	0	Median	1.0764	1.0632	5.0609	2	0
ADLDKLNIDSIIQR	1	Acetyl (N-term)	1654.89	0.889	30	A0A087WYY5;F8VR82;F8VYE8;P36873;P36873-2	PPP1CC	Serine/threonine-protein phosphatase;Serine/threonine-protein phosphatase PP1-gamma catalytic subunit	yes	no	1	0	1		By MS/MS	By MS/MS	By MS/MS	1.67	0.471	3	6	3	3	3	118.07	115.89	2;3	2.0074e-152	61750	S10259_30_TAILS_WT3_C53_200107	94.616	60.53	1.0618	1.1286	4.0465	9	0	Median	1.0098	1.1838	5.7129	3	0	Plateau	1.0618	1.0999	4.7633	3	0
ALSDADVQKQIK	2	Acetyl (N-term)	1356.72	0.724894	549	P36543-3;P36543	ATP6V1E1	V-type proton ATPase subunit E 1	yes	no	1	0	1		By MS/MS	By matching	By MS/MS	1.75	0.433	1	3	2	1	1	60.579	58.539	2	0.0014223	26969	S10254_25_Pretails_WT1_C51_200107	109.83	99	1.064	1.1169	9.8796	4	0	Median	1.1488	1.2204	9.5402	2	0	Median	1.0127	1.0359	NaN	1	0
SGEDEQQEQTIAEDLVVTKYKMGGDIANR	2	Acetyl (N-term)	3265.54	0.540865	318	F8VR77;Q9UQ80	PA2G4	Proliferation-associated protein 2G4	yes	no	1	0	2		By MS/MS		By MS/MS	1.5	0.5	2	2	3		1	107.91	105.96	3;4	4.1456e-17	50262	S10254_25_Pretails_WT1_C51_200107	140.07	111.66	1.0661	1.1936	9.1371	3	0	Median	1	1.1215	8.8061	2	0	Median	NaN	NaN	NaN	0	0
ATGANATPLDFPSKKR	2	Acetyl (N-term)	1714.9	0.900233	344	F8WEV5;Q15637-4;Q15637-6;Q15637-3;Q15637-2;Q15637	SF1	Splicing factor 1	yes	no	1	0	2		By MS/MS	By MS/MS	By MS/MS	1.5	0.5	3	3	2	2	2	55.92	54.564	3	9.7515e-05	24189	S10255_26_Pretails_WT2_C52_200107	94.339	52.762	1.0673	1.0838	6.9354	6	0	Median	1.0675	1.0956	1.0621	2	0	Median	1.0868	1.0987	2.3913	2	0
ANSANTNTVPKLYR	1	Acetyl (N-term)	1589.82	0.816169	201	J3KNC0;P52655	GTF2A1	Transcription initiation factor IIA subunit 1;Transcription initiation factor IIA alpha chain;Transcription initiation factor IIA beta chain	yes	no	1	0	0	0	By MS/MS			1	0	1		1			57.794	55.373	2	0.0066019	26940	S10257_28_TAILS_WT1_C51_200107	98.04	62.33	1.0684	1.2698	NaN	1	0	Median	1.0684	1.2698	NaN	1	0	Median	NaN	NaN	NaN	0	0
MWNSGFESYGSSSYGGAGGYTQSPGGFGSPAPSQAEKKSR	2	Acetyl (N-term)	4102.8	0.802787	519	P15927	RPA2	Replication protein A 32 kDa subunit	yes	yes	1	0	2		By MS/MS		By MS/MS	1.33	0.471	2	1	2		1	100.16	98.86	4	1.5128e-28	39794	S10256_27_Pretails_WT3_C53_200107	111.16	103.58	1.0687	1.2233	NaN	1	0	Median	NaN	NaN	NaN	0	0	Median	NaN	NaN	NaN	0	0
MNNQKQQKPTLSGQR	2	Acetyl (N-term)	1798.91	0.910814	164	C9J188;C9JWF5;C9JFN4;C9IZ80;Q7L1Q6-2;Q7L1Q6	BZW1	Basic leucine zipper and W2 domain-containing protein 1	yes	no	1	0	2		By MS/MS	By MS/MS	By MS/MS	1.4	0.49	3	2	2	2	1	24.761	24.089	3	0.0038535	8685	S10255_26_Pretails_WT2_C52_200107	77.204	51.226	1.0691	0.95499	15.017	5	0	Plateau	0.92708	0.94907	28.564	2	0	Median	0.92154	0.92604	8.7942	2	0
ASGANFEYIIAEKR	1	Unmodified	1567.8	0.799456	268	P30084	ECHS1	Enoyl-CoA hydratase, mitochondrial	yes	yes	0	0	0	0	By MS/MS	By MS/MS	By MS/MS	1.6	0.49	2	3	2	1	2	69.365	68.235	3	0.014841	26125	S10256_27_Pretails_WT3_C53_200107	155.56	81.674	1.0694	1.1453	14.417	5	0	Median	1.123	1.1367	1.0669	2	0	Median	1.0384	1.0481	NaN	1	0
FLTVMMKHELGK	2	2 Oxidation (M)	1464.75	0.746892	390	H3BT37	RPS15A	40S ribosomal protein S15a	yes	yes	0	2	1		By MS/MS		By matching	1	0	2		1		1	23.505	23.533	4	0.037557	8590	S10254_25_Pretails_WT1_C51_200107	58.172	11.217	1.0702	1.1275	6.2679	2	0	Median	1.1845	1.1786	NaN	1	0	Median	NaN	NaN	NaN	0	0
SDKPDLSEVEKFDR	2	Acetyl (N-term)	1705.82	0.815894	19	H3BU88;A0A087X1C1;P0CG35;P0CG34	TMSB15B;TMSB15A	Thymosin beta-15B;Thymosin beta-15A	yes	no	1	0	0	0	By matching	By MS/MS	By MS/MS	1.75	0.433	1	3	1	2	1	73.01	72.068	3	0.0078587	39589	S10258_29_TAILS_WT2_C52_200107	88.092	47.54	1.0703	1.0561	3.4634	4	0	Median	1.0917	1.0293	NaN	1	0	Median	1.0703	1.0789	4.5854	2	0
LNHYVLYKAVQGFFTSNNATR	1	Unmodified	2442.24	0.244428	478	O43242	PSMD3	26S proteasome non-ATPase regulatory subunit 3	yes	yes	0	0	1		By matching	By MS/MS		2	0		2	1	1		27.07	25.278	6	0.0022591	11385	S10258_29_TAILS_WT2_C52_200107	22.221	3.2986	1.0706	1.1412	21.921	2	0	Median	1.1591	1.3326	NaN	1	0	Median	0.98883	0.97737	NaN	1	0
MKLNISFPATGCQKLIEVDDER	2	Unmodified	2563.28	0.277444	54	A2A3R7;P62753	RPS6	40S ribosomal protein S6	yes	no	0	0	0	0			By MS/MS	2	0		1			1	90.957	90.91	4	0.038014	36604	S10256_27_Pretails_WT3_C53_200107	104.35	50.896	1.0712	1.2135	NaN	1	0	Median	NaN	NaN	NaN	0	0	Median	NaN	NaN	NaN	0	0
MKLNISFPATGCQKLIEVDDER	2	Unmodified	2563.28	0.277444	114	A2A3R7;P62753	RPS6	40S ribosomal protein S6	yes	no	0	0	2				By MS/MS	1	0	1				1	90.957	90.913	4	2.3932e-05	36604	S10256_27_Pretails_WT3_C53_200107	104.35	50.896	1.0712	1.2135	NaN	1	0	Median	NaN	NaN	NaN	0	0	Median	NaN	NaN	NaN	0	0
ADLDKLNIDSIIQR	1	Acetyl (N-term)	1654.89	0.889	17	A0A087WYY5;F8VR82;F8VYE8;P36873;P36873-2	PPP1CC	Serine/threonine-protein phosphatase;Serine/threonine-protein phosphatase PP1-gamma catalytic subunit	yes	no	1	0	0	0	By MS/MS	By MS/MS	By MS/MS	1.25	0.433	3	1	2	1	1	118.25	115.53	2;3	1.7836e-90	61750	S10259_30_TAILS_WT3_C53_200107	94.616	47.013	1.0727	1.0796	3.6486	4	0	Median	1.0096	1.0928	4.7608	2	0	Median	1.0349	1.0457	NaN	1	0
EEEIAALVIDNGSGMCK	1	Acetyl (N-term)	1876.85	0.854664	405	I3L3R2;J3KT65;I3L3I0;I3L1U9;P63261;K7EM38;I3L4N8	ACTG1	Actin, cytoplasmic 2;Actin, cytoplasmic 2, N-terminally processed	yes	no	1	0	0		By MS/MS	By MS/MS	By MS/MS	1.55	0.498	5	6	3	5	3	127.14	126.07	2;3	0	61698	S10257_28_TAILS_WT1_C51_200107	184.87	148.19	1.0727	1.1288	110.15	6	1	Median	0.95043	1.0835	7.5206	3	0	Median	4.7089	4.7886	176.4	2	1
AEVEETLKR	1	Acetyl (N-term)	1115.58	0.582253	376	H3BNG9;H3BPA0;Q7Z4M1;Q9NP97-2;Q9NP97;Q8TF09	DYNLRB2;DYNLRB1	Dynein light chain roadblock-type 1;Dynein light chain roadblock-type 2	yes	no	1	0	1		By MS/MS	By MS/MS	By MS/MS	1.6	0.49	2	3	2	2	1	54.876	52.986	2	4.4825e-07	26045	S10258_29_TAILS_WT2_C52_200107	119.17	61.624	1.076	1.0554	4.8842	4	0	Median	1.0902	1.1034	6.1992	2	0	Median	1.076	1.0548	NaN	1	0
AQYKGAASEAGR	1	Acetyl (N-term)	1249.61	0.605114	616	Q14320	FAM50A	Protein FAM50A	yes	yes	1	0	1		By MS/MS	By MS/MS	By MS/MS	1.75	0.433	1	3	2	1	1	28.233	26.346	2	0.0049198	10287	S10254_25_Pretails_WT1_C51_200107	146.11	83.525	1.0762	1.0733	9.4514	3	0	Median	0.91922	0.98517	NaN	1	0	Median	1.0762	1.0733	NaN	1	0
SDNGELEDKPPAPPVR	1	Acetyl (N-term)	1761.85	0.853342	298	Q13177	PAK2	Serine/threonine-protein kinase PAK 2;PAK-2p27;PAK-2p34	yes	yes	1	0	0	0	By MS/MS		By MS/MS	1.5	0.5	1	1	1		1	59.33	57.845	2	1.5259e-08	22722	S10256_27_Pretails_WT3_C53_200107	217.46	113.39	1.0799	1.2412	2.9839	2	1	Median	1.0691	1.2153	NaN	1	0	Median	NaN	NaN	NaN	0	0
PLSLTYQERLLVHSFSQALDR	0	Unmodified	2472.31	0.312507	71	A0A0D9SEN0	EIF2B3	Translation initiation factor eIF2B subunit gamma	yes	yes	0	0	1			By MS/MS		2	0		1		1		34.644	32.331	6	0.0022591	14801	S10258_29_TAILS_WT2_C52_200107	22.01	18.912	1.0809	1.0994	NaN	1	0	Median	NaN	NaN	NaN	0	0	Median	1.0809	1.0994	NaN	1	0
SKKISGGSVVEMQGDEMTR	2	Acetyl (N-term)	2079.99	0.992889	80	C9JJE5;C9JLU6;C9J4N6;O75874	IDH1	Isocitrate dehydrogenase [NADP] cytoplasmic	yes	no	1	0	0	0	By MS/MS	By matching	By MS/MS	2	0		3	1	1	1	51.816	51.726	3	0.03728	22995	S10254_25_Pretails_WT1_C51_200107	44.382	15.071	1.082	1.0595	11.7	3	0	Plateau	1.0233	0.98866	NaN	1	0	Median	1.1053	1.1122	NaN	1	0
ATGANATPLDFPSKKR	2	Acetyl (N-term)	1714.9	0.900233	160	F8WEV5;Q15637-4;Q15637-6;Q15637-3;Q15637-2;Q15637	SF1	Splicing factor 1	yes	no	1	0	0	0	By matching	By matching	By MS/MS	1.75	0.433	1	3	1	1	2	55.035	54.327	3	0.023442	20884	S10256_27_Pretails_WT3_C53_200107	103.83	20.697	1.086	1.0629	8.5268	4	0	Median	1.1657	1.1038	NaN	1	0	Median	1.1058	1.1174	NaN	1	0
GVPAFFR	0	Unmodified	792.428	0.428259	732	Q9H0D6	XRN2	5'-3' exoribonuclease 2	yes	yes	0	0	0		By matching	By MS/MS	By matching	1	0	3		1	1	1	69.723	69.598	2	0.0088216	32043	S10255_26_Pretails_WT2_C52_200107	130.84	83.793	1.0865	1.0967	9.5737	3	0	Median	1.2904	1.2885	NaN	1	0	Median	1.0865	1.0967	NaN	1	0
KYAALYQPLFDKR	2	Unmodified	1611.88	0.877313	179	E9PNW0;E9PJJ2;E9PS34;E9PNJ7;E9PKT8;C9J6D1;C9JZI7;Q99733;Q99733-2;A8MXH2	NAP1L4	Nucleosome assembly protein 1-like 4	yes	no	0	0	2		By MS/MS	By MS/MS	By MS/MS	1	0	3		1	1	1	65.527	65.402	4	0.0053356	30277	S10254_25_Pretails_WT1_C51_200107	108.56	85.166	1.0876	1.0548	13.7	3	0	Plateau	1.0876	1.0548	NaN	1	0	Median	0.8832	0.88203	NaN	1	0
METEQPEETFPNTETNGEFGKR	1	Acetyl (N-term)	2612.13	0.133676	284	Q5T6W2;P61978-3;P61978;P61978-2;S4R457	HNRNPK	Heterogeneous nuclear ribonucleoprotein K	yes	no	1	0	0	0	By MS/MS	By matching	By MS/MS	1.2	0.4	4	1	3	1	1	84.615	82.226	2;3	1.9806e-88	33071	S10256_27_Pretails_WT3_C53_200107	146.59	107.91	1.088	1.21	18.101	3	0	Median	1.088	1.21	NaN	1	0	Median	0.93848	0.94885	NaN	1	0
AAAGELQEDSGLCVLARLSEIDVSSEGVKGAK	2	Unmodified	3258.64	0.640185	702	Q96C19;H0Y4Y4	EFHD2	EF-hand domain-containing protein D2	yes	no	0	0	2		By matching	By MS/MS		1	0	2		1	1		104.08	104.02	5	0.037811	48695	S10255_26_Pretails_WT2_C52_200107	30.855	18.51	1.0886	1.107	26.407	2	0	Median	1.3668	1.3343	NaN	1	0	Median	0.86708	0.91845	NaN	1	0
SDNGELEDKPPAPPVR	1	Acetyl (N-term)	1761.85	0.853342	604	Q13177	PAK2	Serine/threonine-protein kinase PAK 2;PAK-2p27;PAK-2p34	yes	yes	1	0	1		By MS/MS	By MS/MS	By MS/MS	1.4	0.49	3	2	2	2	1	59.325	57.922	2;3	2.592e-149	22722	S10256_27_Pretails_WT3_C53_200107	217.46	155.86	1.0908	1.2677	4.6493	3	1	Median	1.1078	1.2731	6.566	2	0	Median	NaN	NaN	NaN	0	0
MDELQDVQLTEIKPLLNDKNGTR	2	Acetyl (N-term)	2711.38	0.379995	317	Q5TH30;Q9UGV2-3;Q9UGV2	NDRG3	Protein NDRG3	yes	no	1	0	0	0			By MS/MS	2	0		1			1	113.55	113.51	3	0.0070437	45820	S10256_27_Pretails_WT3_C53_200107	87.49	60.897	1.0927	1.2374	NaN	1	0	Median	NaN	NaN	NaN	0	0	Median	NaN	NaN	NaN	0	0
MDELQDVQLTEIKPLLNDKNGTR	2	Acetyl (N-term)	2711.38	0.379995	645	Q5TH30;Q9UGV2-3;Q9UGV2	NDRG3	Protein NDRG3	yes	no	1	0	2				By MS/MS	1	0	1				1	113.55	113.61	3	0.00050517	45838	S10256_27_Pretails_WT3_C53_200107	70.413	63.764	1.0927	1.2374	NaN	1	0	Median	NaN	NaN	NaN	0	0	Median	NaN	NaN	NaN	0	0
AKISSPTETER	1	Acetyl (N-term)	1259.64	0.635745	543	P31949	S100A11	Protein S100-A11;Protein S100-A11, N-terminally processed	yes	yes	1	0	1		By MS/MS	By MS/MS	By MS/MS	1.5	0.5	2	2	2	1	1	33.435	32.243	2	8.0225e-08	13474	S10257_28_TAILS_WT1_C51_200107	76.17	31.821	1.0939	1.1824	7.5912	3	0	Median	1.0811	1.1875	NaN	1	0	Median	1.2032	1.1824	NaN	1	0
SDAAVDTSSEITTKDLK	2	Acetyl (N-term)	1821.88	0.884368	162	B8ZZQ6;P06454-2;P06454	PTMA	Prothymosin alpha;Prothymosin alpha, N-terminally processed;Thymosin alpha-1	yes	no	1	0	1		By MS/MS	By MS/MS	By MS/MS	1.61	0.487	7	11	5	6	7	68.71	67.153	2;3	0	26605	S10256_27_Pretails_WT3_C53_200107	141.34	38.031	1.094	1.1595	62.499	12	1	Median	1.0741	1.1663	8.4678	3	0	Median	1.1179	1.1546	15.835	4	0
MQPASAKWYDR	1	Acetyl (N-term)	1393.64	0.64487	69	B4DDC6;Q15185-2;Q15185-3;Q15185-4;Q15185	PTGES3	Prostaglandin E synthase 3	yes	no	1	0	0	0	By MS/MS	By matching	By MS/MS	1.75	0.433	1	3	1	1	2	67.001	66.294	2	0.051983	35396	S10259_30_TAILS_WT3_C53_200107	99.688	56.38	1.0982	1.09	4.3328	4	0	Median	1.117	1.053	NaN	1	0	Median	1.0798	1.0899	NaN	1	0
ESETTTSLVLER	0	Unmodified	1363.68	0.683089	36	C9J8J0;C9K0U8;A0A0G2JLD8;E7EUY5;Q04837	SSBP1	Single-stranded DNA-binding protein, mitochondrial	yes	no	0	0	0	0	By matching	By MS/MS	By MS/MS	1.75	0.433	1	3	1	1	2	57.249	56.492	2	0.00024189	28801	S10259_30_TAILS_WT3_C53_200107	176.48	68.79	1.1	1.1054	4.8768	4	0	Median	1.0901	1.0449	NaN	1	0	Median	1.11	1.12	NaN	1	0
ASEDIAKLAETLAK	2	Acetyl (N-term)	1500.8	0.803539	129	B0QYT6;B0QYT5;B0QYT4;P46060	RANGAP1	Ran GTPase-activating protein 1	yes	no	1	0	1		By MS/MS	By MS/MS	By matching	2	0		3	1	1	1	121.38	118.1	2	0.00019709	62018	S10258_29_TAILS_WT2_C52_200107	57.225	41.96	1.1014	1.1156	19.423	3	0	Plateau	0.7069	0.78308	NaN	1	0	Median	1.1014	1.1162	NaN	1	0
AADISESSGADCKGDPR	1	Acetyl (N-term)	1776.76	0.758456	146	F8VVL1;O43583	DENR	Density-regulated protein	yes	no	1	0	0	0	By MS/MS	By MS/MS	By MS/MS	1.4	0.49	3	2	1	2	2	41.822	40.313	2	3.4212e-06	19153	S10259_30_TAILS_WT3_C53_200107	63.185	20.342	1.1016	1.2043	7.3396	5	0	Median	1.1016	1.2043	NaN	1	0	Median	1.1616	1.1901	13.642	2	0
MQPASAKWYDR	1	Acetyl (N-term)	1393.64	0.64487	140	B4DDC6;Q15185-2;Q15185-3;Q15185-4;Q15185	PTGES3	Prostaglandin E synthase 3	yes	no	1	0	1		By MS/MS	By MS/MS	By MS/MS	1.4	0.49	3	2	2	1	2	67.441	66.337	2	0.00062345	35396	S10259_30_TAILS_WT3_C53_200107	99.688	51.728	1.1039	1.09	5.7863	5	0	Median	1.1104	1.1303	10.009	2	0	Median	1.0798	1.0899	NaN	1	0
ARRGDLTLQHGGGGR	0	Unmodified	1549.82	0.818569	8	A0A087WTL4;A0A087WX97	BCL2L13	BCL2 like 13	yes	no	0	0	2				By MS/MS	1	0	1				1	12.445	12.601	3	0.014504	3048	S10256_27_Pretails_WT3_C53_200107	104.81	46.92	1.1045	1.2164	NaN	1	0	Median	NaN	NaN	NaN	0	0	Median	NaN	NaN	NaN	0	0
DIQYQMDR	0	Unmodified	1067.47	0.470594	633	Q4G0S4	CYP27C1	Cytochrome P450 27C1	yes	yes	0	0	0			By MS/MS		2	0		1		1		16.854	16.142	2	0.019885	6079	S10258_29_TAILS_WT2_C52_200107	98.418	29.035	1.107	1.1412	NaN	1	0	Median	NaN	NaN	NaN	0	0	Median	1.107	1.1412	NaN	1	0
ASSDIQVKELEKR	2	Acetyl (N-term)	1543.82	0.820586	53	A2A2D0;P16949;P16949-2	STMN1	Stathmin	yes	no	1	0	0	0		By matching	By MS/MS	1.33	0.471	2	1		1	2	50.423	48.622	2	9.251e-09	18420	S10256_27_Pretails_WT3_C53_200107	69.815	40.264	1.1112	1.1388	4.6054	3	0	Plateau	NaN	NaN	NaN	0	0	Median	1.1069	1.1388	NaN	1	0
ATDTSQGELVHPK	1	Acetyl (N-term)	1423.69	0.694323	130	B0QZK9;B0QZK8;X6RGJ2;Q5SSJ5-5;Q5SSJ5	HP1BP3	Heterochromatin protein 1-binding protein 3	yes	no	1	0	0		By MS/MS	By MS/MS	By MS/MS	1.5	0.5	3	3	2	2	2	42.537	41.281	2	4.4949e-30	17693	S10255_26_Pretails_WT2_C52_200107	125.75	82.45	1.1112	1.1437	3.6641	6	0	Median	1.0949	1.1437	0.52107	2	0	Median	1.119	1.1331	7.6313	2	0
AAVAATAAAKGNGGGGGR	1	Deamidation (NQ)	1456.74	0.738253	320	Q6Y1H2	HACD2	Very-long-chain (3R)-3-hydroxyacyl-CoA dehydratase 2	yes	yes	0	1	0	0	By MS/MS	By MS/MS	By MS/MS	1.38	0.484	5	3	3	2	3	14.822	14.708	3	9.2186e-07	4681	S10257_28_TAILS_WT1_C51_200107	170.74	137.74	1.1123	1.1179	15.465	8	0	Median	0.91893	1.0476	24.584	3	0	Median	1.167	1.1677	5.8836	2	0
ADVLDLHEAGGEDFAMDEDGDESIHKLKEK	3	Acetyl (N-term)	3354.52	0.519795	782	Q9Y5S9-2;Q9Y5S9	RBM8A	RNA-binding protein 8A	yes	no	1	0	2		By MS/MS	By matching		1	0	3		2	1		88.407	88.364	4;5	2.3447e-06	42194	S10254_25_Pretails_WT1_C51_200107	32.74	16.394	1.1127	1.1084	40.597	3	0	Median	1.4611	1.4712	40.04	2	0	Median	0.85298	0.88879	NaN	1	0
ATAEVLNIGK	1	Acetyl (N-term)	1056.58	0.581525	256	E9PBS1;P22234;P22234-2	PAICS	Multifunctional protein ADE2;Phosphoribosylaminoimidazole-succinocarboxamide synthase;Phosphoribosylaminoimidazole carboxylase	yes	no	1	0	0		By MS/MS			2	0		1	1			94.712	90.847	2	0.036424	47057	S10257_28_TAILS_WT1_C51_200107	72.23	7.4726	1.1144	1.3015	NaN	1	0	Median	1.1144	1.3015	NaN	1	0	Median	NaN	NaN	NaN	0	0
GGEQEEER	0	Unmodified	932.384	0.383553	778	Q9Y266	NUDC	Nuclear migration protein nudC	yes	yes	0	0	0			By matching	By MS/MS	1	0	2			1	1	10.705	10.919	2	0.00029403	2131	S10256_27_Pretails_WT3_C53_200107	132.08	92.866	1.1157	1.1813	3.3889	2	0	Median	NaN	NaN	NaN	0	0	Median	1.1164	1.1533	NaN	1	0
SSEAPPLINEDVKR	1	Unmodified	1553.8	0.804936	161	F8WF32;P04843	RPN1	Dolichyl-diphosphooligosaccharide--protein glycosyltransferase subunit 1	yes	no	0	0	0	0	By MS/MS	By matching	By MS/MS	1	0	4		2	1	1	48.922	46.462	2;3	0.0023627	21565	S10257_28_TAILS_WT1_C51_200107	182.92	112.51	1.1183	1.0788	14.4	3	0	Median	0.81864	0.89136	NaN	1	0	Median	1.1966	1.182	NaN	1	0
METEQPEETFPNTETNGEFGKR	1	Acetyl (N-term)	2612.13	0.133676	575	Q5T6W2;P61978-3;P61978;P61978-2;S4R457	HNRNPK	Heterogeneous nuclear ribonucleoprotein K	yes	no	1	0	1		By MS/MS	By MS/MS	By MS/MS	1.6	0.49	4	6	6	1	3	83.864	82.303	2;3	3.2671e-116	33071	S10256_27_Pretails_WT3_C53_200107	146.59	126.5	1.1203	1.238	7.5416	6	0	Median	1.1427	1.2666	4.1941	3	0	Median	1.0982	1.0988	NaN	1	0
AKISSPTETER	1	Acetyl (N-term)	1259.64	0.635745	271	P31949	S100A11	Protein S100-A11;Protein S100-A11, N-terminally processed	yes	yes	1	0	0	0	By MS/MS	By MS/MS	By matching	1.25	0.433	3	1	1	2	1	33.591	32.017	2	0.045505	12808	S10255_26_Pretails_WT2_C52_200107	44.318	25.223	1.1209	1.1496	6.2408	4	0	Median	1.0811	1.1875	NaN	1	0	Median	1.1756	1.1496	3.9741	2	0
ASSDIQVKELEKR	2	Acetyl (N-term)	1543.82	0.820586	111	A2A2D0;P16949;P16949-2	STMN1	Stathmin	yes	no	1	0	2		By MS/MS	By MS/MS	By MS/MS	1.54	0.499	6	7	4	5	4	49.964	48.675	2;3	7.6922e-145	21353	S10254_25_Pretails_WT1_C51_200107	91.123	55.612	1.1209	1.1581	5.0793	12	0	Median	1.1615	1.192	5.8059	4	0	Median	1.1432	1.131	2.1368	4	0
MLSLDFLDDVR	0	Unmodified	1322.65	0.654038	175	H0YKT4;H0YNG3;P67812-4;P67812;P67812-3	SEC11A	Signal peptidase complex catalytic subunit SEC11;Signal peptidase complex catalytic subunit SEC11A	yes	no	0	0	0	0	By matching	By MS/MS	By MS/MS	2	0		3	1	1	1	121.88	121.92	2	0.047166	49544	S10256_27_Pretails_WT3_C53_200107	150.35	86.086	1.1245	1.1683	2.2302	3	0	Median	1.1245	1.1488	NaN	1	0	Median	1.129	1.1683	NaN	1	0
MLSLDFLDDVR	0	Unmodified	1322.65	0.654038	362	H0YKT4;H0YNG3;P67812-4;P67812;P67812-3	SEC11A	Signal peptidase complex catalytic subunit SEC11;Signal peptidase complex catalytic subunit SEC11A	yes	no	0	0	0		By matching	By MS/MS	By MS/MS	1	0	3		1	1	1	121.88	121.92	2	0.0046195	49544	S10256_27_Pretails_WT3_C53_200107	150.35	115.96	1.1245	1.1683	2.2302	3	0	Median	1.1245	1.1488	NaN	1	0	Median	1.129	1.1683	NaN	1	0
MLGPEGGEGFVVK	1	Acetyl (N-term)	1360.67	0.669688	99	A0A1B0GW42;P52597	HNRNPF	Heterogeneous nuclear ribonucleoprotein F;Heterogeneous nuclear ribonucleoprotein F, N-terminally processed	yes	no	1	0	0		By MS/MS	By MS/MS	By MS/MS	1.6	0.49	2	3	2	2	1	115.66	113.68	2	0.00065343	59540	S10258_29_TAILS_WT2_C52_200107	125.75	123.01	1.1249	1.1864	7.762	5	0	Median	1.0886	1.1517	12.991	2	0	Median	1.1813	1.2142	3.2771	2	0
TTQQIDLQGPGPWGFR	0	Acetyl (N-term)	1841.91	0.906047	233	O00151	PDLIM1	PDZ and LIM domain protein 1	yes	yes	1	0	0	0	By MS/MS	By MS/MS	By MS/MS	1.25	0.433	3	1	1	2	1	121.86	119.16	2	3.2509e-31	63440	S10259_30_TAILS_WT3_C53_200107	131.82	80.383	1.1288	1.152	44.73	2	0	Median	NaN	NaN	NaN	0	0	Median	0.81332	0.8396	NaN	1	0
TTQQIDLQGPGPWGFR	0	Acetyl (N-term)	1841.91	0.906047	463	O00151	PDLIM1	PDZ and LIM domain protein 1	yes	yes	1	0	0		By MS/MS	By MS/MS	By MS/MS	1.62	0.484	3	5	2	2	4	121.78	119.74	2;3	2.5667e-49	63440	S10259_30_TAILS_WT3_C53_200107	131.82	63.283	1.1288	1.152	44.73	2	0	Median	NaN	NaN	NaN	0	0	Median	0.81332	0.8396	NaN	1	0
GQNDLMGTAEDFADQFLR	0	Unmodified	2026.91	0.905454	240	Q5T8U5;O15260-3;O15260-2;O15260	SURF4	Surfeit locus protein 4	yes	no	0	0	0	0	By MS/MS	By matching	By MS/MS	2	0		5	2	1	2	127.64	127.68	2;3	9.9826e-47	52371	S10256_27_Pretails_WT3_C53_200107	195.25	170.96	1.1345	1.1883	7.7097	5	0	Median	1.0997	1.091	7.7331	2	0	Median	1.2037	1.2266	NaN	1	0
GQNDLMGTAEDFADQFLR	0	Unmodified	2026.91	0.905454	475	Q5T8U5;O15260-3;O15260-2;O15260	SURF4	Surfeit locus protein 4	yes	no	0	0	0		By MS/MS	By MS/MS	By MS/MS	1	0	5		2	1	2	127.64	127.68	2;3	2.1005e-55	52371	S10256_27_Pretails_WT3_C53_200107	195.25	157.03	1.1345	1.1883	7.7097	5	0	Median	1.0997	1.091	7.7331	2	0	Median	1.2037	1.2266	NaN	1	0
SDNGELEDKPPAPPVR	1	Deamidation (NQ);Acetyl (N-term)	1762.84	0.837358	298	Q13177	PAK2	Serine/threonine-protein kinase PAK 2;PAK-2p27;PAK-2p34	yes	yes	1	1	0	0	By matching	By MS/MS	By matching	1	0	3		1	1	1	63.348	60.722	2	0.1186	30585	S10258_29_TAILS_WT2_C52_200107	91.123	52.885	1.1365	1.1044	11.599	3	0	Plateau	0.81904	0.92219	NaN	1	0	Median	1.1053	1.1452	NaN	1	0
METSALKQQEQPAATKIR	2	Acetyl (N-term)	2071.07	0.0731883	552	P40937	RFC5	Replication factor C subunit 5	yes	yes	1	0	2		By MS/MS	By MS/MS	By MS/MS	1.4	0.49	3	2	2	1	2	54.813	53.769	3	0.00022898	26054	S10257_28_TAILS_WT1_C51_200107	57.788	27.896	1.1373	1.1303	12.276	5	0	Median	0.98596	1.0152	15.197	2	0	Median	1.1373	1.137	NaN	1	0
ADQGEKENPMR	1	Acetyl (N-term)	1315.58	0.582664	288	P62913-2	RPL11	60S ribosomal protein L11	yes	yes	1	0	0	0	By matching	By MS/MS	By MS/MS	2	0		3	1	1	1	28.536	28.613	2	0.067816	9859	S10256_27_Pretails_WT3_C53_200107	96.034	14.083	1.1421	1.1839	5.0725	3	0	Plateau	1.1295	1.1173	NaN	1	0	Median	1.1444	1.1839	NaN	1	0
ADQGEKENPMR	1	Acetyl (N-term)	1315.58	0.582664	580	P62913-2	RPL11	60S ribosomal protein L11	yes	yes	1	0	1		By matching	By MS/MS	By MS/MS	1	0	3		1	1	1	28.536	28.611	2	0.0021599	9859	S10256_27_Pretails_WT3_C53_200107	96.034	60.589	1.1421	1.1839	5.0725	3	0	Plateau	1.1295	1.1173	NaN	1	0	Median	1.1444	1.1839	NaN	1	0
AAYKLVLIR	1	Acetyl (N-term)	1087.68	0.675365	523	Q8N0Y7;P18669	PGAM4;PGAM1	Probable phosphoglycerate mutase 4;Phosphoglycerate mutase 1	yes	no	1	0	1				By MS/MS	1	0	1				1	91.498	91.453	2	0.0050876	36809	S10256_27_Pretails_WT3_C53_200107	65.038	46.255	1.1459	1.3104	NaN	1	0	Median	NaN	NaN	NaN	0	0	Median	NaN	NaN	NaN	0	0
TKIKADPDGPEAQAEACSGER	2	Unmodified	2229.03	0.033174	226	J3QSY4;D6RC52;D6RCB9;Q9NX24	NHP2	H/ACA ribonucleoprotein complex subunit 2	yes	no	0	0	2		By MS/MS		By MS/MS	1.33	0.471	2	1	2		1	32.937	32.332	4	7.2686e-05	11239	S10256_27_Pretails_WT3_C53_200107	102.39	84.168	1.1477	1.3263	18.812	3	0	Plateau	1.0317	1.0995	26.517	2	0	Median	NaN	NaN	NaN	0	0
VLDLDLFR	0	Unmodified	989.555	0.554582	279	Q5T5C7;P49591	SARS	Serine--tRNA ligase, cytoplasmic	yes	no	0	0	0	0	By matching	By matching	By MS/MS	2	0		3	1	1	1	107.16	107.1	2	1.4528e-14	43251	S10256_27_Pretails_WT3_C53_200107	197.6	19.893	1.148	1.3642	13.73	3	0	Median	1.3501	1.3922	NaN	1	0	Median	1.0793	1.0872	NaN	1	0
SSNECFKCGR	1	Acetyl (N-term)	1285.52	0.517955	222	D6RAT4;P62633-7;P62633-3;P62633-2;P62633-8;P62633-5;P62633;P62633-4;P62633-6	CNBP	Cellular nucleic acid-binding protein	yes	no	1	0	1		By MS/MS	By matching	By MS/MS	1.6	0.49	2	3	1	2	2	24.18	23.373	2	0.00010225	8691	S10257_28_TAILS_WT1_C51_200107	110.41	74.222	1.1508	1.1768	3.2661	5	0	Median	1.0516	1.1493	NaN	1	0	Median	1.1869	1.1949	5.3317	2	0
AAGVEAAAEVAATEIKMEEESGAPGVPSGNGAPGPKGEGER	2	Acetyl (N-term)	3918.85	0.854154	35	A0A087X0X3;P52272-2;P52272;M0R0Y6;M0QYQ7;M0R0N3;M0R019;M0R2T0	HNRNPM	Heterogeneous nuclear ribonucleoprotein M	yes	no	1	0	2				By MS/MS	1	0	1				1	121.01	121.06	4	1.5852e-27	49015	S10256_27_Pretails_WT3_C53_200107	41.354	25.286	1.151	1.3592	NaN	1	0	Median	NaN	NaN	NaN	0	0	Median	NaN	NaN	NaN	0	0
DADATEPR	0	Unmodified	873.383	0.382825	546	P35346	SSTR5	Somatostatin receptor type 5	yes	yes	0	0	0		By MS/MS	By matching	By matching	2	0		3	1	1	1	57.642	55.022	2	0.018539	26505	S10257_28_TAILS_WT1_C51_200107	93.195	61.26	1.1522	1.1822	4.559	3	0	Median	1.0884	1.2472	NaN	1	0	Median	1.1644	1.1822	NaN	1	0
ERQALVSCRALYTYEDGSDDLK	1	Unmodified	2588.22	0.21768	631	Q16643-2	DBN1	Drebrin	yes	yes	0	0	2		By matching	By MS/MS	By matching	1	0	3		1	1	1	22.98	23.056	6	0.0043821	8108	S10255_26_Pretails_WT2_C52_200107	25.888	1.209	1.1565	1.1605	1.4075	3	0	Median	1.186	1.1363	NaN	1	0	Median	1.1565	1.167	NaN	1	0
APLDLDKYVEIAR	1	Unmodified	1501.81	0.814044	471	O00743-2;O00743;O00743-3	PPP6C	Serine/threonine-protein phosphatase 6 catalytic subunit;Serine/threonine-protein phosphatase 6 catalytic subunit, N-terminally processed	yes	no	0	0	1				By MS/MS	2	0		1			1	98.119	95.341	3	0.023269	51802	S10259_30_TAILS_WT3_C53_200107	107.17	65.482	1.1572	1.1555	NaN	1	0	Median	NaN	NaN	NaN	0	0	Median	NaN	NaN	NaN	0	0
SETAPAAPAAAPPAEKAPVK	2	Acetyl (N-term)	1915.01	0.00509196	520	P16403	HIST1H1C	Histone H1.2	yes	yes	1	0	1		By MS/MS	By MS/MS	By MS/MS	1.6	0.49	2	3	2	2	1	54.776	52.879	3	9.1658e-05	25819	S10258_29_TAILS_WT2_C52_200107	61.477	59.827	1.1577	1.1663	1.3638	3	0	Median	1.0975	1.1735	NaN	1	0	Median	1.1577	1.1433	NaN	1	0
GAPEVLVSAPR	0	Unmodified	1094.61	0.608408	323	Q7Z4H8	KDELC2	KDEL motif-containing protein 2	yes	yes	0	0	0	0	By matching	By matching	By MS/MS	1	0	3		1	1	1	58.394	55.768	2	0.069047	28881	S10259_30_TAILS_WT3_C53_200107	140.45	87.73	1.1611	1.2071	3.9579	3	0	Median	1.0152	1.1602	NaN	1	0	Median	1.1611	1.2071	NaN	1	0
LQQYEDLKQPMAER	1	Oxidation (M);Deamidation (NQ);Acetyl (N-term)	1806.85	0.845814	187	H3BPE1;H3BQK9;Q9UPN3-5;Q9UPN3	MACF1	Microtubule-actin cross-linking factor 1, isoforms 1/2/3/5	yes	no	1	1	1	0		By MS/MS	By MS/MS	2	0		2		1	1	34.409	34.475	2	8.5633e-05	13614	S10255_26_Pretails_WT2_C52_200107	97.597	21.369	1.163	1.2738	6.7022	2	0	Median	NaN	NaN	NaN	0	0	Median	1.2037	1.2148	NaN	1	0
SGEDEQQEQTIAEDLVVTK	1	Acetyl (N-term)	2160.01	0.00700204	318	F8VR77;Q9UQ80	PA2G4	Proliferation-associated protein 2G4	yes	no	1	0	0		By MS/MS			2	0		1	1			109.31	105.44	3	0.0081321	53921	S10257_28_TAILS_WT1_C51_200107	58.848	29.038	1.1659	1.3106	NaN	1	0	Median	1.1659	1.3106	NaN	1	0	Median	NaN	NaN	NaN	0	0
METEQPEETFPNTETNGEFGKR	1	Oxidation (M);Acetyl (N-term)	2628.13	0.128591	575	Q5T6W2;P61978-3;P61978;P61978-2;S4R457	HNRNPK	Heterogeneous nuclear ribonucleoprotein K	yes	no	1	1	1		By MS/MS			2	0		1	1			74.22	71.452	3	9.9042e-05	36387	S10257_28_TAILS_WT1_C51_200107	84.159	64.019	1.1692	1.3429	NaN	1	0	Median	1.1692	1.3429	NaN	1	0	Median	NaN	NaN	NaN	0	0
AVSTGVKVPR	1	Acetyl (N-term)	1054.61	0.613493	627	Q15819	UBE2V2	Ubiquitin-conjugating enzyme E2 variant 2	yes	yes	1	0	1		By MS/MS		By MS/MS	1	0	2		1		1	47.191	47.119	2	0.0029607	20504	S10254_25_Pretails_WT1_C51_200107	104.44	65.474	1.1711	1.2038	3.4733	2	0	Median	1.2069	1.1746	NaN	1	0	Median	NaN	NaN	NaN	0	0
MDKNELVQK	2	Acetyl (N-term)	1145.58	0.575059	236	E5RGE1;E5RIR4;E9PD24;E7EVZ2;E7ESK7;E7EX29;P63104	YWHAZ	14-3-3 protein zeta/delta	no	no	1	0	1		By matching	By matching		1	0	2		1	1		45.685	45.721	2	1			NaN	NaN	1.172	1.1353	10.606	2	0	Median	1.2973	1.2237	NaN	1	0	Median	1.0588	1.0533	NaN	1	0
MDEDGLPLMGSGIDLTKVPAIQQKR	2	Acetyl (N-term)	2753.41	0.409186	294	F5H0A7;F5GXZ4;F5H2P1;F5GWI9;F5GXZ7;F5GZ97;Q9Y3C0	CCDC53	WASH complex subunit CCDC53	yes	no	1	0	2			By MS/MS	By MS/MS	1.5	0.5	1	1		1	1	120.03	118.67	3	0.01979	62642	S10259_30_TAILS_WT3_C53_200107	34.254	25.232	1.1757	1.218	NaN	1	0	Median	NaN	NaN	NaN	0	0	Median	1.1757	1.218	NaN	1	0
STATTVAPAGIPATPGPVNPPPPEVSNPSKPGR	1	Acetyl (N-term)	3202.66	0.662241	127	A9J571;Q15059-2;Q15059	BRD3	Bromodomain-containing protein 3	yes	no	1	0	1		By MS/MS	By MS/MS	By MS/MS	1.44	0.497	5	4	3	2	4	92.107	90.892	3;4	4.3083e-21	49024	S10259_30_TAILS_WT3_C53_200107	117.57	95.252	1.1772	1.2512	21.527	8	0	Median	1.2692	1.2801	16.879	3	0	Median	1.2371	1.2752	9.9778	2	0
TASEQDQDPQR	0	Deamidation (NQ)	1274.54	0.537488	274	P43121-2;P43121	MCAM	Cell surface glycoprotein MUC18	yes	no	0	1	0	0	By MS/MS			1	0	1		1			48.503	46.282	2	0.050833	21550	S10257_28_TAILS_WT1_C51_200107	148.94	55.277	1.1793	1.3269	NaN	1	0	Median	1.1793	1.3269	NaN	1	0	Median	NaN	NaN	NaN	0	0
ASSLNEDPEGSR	0	Acetyl (N-term)	1302.57	0.568788	165	C9JA90;C9J5P1;C9IZY1;C9JNE2;Q9Y530	OARD1	O-acetyl-ADP-ribose deacetylase 1	yes	no	1	0	0		By MS/MS			2	0		1	1			48.503	46.234	2	0.011422	21550	S10257_28_TAILS_WT1_C51_200107	93.667	64.497	1.1793	1.3269	NaN	1	0	Median	1.1793	1.3269	NaN	1	0	Median	NaN	NaN	NaN	0	0
AQESPKNSAAEIPVTSNGEVDDSR	1	Acetyl (N-term)	2542.18	0.178318	567	P53367-3;P53367-2;P53367	ARFIP1	Arfaptin-1	yes	no	1	0	1		By MS/MS			2	0		1	1			63.654	60.886	3	0.0044774	30476	S10257_28_TAILS_WT1_C51_200107	52.162	36.924	1.1818	1.3751	NaN	1	0	Median	1.1818	1.3751	NaN	1	0	Median	NaN	NaN	NaN	0	0
EEMTRLQQEIENLKAER	1	Oxidation (M)	2132.05	0.0531811	326	H7C050;F8W9X7;Q567U6	CCDC93	Coiled-coil domain-containing protein 93	yes	no	0	1	2		By matching	By matching	By MS/MS	1	0	3		1	1	1	64.044	63.92	3	0.02012	25029	S10256_27_Pretails_WT3_C53_200107	77.726	44.045	1.1873	1.1495	6.3139	3	0	Median	1.1873	1.1495	NaN	1	0	Median	1.1888	1.1973	NaN	1	0
AADISESSGADCKGDPR	1	Acetyl (N-term)	1776.76	0.758456	321	F8VVL1;O43583	DENR	Density-regulated protein	yes	no	1	0	1		By MS/MS	By MS/MS	By MS/MS	1.67	0.471	2	4	2	2	2	41.815	40.318	2	8.1641e-06	18621	S10258_29_TAILS_WT2_C52_200107	56.139	26.372	1.1906	1.2303	8.2925	4	0	Median	1.1016	1.2043	NaN	1	0	Median	1.1616	1.1901	13.642	2	0
ADYSTVPPPSSGSAGGGGGGGGGGGVNDAFKDALQR	1	Acetyl (N-term)	3261.49	0.492275	203	C9JSZ1;E9PEB5;Q96AE4;Q96AE4-2	FUBP1	Far upstream element-binding protein 1	yes	no	1	0	1		By MS/MS	By MS/MS	By MS/MS	1.43	0.495	4	3	3	2	2	93.885	92.453	3	2.6744e-22	44147	S10254_25_Pretails_WT1_C51_200107	63.74	55.873	1.2057	1.2358	4.7019	5	0	Median	1.1522	1.2273	5.0648	2	0	Median	1.2401	1.2821	5.2047	2	0
SDQQMISQAETRVQRAAVDSSR	0	Unmodified	2462.19	0.193197	3	A0A087WU51;A0A1X7SC74	FAM92B	CBY1 interacting BAR domain containing 2	yes	no	0	0	0	2			By MS/MS	2	0		1			1	79.291	79.043	2	0.03743	31651	S10256_27_Pretails_WT3_C53_200107	107.46	10.645	1.218	1.4165	NaN	1	0	Median	NaN	NaN	NaN	0	0	Median	NaN	NaN	NaN	0	0
SNSEISGQMKQPLQANMPSISR	1	2 Oxidation (M)	2434.16	0.158057	533	P25054-2;P25054	APC	Adenomatous polyposis coli protein	yes	no	0	2	1				By MS/MS	1	0	1				1	79.291	79.146	2	0.024721	31651	S10256_27_Pretails_WT3_C53_200107	63.292	33.824	1.218	1.4165	NaN	1	0	Median	NaN	NaN	NaN	0	0	Median	NaN	NaN	NaN	0	0
TENSTSAPAAKPKR	2	Acetyl (N-term)	1498.77	0.77397	254	P07305	H1F0	Histone H1.0;Histone H1.0, N-terminally processed	yes	yes	1	0	0	0	By MS/MS			1	0	1		1			12.112	11.892	2	0.01518	3751	S10257_28_TAILS_WT1_C51_200107	76.143	18.969	1.2214	1.4431	NaN	1	0	Median	1.2214	1.4431	NaN	1	0	Median	NaN	NaN	NaN	0	0
SGEDEQQEQTIAEDLVVTKYK	2	Acetyl (N-term)	2451.17	0.165294	318	F8VR77;Q9UQ80	PA2G4	Proliferation-associated protein 2G4	yes	no	1	0	1		By MS/MS	By MS/MS	By MS/MS	1.5	0.5	3	3	2	2	2	101.99	100.31	3	1.3842e-50	40189	S10256_27_Pretails_WT3_C53_200107	124.63	113.81	1.2437	1.2491	2.9543	6	0	Median	1.1739	1.1966	1.8373	2	0	Median	1.2544	1.255	2.0702	2	0
ADNEKLDNQR	1	Acetyl (N-term)	1243.58	0.579293	470	O00629	KPNA4	Importin subunit alpha-3	yes	yes	1	0	1		By MS/MS	By matching	By MS/MS	1.6	0.49	2	3	2	1	2	20.555	20.214	2	0.00010586	6570	S10256_27_Pretails_WT3_C53_200107	116.37	33.919	1.244	1.2038	5.3312	5	0	Median	1.1719	1.211	1.1263	2	0	Median	1.2636	1.2545	NaN	1	0
VLDLDLFR	0	Unmodified	989.555	0.554582	562	Q5T5C7;P49591	SARS	Serine--tRNA ligase, cytoplasmic	yes	no	0	0	0		By matching		By MS/MS	1	0	2		1		1	107.15	107.13	2	8.0995e-39	43251	S10256_27_Pretails_WT3_C53_200107	197.6	19.893	1.2449	1.3781	1.439	2	0	Median	1.3501	1.3922	NaN	1	0	Median	NaN	NaN	NaN	0	0
MKPPAACAGDMADAASPCSVVNDLR	1	Unmodified	2603.16	0.160048	282	P52888	THOP1	Thimet oligopeptidase	yes	yes	0	0	0	0			By MS/MS	2	0		1			1	84.603	84.455	3	0.00097795	33933	S10256_27_Pretails_WT3_C53_200107	121.56	98.023	1.2526	1.4258	NaN	1	0	Median	NaN	NaN	NaN	0	0	Median	NaN	NaN	NaN	0	0
MKPPAACAGDMADAASPCSVVNDLR	1	Unmodified	2603.16	0.160048	566	P52888	THOP1	Thimet oligopeptidase	yes	yes	0	0	1				By MS/MS	1	0	1				1	84.603	84.458	3	0.00013094	33933	S10256_27_Pretails_WT3_C53_200107	121.56	118.64	1.2526	1.4258	NaN	1	0	Median	NaN	NaN	NaN	0	0	Median	NaN	NaN	NaN	0	0
ADKEAAFDDAVEER	1	Acetyl (N-term)	1606.71	0.711095	123	E9PNS2;E9PIC4;E9PNS6;Q09028-3;Q09028	RBBP4	Histone-binding protein RBBP4	yes	no	1	0	0	0	By MS/MS	By matching	By MS/MS	1.5	0.5	2	2	1	1	2	66.071	64.758	2	1.0151e-06	32529	S10257_28_TAILS_WT1_C51_200107	136.96	82.991	1.2705	1.3924	4.2579	4	0	Median	1.2604	1.3834	NaN	1	0	Median	1.2807	1.2953	NaN	1	0
VAPEEHPVLLTEAPLNPKANR	1	Unmodified	2294.24	0.23828	251;405	G5E9R0;E7EVS6;P60709;I3L3R2;J3KT65;I3L3I0;I3L1U9;P63261;I3L4N8	ACTB;ACTG1	Actin, cytoplasmic 1;Actin, cytoplasmic 1, N-terminally processed;Actin, cytoplasmic 2;Actin, cytoplasmic 2, N-terminally processed	no	no	0	0	1		By MS/MS			2	0		1	1			69.752	67.183	4	2.1293e-05	33877	S10257_28_TAILS_WT1_C51_200107	93.152	70.956	1.2753	1.3745	NaN	1	0	Median	1.2753	1.3745	NaN	1	0	Median	NaN	NaN	NaN	0	0
AAAAGAAAAAAAEGEAPAEMGALLLEKETR	1	Acetyl (N-term)	2823.41	0.407272	79	A0A0G2JIS2;Q96KQ7-3;Q96KQ7-2;Q96KQ7	EHMT2	Histone-lysine N-methyltransferase EHMT2	yes	no	1	0	1		By MS/MS	By MS/MS	By MS/MS	1	0	3		1	1	1	124.99	125.03	3	1.4859e-62	51164	S10256_27_Pretails_WT3_C53_200107	95.68	68.185	1.286	1.324	5.2343	3	0	Median	1.286	1.324	NaN	1	0	Median	1.3215	1.3535	NaN	1	0
ASSDIQVK	1	Acetyl (N-term)	888.455	0.455261	111	A2A2D0;P16949;P16949-2	STMN1	Stathmin	yes	no	1	0	0			By MS/MS	By MS/MS	2	0		2		1	1	45.91	43.265	2	0.023777	21217	S10259_30_TAILS_WT3_C53_200107	79.469	18.709	1.2876	1.2628	5.6596	2	0	Median	NaN	NaN	NaN	0	0	Median	1.3217	1.3144	NaN	1	0
TQQGAALQNYNNELVKCIEELCQKR	2	Acetyl (N-term)	3048.48	0.475703	8	A0A087WV26;O43805	SSNA1	Sjoegren syndrome nuclear autoantigen 1	yes	no	1	0	0	0	By MS/MS	By MS/MS	By matching	2	0		3	1	1	1	118.96	118.97	3	2.8504e-14	55081	S10255_26_Pretails_WT2_C52_200107	98.543	72.126	1.2906	1.3846	22.823	2	0	Median	NaN	NaN	NaN	0	0	Median	1.1697	1.1782	NaN	1	0
TQQGAALQNYNNELVKCIEELCQKR	2	Acetyl (N-term)	3048.48	0.475703	16	A0A087WV26;O43805	SSNA1	Sjoegren syndrome nuclear autoantigen 1	yes	no	1	0	2		By MS/MS	By MS/MS	By MS/MS	1	0	3		1	1	1	118.96	119	3	1.1762e-18	55081	S10255_26_Pretails_WT2_C52_200107	98.543	78.344	1.2906	1.3846	22.823	2	0	Median	NaN	NaN	NaN	0	0	Median	1.1697	1.1782	NaN	1	0
ATDELATKLSR	1	Acetyl (N-term)	1245.66	0.65648	702	Q96C19	EFHD2	EF-hand domain-containing protein D2	yes	yes	1	0	1		By MS/MS	By MS/MS	By MS/MS	1.5	0.5	3	3	2	2	2	63.883	62.427	2	6.1574e-39	24606	S10256_27_Pretails_WT3_C53_200107	87.258	48.691	1.2994	1.299	8.0944	6	0	Median	1.1909	1.2268	7.5429	2	0	Median	1.3293	1.3295	3.2068	2	0
ATDELATKLSR	1	Acetyl (N-term)	1245.66	0.65648	334	Q96C19	EFHD2	EF-hand domain-containing protein D2	yes	yes	1	0	0	0	By MS/MS	By MS/MS	By MS/MS	1.25	0.433	3	1	1	2	1	64.36	62.36	2	0.0248	32591	S10259_30_TAILS_WT3_C53_200107	94.309	12.281	1.322	1.299	2.3651	4	0	Median	1.1855	1.2941	NaN	1	0	Median	1.3293	1.3295	3.2068	2	0
APEIMLNSKGYTKSIDIWSVGCILAEMLSNR	2	Oxidation (M);Acetyl (N-term)	3553.76	0.761897	269;538	E9PJF0;E9PQW4;P27361-2;P27361-3;P27361;B3KR49;P28482-2;P28482	MAPK3;MAPK1	Mitogen-activated protein kinase;Mitogen-activated protein kinase 3;Mitogen-activated protein kinase 1	no	no	1	1	2		By matching	By matching		1	0	2		1	1		109.46	109.45	5	1			NaN	NaN	1.3457	1.3744	7.2035	2	0	Median	1.4598	1.4462	NaN	1	0	Median	1.2405	1.3062	NaN	1	0
AMVSEFLK	1	Acetyl (N-term)	965.489	0.489204	503	Q5T3N0;P04083	ANXA1	Annexin;Annexin A1	yes	no	1	0	0			By MS/MS	By MS/MS	2	0		2		1	1	123.43	120.44	2	0.015419	63381	S10258_29_TAILS_WT2_C52_200107	107.59	50.13	1.3713	1.423	26.632	2	0	Median	NaN	NaN	NaN	0	0	Median	1.1259	1.1787	NaN	1	0
AENGDNEKMAALEAK	2	Acetyl (N-term)	1631.75	0.7461	246	E9PFL9;E7ERC4;P05455	SSB	Lupus La protein	yes	no	1	0	1		By MS/MS			2	0		1	1			53.657	51.289	2	0.00048694	24570	S10257_28_TAILS_WT1_C51_200107	101.89	68.479	1.377	1.5672	NaN	1	0	Median	1.377	1.5672	NaN	1	0	Median	NaN	NaN	NaN	0	0
VIVRFLTVMMK	1	2 Oxidation (M)	1367.77	0.766899	390	H3BT37;H3BV27;I3L303;I3L3P7;I3L246;H3BN98;P62244	RPS15A	40S ribosomal protein S15a	yes	no	0	2	1		By matching	By matching	By MS/MS	1.5	0.5	3	3	2	2	2	22.346	21.856	3	0.03207	7251	S10256_27_Pretails_WT3_C53_200107	67.207	40.795	1.41	1.4691	10.876	6	0	Median	1.4066	1.4273	21.947	2	0	Median	1.4215	1.4367	8.2406	2	0
AECGASGSGSSGDSLDKSITLPPDEIFR	1	Acetyl (N-term)	2894.32	0.323996	82	A0A0G2JQS7;A0A0G2JR38;Q9NVE7	PANK4	Pantothenate kinase 4	yes	no	1	0	1		By MS/MS			2	0		1	1			113.19	109.33	3	5.9927e-06	55468	S10257_28_TAILS_WT1_C51_200107	83.221	50.763	1.4118	1.546	NaN	1	1	Median	1.4118	1.546	NaN	1	1	Median	NaN	NaN	NaN	0	0
AESSDKLYR	1	Acetyl (N-term)	1109.54	0.535303	509	Q5VX84;Q5VX85;P09874	PARP1	Poly [ADP-ribose] polymerase 1	yes	no	1	0	1		By MS/MS	By matching	By MS/MS	1.5	0.5	3	3	2	2	2	33.999	33.009	2	1.3759e-05	11807	S10256_27_Pretails_WT3_C53_200107	113.5	54.582	1.4189	1.3809	4.3986	6	0	Median	1.311	1.3316	5.4164	2	0	Median	1.4189	1.4092	5.7121	2	0
ADKEAAFDDAVEER	1	Acetyl (N-term)	1606.71	0.711095	260	E9PNS2;E9PIC4;E9PNS6;Q09028-3;Q09028	RBBP4	Histone-binding protein RBBP4	yes	no	1	0	1		By MS/MS	By MS/MS	By MS/MS	1.5	0.5	5	5	5	2	3	65.915	64.693	2;3	3.8253e-32	32529	S10257_28_TAILS_WT1_C51_200107	136.96	83.202	1.4197	1.4048	7.5696	9	0	Median	1.4152	1.3941	4.8232	4	0	Median	1.4432	1.4723	18.115	2	0
GNPSSCISIEK	1	Unmodified	1190.56	0.560137	669	Q7Z5P9-2;Q7Z5P9	MUC19	Mucin-19	yes	no	0	0	0			By MS/MS		2	0		1		1		7.6287	7.5176	3	0.013849	2003	S10258_29_TAILS_WT2_C52_200107	119.68	5.9739	1.4273	1.4478	NaN	1	0	Median	NaN	NaN	NaN	0	0	Median	1.4273	1.4478	NaN	1	0
AANATTNPSQLLPLELVDK	1	Acetyl (N-term)	2036.08	0.0789852	160	B8ZZF8;Q9Y4Y9	LSM5	U6 snRNA-associated Sm-like protein LSm5	yes	no	1	0	0			By MS/MS	By MS/MS	2	0		3		2	1	127.99	124.93	2;3	0.00027106	66201	S10258_29_TAILS_WT2_C52_200107	83.087	73.015	1.4303	1.464	170.3	3	1	Median	NaN	NaN	NaN	0	0	Median	5.6224	5.7454	193.35	2	1
SVELEEALPVTTAEGMAK	1	Acetyl (N-term)	1915.94	0.944859	690	Q92522	H1FX	Histone H1x	yes	yes	1	0	0		By MS/MS	By MS/MS	By MS/MS	1.8	0.4	1	4	2	2	1	123.08	120.35	2;3	4.1477e-23	64130	S10259_30_TAILS_WT3_C53_200107	111.79	91.586	1.4406	1.4566	23.035	5	0	Median	1.1285	1.2347	41.977	2	0	Median	1.3687	1.3913	11.34	2	0
MLKPQPLQQPSQPQQPPPTQQAVAR	1	Acetyl (N-term)	2834.49	0.486131	191	H3BUF6;Q8WWM7-7;Q8WWM7-6;Q8WWM7-8;Q8WWM7-5;Q8WWM7-4;Q8WWM7-9;Q8WWM7-2;Q8WWM7;Q8WWM7-3	ATXN2L	Ataxin-2-like protein	yes	no	1	0	0	0	By MS/MS		By MS/MS	1.5	0.5	1	1	1		1	78.644	76.96	3	0.0068671	39398	S10257_28_TAILS_WT1_C51_200107	49.613	9.7077	1.4492	1.6507	33.644	2	0	Median	1.1527	1.3013	NaN	1	0	Median	NaN	NaN	NaN	0	0
AENKGGGEAESGGGGSGSAPVTAGAAGPAAQEAEPPLTAVLVEEEEEEGGR	1	Acetyl (N-term)	4775.19	0.191802	773	Q9UPN9-2;Q9UPN9	TRIM33	E3 ubiquitin-protein ligase TRIM33	yes	no	1	0	1		By MS/MS		By MS/MS	1.33	0.471	2	1	1		2	113.95	112.7	4	5.9517e-37	45732	S10256_27_Pretails_WT3_C53_200107	80.403	64.527	1.4752	1.6111	NaN	1	0	Median	1.4752	1.6111	NaN	1	0	Median	NaN	NaN	NaN	0	0
GDPEEEEEEEEELVDPLTTVR	0	Unmodified	2443.08	0.0762038	23	A0A096LP55;P07919	UQCRHL;UQCRH	Cytochrome b-c1 complex subunit 6;Cytochrome b-c1 complex subunit 6, mitochondrial	yes	no	0	0	0	0	By MS/MS	By MS/MS	By MS/MS	1.67	0.471	3	6	3	4	2	109.42	107.97	2;3	1.1683e-170	43888	S10256_27_Pretails_WT3_C53_200107	256.81	164.95	1.478	1.3978	12.714	8	0	Linear	1.2158	1.4287	8.2562	3	0	Plateau	1.2613	1.2926	13.874	4	0
STGTFVVSQPLNYR	0	Acetyl (N-term)	1609.81	0.810021	559	P49189	ALDH9A1	4-trimethylaminobutyraldehyde dehydrogenase	yes	yes	1	0	0		By MS/MS	By MS/MS	By MS/MS	1.25	0.433	3	1	2	1	1	102.63	101.62	2	5.4756e-180	51686	S10257_28_TAILS_WT1_C51_200107	228.84	135.24	1.6388	1.7323	49.722	3	0	Median	0.9841	0.94368	NaN	1	0	Median	1.6388	1.7323	NaN	1	0
STLYVSPHPDAFPSLR	0	Acetyl (N-term)	1827.92	0.915549	81	A2ABF4;A0A0G2JJT9;A0A140T954;P26640	VARS	Valine--tRNA ligase	yes	no	1	0	0		By MS/MS	By MS/MS	By MS/MS	1.33	0.471	2	1	1	1	1	102.4	101.06	2	4.5623e-11	40800	S10256_27_Pretails_WT3_C53_200107	113.99	89.478	1.6952	1.7989	NaN	1	0	Median	NaN	NaN	NaN	0	0	Median	1.6952	1.7989	NaN	1	0
TENSTSAPAAKPKR	2	Acetyl (N-term)	1498.77	0.77397	506	P07305	H1F0	Histone H1.0;Histone H1.0, N-terminally processed	yes	yes	1	0	2		By MS/MS	By matching	By MS/MS	1.5	0.5	4	4	3	2	3	12.11	12.082	2;3	0.0051435	3741	S10257_28_TAILS_WT1_C51_200107	98.105	67.034	1.6993	1.7835	13.45	7	0	Median	1.4418	1.6083	10.592	3	0	Median	1.9922	1.9996	8.7854	2	0
TDAAVSFAKDFLAGGVAAAISK	2	Acetyl (N-term)	2151.12	0.121184	504	P05141	SLC25A5	ADP/ATP translocase 2;ADP/ATP translocase 2, N-terminally processed	yes	yes	1	0	1		By MS/MS		By MS/MS	1	0	2		1		1	131.6	131.62	3	7.471e-05	63175	S10254_25_Pretails_WT1_C51_200107	56.882	16.159	1.8464	1.9067	71.258	2	0	Median	3.0996	3.1559	NaN	1	0	Median	NaN	NaN	NaN	0	0
AASAAAAELQASGGPR	0	Acetyl (N-term)	1468.73	0.72702	155	F8WD09;Q9HCN4;Q9HCN4-5	GPN1	GPN-loop GTPase 1	yes	no	1	0	0	0	By MS/MS		By MS/MS	1	0	2		1		1	81.359	78.267	2	0.016	42237	S10259_30_TAILS_WT3_C53_200107	87.719	30.371	1.9525	1.9143	NaN	1	0	Median	NaN	NaN	NaN	0	0	Median	NaN	NaN	NaN	0	0
METMASPGKDNYR	1	Acetyl (N-term)	1540.66	0.665013	485	S4R3E5;O60684	KPNA6	Importin subunit alpha-7	yes	no	1	0	1		By MS/MS		By MS/MS	1.5	0.5	1	1	1		1	56.761	54.293	2	0.011705	26163	S10257_28_TAILS_WT1_C51_200107	90.827	40.022	2.0285	2.4081	NaN	1	0	Median	2.0285	2.4081	NaN	1	0	Median	NaN	NaN	NaN	0	0
MESAGLEQLLR	0	Acetyl (N-term)	1287.65	0.649287	174	H0YK93;H0YLV0;H0YL92;H0YKG5;H0YN14;Q8TEX9;Q8TEX9-2	IPO4	Importin-4	yes	no	1	0	0	0	By MS/MS	By MS/MS	By MS/MS	1.5	0.5	3	3	2	2	2	123.52	121.73	2	6.6696e-22	50182	S10256_27_Pretails_WT3_C53_200107	230.24	134.5	3.215	3.2398	5.3129	2	0	Median	3.0838	3.1204	NaN	1	0	Median	3.3517	3.3638	NaN	1	0
AEPASVAAESLAGSR	0	Acetyl (N-term)	1456.72	0.715786	747	Q9NQT5-2;Q9NQT5	EXOSC3	Exosome complex component RRP40	yes	no	1	0	0		By MS/MS			2	0		1	1			89.586	86.32	2	0.0096032	44397	S10257_28_TAILS_WT1_C51_200107	63.662	47.409	7.402	8.4892	NaN	1	0	Median	7.402	8.4892	NaN	1	0	Median	NaN	NaN	NaN	0	0
MTDFLEVNRQELGR	0	Oxidation (M)	1722.84	0.835918	123	A8MT87	PNMT	Phenylethanolamine N-methyltransferase	yes	yes	0	1	1				By MS/MS	1	0	1				1	106.01	105.97	2	0.019316	42746	S10256_27_Pretails_WT3_C53_200107	101.38	34.047	28.881	32.014	NaN	1	1	Median	NaN	NaN	NaN	0	0	Median	NaN	NaN	NaN	0	0
ATQVEPLLPGGATLLQAEEHGGLVR	0	Acetyl (N-term)	2597.38	0.381315	62	A0A0B4J210;Q6PKG0	LARP1	La-related protein 1	yes	no	1	0	0		By MS/MS	By MS/MS	By MS/MS	1.33	0.471	4	2	2	2	2	122.34	121.2	2;3	4.0187e-43	62920	S10258_29_TAILS_WT2_C52_200107	164.46	132.96	38.217	37.231	NaN	1	0	Median	38.217	37.231	NaN	1	0	Median	NaN	NaN	NaN	0	0
[truncated: 28 more columns]

## Sheet: Statistics
Ratio H/L normalized	log 2
0.0076484	-7.03063
0.0079821	-6.96902
0.0094047	-6.7324
0.011694	-6.41809
0.013406	-6.22098
0.016141	-5.95313
0.016835	-5.89239
0.018362	-5.76713		avg	1.09895
0.020586	-5.60219		standard dev.	2.55109
0.024009	-5.38028
0.02423	-5.36706		low	-4.00323	0.071
0.025425	-5.29761		high	6.20113	11.87
0.02883	-5.11629
0.033891	-4.88295
0.03399	-4.87875			log 2	absolute
0.035861	-4.80144		1st	-0.332583
0.03589	-4.80027		3rd	0.10165
0.037456	-4.73866		median	-0.089559
0.037462	-4.73843		IQR	0.434233
0.038013	-4.71736
0.038138	-4.71263		low	-0.983934	0.505599	Low IQR minus 1.5x IQR
0.03918	-4.67374		high	0.753	1.68529	High IQR plus 1.5xIQR
0.043994	-4.50655
0.053376	-4.22766
0.064056	-3.96452
0.073274	-3.77055
0.079915	-3.64539
0.081955	-3.60902
0.082558	-3.59845
0.085912	-3.541
0.10094	-3.30843
0.11079	-3.1741
0.12244	-3.02985
0.12361	-3.01613
0.13946	-2.84208
0.14646	-2.77142
0.15605	-2.67992
0.16664	-2.58519
0.17206	-2.53902
0.183	-2.45008
0.19615	-2.34997
0.21885	-2.19199
0.22915	-2.12564
0.24224	-2.04549
0.24559	-2.02568
0.28683	-1.80173
0.29494	-1.76151
0.30421	-1.71686
0.3058	-1.70934
0.32442	-1.62407
0.32928	-1.60261
0.39481	-1.34077
0.39745	-1.33115
0.45974	-1.12111
0.47992	-1.05913
0.48648	-1.03955
0.49038	-1.02803
0.51154	-0.967081
0.51188	-0.966122
0.52342	-0.933959
0.53595	-0.89983
0.5379	-0.89459
0.54125	-0.885633
0.54787	-0.868094
0.5512	-0.859352
0.5533	-0.853866
0.56173	-0.832051
0.5674	-0.817562
0.57948	-0.787169
0.58719	-0.768101
0.6009	-0.734803
0.61008	-0.71293
0.63302	-0.659677
0.63318	-0.659312
0.63836	-0.647558
0.65943	-0.600709
0.6598	-0.599899
0.66522	-0.588097
0.66702	-0.584198
0.67746	-0.561792
0.68106	-0.554146
0.6863	-0.543089
0.68706	-0.541492
0.68752	-0.540526
0.69096	-0.533326
0.69545	-0.523981
0.69828	-0.518122
0.70238	-0.509676
0.70256	-0.509307
0.71218	-0.489686
0.71349	-0.487035
0.71459	-0.484812
0.71571	-0.482553
0.71632	-0.481324
0.72169	-0.470549
0.72621	-0.461541
0.73243	-0.449237
0.73253	-0.44904
0.7333	-0.447525
0.74006	-0.434286
0.74266	-0.429226
0.74515	-0.424397
0.74566	-0.42341
0.74569	-0.423352
0.74672	-0.421361
0.75169	-0.41179
0.752	-0.411195
0.75302	-0.40924
0.75381	-0.407727
0.75497	-0.405509
0.75592	-0.403695
0.75612	-0.403313
0.75741	-0.400854
0.76256	-0.391077
0.76406	-0.388242
0.76416	-0.388053
0.76526	-0.385978
0.7654	-0.385714
0.76569	-0.385168
0.76578	-0.384998
0.76631	-0.384
0.76844	-0.379995
0.76962	-0.377782
0.77339	-0.370732
0.77495	-0.367825
0.77507	-0.367601
0.77608	-0.365723
0.77621	-0.365481
0.77663	-0.364701
0.77827	-0.361657
0.77912	-0.360083
0.78104	-0.356532
0.78241	-0.354003
0.78308	-0.352768
0.78366	-0.3517
0.78412	-0.350854
0.78453	-0.350099
0.78471	-0.349769
0.78746	-0.344721
0.78778	-0.344135
0.78866	-0.342525
0.79031	-0.339509
0.79043	-0.33929
0.79061	-0.338962
0.79066	-0.338871
0.79241	-0.335681
0.79582	-0.329486
0.79747	-0.326498
0.79767	-0.326136
0.7977	-0.326082
0.79916	-0.323444
0.79982	-0.322253
0.79983	-0.322235
0.80366	-0.315343
0.80382	-0.315056
0.8046	-0.313656
0.80554	-0.311972
0.80565	-0.311775
0.80809	-0.307412
0.80893	-0.305913
0.81238	-0.299773
0.81332	-0.298105
0.81374	-0.29736
0.81402	-0.296864
0.816	-0.293359
0.81649	-0.292493
0.81839	-0.28914
0.81875	-0.288505
0.81909	-0.287906
0.81987	-0.286533
0.8201	-0.286128
0.8222	-0.282439
0.82239	-0.282105
0.82314	-0.28079
0.82357	-0.280037
0.82399	-0.279301
0.82562	-0.27645
0.8261	-0.275612
0.82664	-0.274669
0.82757	-0.273047
0.82878	-0.270939
0.82898	-0.270591
0.82904	-0.270486
0.82942	-0.269825
0.82964	-0.269443
0.83015	-0.268556
0.83034	-0.268226
0.83213	-0.265119
0.83265	-0.264218
0.83368	-0.262434
0.83601	-0.258408
0.83813	-0.254754
0.83849	-0.254135
0.83908	-0.25312
0.84021	-0.251178
0.84136	-0.249205
0.84195	-0.248194
0.84227	-0.247645
0.84231	-0.247577
0.84555	-0.242038
0.84576	-0.24168
0.84611	-0.241083
0.84635	-0.240674
0.84695	-0.239651
0.85143	-0.23204
0.85209	-0.230922
0.85255	-0.230144
0.85355	-0.228452
0.85364	-0.2283
0.85387	-0.227912
0.85526	-0.225565
0.85656	-0.223374
0.85708	-0.222498
0.85857	-0.219992
0.86061	-0.216568
0.86342	-0.211866
0.86406	-0.210797
0.86434	-0.210329
0.86441	-0.210212
0.86455	-0.209979
0.86552	-0.208361
0.86649	-0.206745
0.87116	-0.19899
0.87276	-0.196343
0.87576	-0.191393
0.87659	-0.190026
0.87801	-0.187691
0.87865	-0.186639
0.87928	-0.185605
0.87944	-0.185343
0.87947	-0.185294
0.87949	-0.185261
0.87951	-0.185228
0.87981	-0.184736
0.88055	-0.183523
0.88206	-0.181051
0.88264	-0.180103
0.88277	-0.17989
0.88304	-0.179449
0.88476	-0.176642
0.88825	-0.170962
0.88948	-0.168966
0.89276	-0.163656
0.89443	-0.16096
0.89657	-0.157512
0.89661	-0.157448
0.89797	-0.155261
0.89864	-0.154185
0.90138	-0.149793
0.90317	-0.146931
0.90347	-0.146451
0.90543	-0.143325
0.9071	-0.140666
0.90723	-0.14046
0.90939	-0.137029
0.90943	-0.136965
0.90978	-0.13641
0.91191	-0.133037
0.91343	-0.130634
0.91353	-0.130476
0.91491	-0.128298
0.91528	-0.127715
0.91529	-0.127699
0.91606	-0.126486
0.91616	-0.126329
0.91904	-0.1218
0.92216	-0.116911
0.92247	-0.116426
0.92273	-0.11602
0.92283	-0.115863
0.92337	-0.115019
0.92359	-0.114676
0.92402	-0.114004
0.92472	-0.112912
0.92503	-0.112428
0.92537	-0.111898
0.92601	-0.1109
0.92607	-0.110807
0.92731	-0.108876
0.92806	-0.10771
0.92838	-0.107213
0.93128	-0.102713
0.93133	-0.102636
0.93192	-0.101722
0.93234	-0.101072
0.93287	-0.100252
0.93667	-0.0943872
0.93792	-0.0924632
0.93867	-0.09131
0.93962	-0.0898507
0.93973	-0.0896818
0.93981	-0.089559
0.94385	-0.0833705
0.94435	-0.0826064
0.9444	-0.0825301
0.94665	-0.079097
0.94734	-0.0780458
0.94874	-0.0759153
0.94893	-0.0756264
0.94913	-0.0753224
0.94929	-0.0750792
0.95045	-0.0733174
0.95075	-0.0728621
0.9532	-0.0691491
0.95414	-0.0677271
0.95494	-0.066518
0.95499	-0.0664425
0.95564	-0.0654609
0.95619	-0.0646308
0.95821	-0.0615862
0.95833	-0.0614056
0.96217	-0.0556363
0.96334	-0.053883
0.96429	-0.052461
0.96544	-0.0507415
0.96645	-0.049233
0.9674	-0.0478156
0.96849	-0.0461909
0.96867	-0.0459228
0.96902	-0.0454017
0.97136	-0.041922
0.97198	-0.0410015
0.97445	-0.0373399
0.97689	-0.033732
0.977	-0.0335695
0.97754	-0.0327724
0.97801	-0.0320789
0.97874	-0.0310024
0.97903	-0.030575
0.97955	-0.029809
0.98003	-0.0291022
0.98032	-0.0286753
0.98303	-0.0246926
0.98638	-0.0197845
0.98655	-0.0195359
0.98842	-0.0168039
0.98866	-0.0164536
0.98912	-0.0157825
0.99112	-0.0128684
0.99215	-0.0113698
0.99245	-0.0109337
0.99342	-0.0095243
0.99356	-0.009321
0.99378	-0.00900159
0.99391	-0.00881288
0.99517	-0.0069851
0.99561	-0.00634737
0.99636	-0.00526099
0.99746	-0.00366911
0.99749	-0.00362572
0.99886	-0.00164561
0.99926	-0.00106799
1.0003	0.000432744
1.0043	0.00619029
1.0061	0.00877371
1.0065	0.00934717
1.0067	0.00963382
1.0081	0.0116388
1.0087	0.0124972
1.0091	0.0130692
1.0105	0.0150693
1.0121	0.0173518
1.0124	0.0177794
1.0133	0.0190614
1.0138	0.0197731
1.0151	0.0216219
1.0151	0.0216219
1.0151	0.0216219
1.0157	0.0224743
1.0176	0.0251706
1.0177	0.0253123
1.018	0.0257376
1.0207	0.0295589
1.0209	0.0298416
1.0214	0.030548
1.0217	0.0309716
1.0219	0.031254
1.0224	0.0319597
1.0229	0.0326651
1.0237	0.033793
1.0246	0.0350608
1.0246	0.0350608
1.0248	0.0353424
1.0248	0.0353424
1.0274	0.038998
1.028	0.0398403
1.0284	0.0404015
1.0306	0.0434845
1.0318	0.0451634
1.033	0.0468403
1.0336	0.047678
1.0338	0.0479571
1.0338	0.0479571
1.0339	0.0480967
1.0345	0.0489336
1.035	0.0496308
1.0352	0.0499095
1.0353	0.0500489
1.0353	0.0500489
1.0364	0.0515809
1.0366	0.0518593
1.037	0.0524159
1.0387	0.054779
1.0395	0.0558898
1.0404	0.0571383
1.042	0.0593553
1.0438	0.0618453
1.0453	0.0639171
1.0463	0.0652966
1.0474	0.0668125
1.0483	0.0680516
1.0486	0.0684645
1.0505	0.0710762
1.0514	0.0723116
1.0516	0.072586
1.0521	0.0732718
1.0525	0.0738202
1.0545	0.0765591
1.0548	0.0769695
1.0554	0.0777899
1.0554	0.0777899
1.0554	0.0777899
1.0559	0.0784732
1.0585	0.0820213
1.0612	0.0856966
1.0616	0.0862403
1.0617	0.0863762
1.067	0.0935602
1.0679	0.0947766
1.0684	0.0954519
1.0694	0.0968016
1.0698	0.0973411
1.0703	0.0980152
1.0704	0.09815
1.0712	0.0992279
1.0725	0.100978
1.0727	0.101247
1.0733	0.102053
1.0737	0.102591
1.0759	0.105544
1.0775	0.107688
1.0799	0.110898
1.082	0.1137
1.0828	0.114767
1.0834	0.115566
1.0838	0.116099
1.0849	0.117562
1.0859	0.118891
1.086	0.119024
1.088	0.121679
1.0891	0.123136
1.09	0.124328
1.0909	0.125519
1.0914	0.12618
1.0927	0.127897
1.0943	0.130008
1.0967	0.133169
1.0969	0.133432
1.0977	0.134484
1.0982	0.135141
1.0983	0.135272
1.0994	0.136716
1.1	0.137504
1.1016	0.1396
1.1054	0.144569
1.1054	0.144569
1.107	0.146655
1.1073	0.147046
1.1084	0.148479
1.1112	0.152119
1.112	0.153157
1.1123	0.153546
1.1156	0.15782
1.1163	0.158725
1.1169	0.1595
1.1183	0.161307
1.1208	0.164529
1.1209	0.164658
1.1242	0.168899
1.1245	0.169284
1.1256	0.170694
1.1275	0.173127
1.1286	0.174534
1.1288	0.17479
1.1288	0.17479
1.1292	0.175301
1.1303	0.176706
1.1345	0.182057
1.1353	0.183074
1.1365	0.184598
1.1394	0.188274
1.1412	0.190552
1.1412	0.190552
1.1421	0.191689
1.1435	0.193456
1.1437	0.193709
1.148	0.199123
1.1495	0.201006
1.152	0.204141
1.1555	0.208517
1.1581	0.21176
1.1592	0.21313
1.1595	0.213503
1.1605	0.214747
1.1611	0.215492
1.163	0.217851
1.1663	0.221939
1.1676	0.223546
1.1683	0.224411
1.1684	0.224534
1.1768	0.234869
1.1793	0.237931
1.1813	0.240375
1.1822	0.241474
1.1824	0.241718
1.1839	0.243547
1.1864	0.246591
1.1883	0.248899
1.1936	0.255319
1.2038	0.267596
1.2038	0.267596
1.2076	0.272143
1.2135	0.279174
1.2164	0.282618
1.218	0.284514
1.218	0.284514
1.2214	0.288536
1.2233	0.290778
1.2303	0.29901
1.2358	0.305445
1.2374	0.307312
1.238	0.308011
1.2442	0.315218
1.2491	0.320889
1.2512	0.323312
1.2526	0.324926
1.2628	0.336626
1.2677	0.342213
1.2705	0.345396
1.2906	0.368042
1.299	0.377401
1.3015	0.380175
1.3104	0.390007
1.3106	0.390227
1.322	0.402722
1.324	0.404903
1.3263	0.407407
1.3269	0.40806
1.3429	0.425352
1.3592	0.442758
1.3744	0.458802
1.3745	0.458907
1.3751	0.459537
1.3781	0.462681
1.3809	0.465609
1.3846	0.469469
1.4048	0.490365
1.4165	0.502331
1.423	0.508936
1.4258	0.511772
1.4478	0.533862
1.4492	0.535257
1.4566	0.542605
1.464	0.549916
1.4691	0.554933
1.478	0.563646
1.546	0.62854
1.5672	0.648189
1.6111	0.688046
1.6388	0.71264
1.6507	0.723078
1.7323	0.792689
1.7835	0.834711
1.7989	0.847115
1.9067	0.931078
1.9525	0.965323
2.4081	1.2679
3.215	1.68482
3.2398	1.6959
8.4892	3.08563
32.014	5.00063
37.231	5.21843
38.217	5.25614

## Sheet: Internal N-term down CAPN5-null
Internal N-termini depleted in CAPN5-null SH-SY5Y cells
Accession	Input Sequence	Recommended Protein Name	Gene	Chromosome	P10 to P1	P1' to P10'	P1' Position	Full protein length (aa)	Distance To signal peptide	Distance to propeptide lost	Distance to last transmembrane domain (shed)
O15018	VNLDQLLVSAGDQQR	PDZ domain-containing protein 2	PDZD2	5	QDLPFRRSWS	VNLDQLLVSA	2575	2839
O75528	MADNEVMDAFRK	Transcriptional adapter 3	TADA3	3	SRQELRQRVR	MADNEVMDAF	386	432
O75970	QNTAYSNWNQPR	Multiple PDZ domain protein	MPDZ	9	EEGEGEESEL	QNTAYSNWNQ	1139	2070
P07478	LGEHNIEVLEGNEQFINAAK	Trypsin-2	PRSS2	7	HCYKSRIQVR	LGEHNIEVLE	73	247	57	49
P08238	GVVDSEDLPLNISR	Heat shock protein HSP 90-beta	HSP90AB1	6	LIPEYLNFIR	GVVDSEDLPL	379	724
A6NHP3	VSSILPEHHK	Speedy protein E2B	SPDYE2B	7	GLKMKLKQQR	VSSILPEHHK	111	402
P25205	SQEDQEQKR	DNA replication licensing factor MCM3	MCM3	6	ESETEDEEEK	SQEDQEQKRK	681	808
P27482	LGEKLSDEEVDEMIR	Calmodulin-like protein 3	CALML3	10	AAELRHVMTR	LGEKLSDEEV	113	149
P62805	TLYGFGG	Histone H4	H4C12	1,6,12	VVYALKRQGR	TLYGFGG	97	103
P62805	ISGLIYEETR	Histone H4	H4C12	1,6,12	RLARRGGVKR	ISGLIYEETR	47	103
P68371	AVLVDLEPGTMDSVR	Tubulin beta-4B chain	TUBB4B	9	EATGGKYVPR	AVLVDLEPGT	63	445
P98179	SYSRGGGDQGYGSGR	Putative RNA-binding protein 3	RBM3	X	GGFGAHGRGR	SYSRGGGDQG	102	157
Q00839	GNMPQRGGGGGGSGGIGYPYPR	Heterogeneous nuclear ribonucleoprotein U	HNRNPU	1	PGNRGGYNRR	GNMPQRGGGG	734	825
Q01844	RGGPGGPPGPLMEQMGGR	RNA-binding protein EWS	EWSR1	22	MDRGGFGGGR	RGGPGGPPGP	615	656
Q13838	VNIAFNYDMPEDSDTYLHR	Spliceosome RNA helicase DDX39B	DDX39B	6	LFGRGMDIER	VNIAFNYDMP	356	428
Q16851	SQDGASQFQEVIR	UTP--glucose-1-phosphate uridylyltransferase	UGP2	2	RFVQDLSKAM	SQDGASQFQE	13	508
Q6DN90	SSMSENRMSRR	IQ motif and SEC7 domain-containing protein 1	IQSEC1	3	QMNKNFERLR	SSMSENRMSR	159	963
Q6ZMQ8	TEAEEEFERR	Serine/threonine-protein kinase LMTK1	AATK	17	LLSYLCAKGA	TEAEEEFERR	404	1374			351
P0C0S5	AGLQFPVGR	Histone H2A.Z	H2AZ1	4	KTKAVSRSQR	AGLQFPVGRI	24	128
Q7Z2Z1	QVMEKLLPK	Treslin	TICRR	15	QAQRLPPTPK	QVMEKLLPKR	187	1910
Q86WN2	STCAWAIVQVEISR	Interferon epsilon	IFNE	9	IHDYLENQDY	STCAWAIVQV	161	208	139
Q8TB52	VQPCVSTVLVEPAR	F-box only protein 30	FBXO30	6	IHDRHLRSFG	VQPCVSTVLV	589	745
Q92734	NRPPFGQGYTQPGPGYR	Protein TFG	TFG	3	PPSGPNPYAR	NRPPFGQGYT	384	400
Q9BPZ3	EEELWEEEFIER	Polyadenylate-binding protein-interacting protein 2	PAIP2	5	ENEEEFNRQI	EEELWEEEFI	48	127
Q9BUF5	AALVDLEPGTMDSVR	Tubulin beta-6 chain	TUBB6	18	ESSSQKYVPR	AALVDLEPGT	63	446
Q9BXT5	KQECSVEQILISR	Testis-expressed sequence 15 protein	TEX15	8	LPLFVEAFER	KQECSVEQIL	1654	2789
Q9H091	GEEEEEEDEEEEKR	Zinc finger MYND domain-containing protein 15	ZMYND15	17	SFVSLEDGEE	GEEEEEEDEE	115	742
Q9H254	VVEAEQLFAEVTEVAALRR	Spectrin beta chain, non-erythrocytic 4	SPTBN4	19	GPLVVALQVR	VVEAEQLFAE	856	2564
Q9H3G5	AFDMINR	Probable serine carboxypeptidase CPVL	CPVL	7	HILPYDQPLR	AFDMINRFIY	458	476	435	457
Q9Y2H0	ASDASDKQR	Disks large-associated protein 4	DLGAP4	20	KSKPAVSRDK	ASDASDKQRQ	945	992
